# Supplementary material for: Single nucleotide polymorphisms reveal genetic diversity in New Mexican chile peppers (Capsicum spp.)
Source: BMC Genomics. 2021 May 17;22:356. doi: 10.1186/s12864-021-07662-7 (PMC8130101; doi:10.1186/s12864-021-07662-7)
Supplement: Supplementary file 1 — Additional file 1: Table S1. Flanking sequences for the 66,750 SNP markers identified in the Capsicum population. [file 12864_2021_7662_MOESM1_ESM.xlsx]

## Sheet: Legend
Single nucleotide polymorphisms reveal genetic diversity in New Mexican chile peppers (Capsicum spp.)
Dennis N. Lozada1,2*, Madhav Bhatta3, Danise Coon1,2, and Paul W. Bosland1,2
1 Department of Plant and Environmental Sciences, New Mexico State University, Las Cruces, NM, USA 88003
2 Chile Pepper Institute, New Mexico State University, Las Cruces, NM, USA 88003
3 Bayer Crop Science, Chesterfield, MO, USA 63017
Correspondence: dlozada@nmsu.edu
Legend
Additional File 1
Table S1. Flanking sequences for the 667,750 SNP markers identified in the Capsicum population.

## Sheet: Sheet1
Single nucleotide polymorphisms reveal genetic diversity in New Mexican chile peppers (Capsicum spp.)
Dennis N. Lozada1,2*, Madhav Bhatta3, Danise Coon1,2, and Paul W. Bosland1,2
1 Department of Plant and Environmental Sciences, New Mexico State University, Las Cruces, NM, USA 88003
2 Chile Pepper Institute, New Mexico State University, Las Cruces, NM, USA 88003
3 Bayer Crop Science, Chesterfield, MO, USA 63017
Correspondence: dlozada@nmsu.edu
Table S1. Flanking sequences for the 667,750 SNP markers identified in the Capsicum population.
No.	SNP	Chr	Position (bp)	Allele	Sequence
1	SCM002812.1_12419	1	12419	G/A	ATGTacatctagacacctcaactcGTCTCGACTGTGTCAGTTGAACACTC[G/A]AACTTACAAAATGATCATCTAGAAACCTCGAGAATTTATGTGTCATGTCA
2	SCM002812.1_104991	1	104991	C/T	AAGGATGAAGACAGAGAGAGTACTAAATTTCAAAGCAAGTTTTAttggtt[T/C]taattttttgaaaggtAAAATTCGCTTGTCCAAGAAAGGGGATTTGAGTC
3	SCM002812.1_105050	1	105050	A/G	tgaaaggtAAAATTCGCTTGTCCAAGAAAGGGGATTTGAGTCATAAAATG[A/G]CAGGAGAGTGATTGCTTCTACCATAAACCAGTAAAAACAGCTTGTAAACA
4	SCM002812.1_105062	1	105062	T/C	TTCGCTTGTCCAAGAAAGGGGATTTGAGTCATAAAATGACAGGAGAGTGA[T/C]TGCTTCTACCATAAACCAGTAAAAACAGCTTGTAAACAAATCTATAAACA
5	SCM002812.1_141727	1	141727	T/C	GAAATGCTCAAACAAGGCAACTTTCACATCCACTCCCTGTTTTACATGCA[T/C]GCGAGATTGATGAATGGTCGAGAAGTCAAGAGTATAGGTCTCTTCTTCAG
6	SCM002812.1_141747	1	141747	G/A	CTTTCACATCCACTCCCTGTTTTACATGCATGCGAGATTGATGAATGGTC[G/A]AGAAGTCAAGAGTATAGGTCTCTTCTTCAGCGTGCGATACAGGTGAATTC
7	SCM002812.1_148592	1	148592	A/G	gaGAACAGTAGGCTAAGTGCACGGAGGATTTGATGTTACCTAGTTTCAAC[A/G]CAGAAAATATCAGTTTTTGCCCTCAGAACATCTAGAATTTCTCTTTCTGT
8	SCM002812.1_177325	1	177325	C/T	CTCTTCGAATCCCCCATATCCATATCTCGAAGCTTGCGTTTGAAGCGTTT[C/T]CACTGTCACCGGTACATATATAATTCtattatatataaattgtttgcttt
9	SCM002812.1_177620	1	177620	C/T	AATTGAGCTATTGGACGTTGCAATTGGCAATTTGTTATTCATATTTGAGG[C/T]GGGTATTGCCTAAAACAATTGGggattttagttttttctatttattgCAG
10	SCM002812.1_178945	1	178945	T/C	TCCACAAGCTTTTCTGTCATTCCAACTTCTAAAGAGCCGTTTTCAAAAGT[T/C]GCATCTTGTGATGTATCCAAACGTTGCTCAACAAGTAAAGCACATCCCCG
11	SCM002812.1_181195	1	181195	G/T	TTCATGCTTTATTGCCATTACATATTACTCCAAAATATGAACTGCTGCTA[G/T]TGTTTTTTGCAGGGTAAGCTTAGTACCgtgtattttcttgaaaaatgcaA
12	SCM002812.1_181431	1	181431	A/G	tcttaattttaaaaaaatcattttttttaataaaaaactttATTATCTAA[CA/CG]GATTTATGTGTACAAGGAAAAGCAACGTACTATTGGACTAACAAGTTGCA
13	SCM002812.1_181459	1	181459	G/T	aataaaaaactttATTATCTAACAGATTTATGTGTACAAGGAAAAGCAAC[G/T]TACTATTGGACTAACAAGTTGCAACATCAGAAGCGCAGCATAGCTATATT
14	SCM002812.1_181517	1	181517	C/T	GGACTAACAAGTTGCAACATCAGAAGCGCAGCATAGCTATATTTCCCTAC[C/T]GACTGATGTCTTACTAGTACTATTCTAGGGATAGAAGTTCAAAATCTACA
15	SCM002812.1_181716	1	181716	A/G	AACTGCCATTCCTTTCTTGCCATGTATAATATACAGTAGCAGCTGAAGAC[A/G]TTCTAAAAACCTCAGAATAGACACTTTTCCCTCTTGCACGCTCGATTGCT
16	SCM002812.1_182058	1	182058	G/A	AATAAGGAAGAGGCTGTGGTTCTAAATCTTGGAACTGAATCTCAAACGGC[G/A]GAGCCCATGATTGAAAATGTTGCATGTCTTGGTCCTAATATTAAGAGGCA
17	SCM002812.1_182544	1	182544	C/T	AAACAAAGTTCAAAGCCTGCTGAAGATGCACCTAGATCAAGCTTAGCAGT[C/T]GCAACTTCGTTATCAGCTCTGAATCACCATAAAATAGTTCTATCCACTGG
18	SCM002812.1_183179	1	183179	T/C	GGTAAAAGTTGAATTAGTGATTGTTTAACGTTCACTATTTCCCTCTTAGC[T/C]TACGCTTATCCATTTTTATGTAGCTTGCTCTGCTGCTTCATCAAGAACTT
19	SCM002812.1_188658	1	188658	C/T	TTTGGGCTTTGGCCATGTCATGTGCCGGTCCTATTGCCATGTTTGTATCT[C/T]TGTGTCCTTGCATAGCTGCCTGTTGATATTCATGCACTGAATTGTAGATG
20	SCM002812.1_188756	1	188756	C/G	ATGGAAGTCCTGTACGGAAGCCATAAGCTGCTGTAAATAGTTTAGATGCT[C/G]AACTGCAGTTTGCAACCCTGCAAGTCGTGGAGCTTATGTAGAGGGAAATT
21	SCM002812.1_188878	1	188878	C/T	GTTTTTAGTTGATGTTTGGTTTCATGGTACGGAGCTGGTTTGTAAATCTG[C/T]AAACCCCGTTCTAGAACTAATATCTGTAGCCTAATTTGACAGTGCAGCAA
22	SCM002812.1_198888	1	198888	T/A	TATGCATGGCTGCACGGCTACTGACATGTGCATGCATATGCAATTTTTTG[T/A]ATTCAAATCGTATGTCTGCACACATGTAAATTTTTGTGTTGGTTTGTTCA
23	SCM002812.1_198898	1	198898	G/A	TGCACGGCTACTGACATGTGCATGCATATGCAATTTTTTGTATTCAAATC[G/A]TATGTCTGCACACATGTAAATTTTTGTGTTGGTTTGTTCAAACTGTGGTA
24	SCM002812.1_204667	1	204667	G/T	TTACTTTATGTGTTTCAGACCAAAAAAACATGGCATGTAAAATGTCAAAA[G/T]ATCTTTCGGTGATACTGTTAATTTACCTAATTAAATGTTACATCGGAAAT
25	SCM002812.1_204756	1	204756	T/C	TACATCGGAAATGGACTAACATTGACATGGTTCgttattttactttaaaa[T/C]taacAATCCTTTCGGCTTGTTACCTAGCTGTAGCTGCTAATCCATTGCTC
26	SCM002812.1_211143	1	211143	G/C	CTCACTCATTTTATTTAGAGTTTTAGCTCTGAACCATAACCGGTAGAGTT[G/C]GTAATTTTATAGGCAGCATGACTTCACTTTGGCTATGACTTGAAACAACA
27	SCM002812.1_213573	1	213573	T/A	CTAACATTCTAAGATGGACGAACGTAATTAGTTGCAGCAAAgagaaaaaa[T/A]ttcaataaattcttGAATGAGAAGCAAAGGTTGGTGAAATGAGAATATTA
28	SCM002812.1_213755	1	213755	G/T	GCGGGAGTAAAGAGTAAGCATAAATCAAAAGTGTTGTACCCGACCCGTGA[G/T]TGGTTGCATTGGGAGCAGCGAAAGGTTAGCTGTCTGGAAAATCGGATTAT
29	SCM002812.1_219444	1	219444	G/A	ATAACAGCAGATTCAATTATTATTCCTCCAAGACCAAACATTTATGTCGA[G/A]AGGCAGAATATAACCAAttgaattaaatgaaattaatttaatGTTGCGCG
30	SCM002812.1_219654	1	219654	A/G	TGAGTGTGGAAATTGAAGGAAACCCAGAGGTAGAGGAAGAAGGGAAATGT[A/G]TTGGAGTTGGAGGTAGAGAATCAATGGCAAGATTAGCCCACTTGGGCTTC
31	SCM002812.1_219831	1	219831	G/T	CCTCTCCCATACTTGGTCTTTGTAAAATATCAAGCAAAGCCGCTACCAAA[G/T]CCATAATAAGATACAACCCCCCGATTCAATCGTTAAAAAGGTACTAACTT
32	SCM002812.1_219848	1	219848	C/G	CTTTGTAAAATATCAAGCAAAGCCGCTACCAAAGCCATAATAAGATACAA[C/G]CCCCCGATTCAATCGTTAAAAAGGTACTAACTTTGACCACGCCGACGACT
33	SCM002812.1_219938	1	219938	A/G	CGCCGACGACTCGAGggtttctcaaaaaaaaaaaaaaaagaagaagaaga[TGA/TAA]aaagagaaaaacaacccTAAAGATAGCAGCTAGTTGCAAAGGAAGAGGAA
34	SCM002812.1_243328	1	243328	G/A	AGCCCAAGGACCAGAAATTCTTGAGTCTACaaatatatatcatcatagtc[G/A]GTTGTAAAAATAGGACAAGATATAAAGTTACATGTGTATTACTAAAACAG
35	SCM002812.1_243369	1	243369	A/G	atcatagtcgGTTGTAAAAATAGGACAAGATATAAAGTTACATGTGTATT[A/G]CTAAAACAGAAGTAACAACAGGCTAAGTTGCGGGGACTCtacccgtgtcg
36	SCM002812.1_243497	1	243497	A/C	CaaatccgacacgcacccgttGACAGTTTTTccgagtccaagcaacatag[A/C]cAACAGGAAGATCTTTGATCATCGTCAACAAGGTTAACACTCATCTATAT
37	SCM002812.1_243510	1	243510	C/A	cacccgttGACAGTTTTTccgagtccaagcaacatagacAACAGGAAGAT[C/A]TTTGATCATCGTCAACAAGGTTAACACTCATCTATATTGTTTCCATACTA
38	SCM002812.1_246239	1	246239	C/A	ttcttgaatttttgcaaGTTCTTCCACCTTCGGCATATAGTTTTCCTACA[C/A]AATGCAAGAACATCAACTTACcatttaaaaaaacaaacaagcaaACACGC
39	SCM002812.1_250243	1	250243	A/G	TCGGTTTTCTCTGCTTTCCTAGTATCAAAGAGGAGCAGAGAAGATGAAAC[A/G]CTTACGATATCTCATCATCAAACATTTCCAGTGAATCAGAGGACAACTCT
40	SCM002812.1_296032	1	296032	T/A	ATGGGAATTGACATTGACCCTCCCGTTCTTGAACCTAAAAAGAAAGAACT[T/A]GTGCTCTAGTTTTGCCTTTGTGTCTGTGTAATCTATCCAGCAATTGGTAG
41	SCM002812.1_296051	1	296051	T/C	CTCCCGTTCTTGAACCTAAAAAGAAAGAACTTGTGCTCTAGTTTTGCCTT[T/C]GTGTCTGTGTAATCTATCCAGCAATTGGTAGAAAAGTGGATTGCCTGGCA
42	SCM002812.1_296059	1	296059	T/C	CTTGAACCTAAAAAGAAAGAACTTGTGCTCTAGTTTTGCCTTTGTGTCTG[T/C]GTAATCTATCCAGCAATTGGTAGAAAAGTGGATTGCCTGGCAGTGTACCT
43	SCM002812.1_296527	1	296527	A/G	catttttatgtTCAGGTGCTTATTGCATTTCCATAAACTGAAGAAGAGAC[A/G]TTACCGTTGCTACAAACACAGCAGCAACTGAAGGGGATTTTCTGCGTGAA
44	SCM002812.1_317081	1	317081	T/C	AGCAACAGTGCCTATGGATCCGTTGGAAACTGTCCTAATTATTACTACGA[T/C]GTCACTTGTAATTTCGACAACATGAATAGCAACAGTGCCACAGTGGTAAA
45	SCM002812.1_317096	1	317096	G/A	GGATCCGTTGGAAACTGTCCTAATTATTACTACGATGTCACTTGTAATTT[CG/CA]ACAACATGAATAGCAACAGTGCCACAGTGGTAAATGGAAACCCTCCTCCG
46	SCM002812.1_317128	1	317128	T/G	CGATGTCACTTGTAATTTCGACAACATGAATAGCAACAGTGCCACAGTGG[T/G]AAATGGAAACCCTCCTCCGAGCGGATCATTAGTTTATCTCAGATCGGGGT
47	SCM002812.1_317174	1	317174	G/A	GTGGTAAATGGAAACCCTCCTCCGAGCGGATCATTAGTTTATCTCAGATC[G/A]GGGTCAGCTGCAGCTGTTGCTGCCCAAGTCCCACAACAAGTTGGGTTAAT
48	SCM002812.1_317278	1	317278	G/A	AAGATGTACTAGTAGTAGTACTAGTACAAGTACTGTTGGGGGGAGTGGCA[G/A]GATTGTGGAGCCGGTGGTGTTCGACTTGGTACCCGTTGTCCAAGGCAAGT
49	SCM002812.1_317474	1	317474	A/G	TTGCCTAGTCCCGCGGCTACAACAACTTATTCTCATGTTCCCCAATTTTT[G/A]TCATCATCACCCCCAATTCCTTCGCTTCAATGCAGGACTTTTAACAGCTA
50	SCM002812.1_318318	1	318318	G/A	TGACTGCTTCAGAGCTAGCTATCTGGCTTGCTAGCTTTTATAAAAGGTAC[G/A]TACATAACATTTCATCTTGACTAGCTAACTTGGCCATCTATCATCAACTG
51	SCM002812.1_318519	1	318519	A/G	GCTACTTCCAATCAGATCGATCTACATATGTATGCCTCTTCTGTTCCAAA[A/G]AGTTTACAGGTCAATGCCTCAGCCCAATCTTGTTGAGAAAAAAGTTccca
52	SCM002812.1_318579	1	318579	A/G	GTCAATGCCTCAGCCCAATCTTGTTGAGAAAAAAGTTcccatttatatgt[A/G]tatattgtctCCTTTCTTTAAACAATTATACAGCTGCATCTAAAGTAATT
53	SCM002812.1_318593	1	318593	T/A	CCAATCTTGTTGAGAAAAAAGTTcccatttatatgtatatattgtctCCT[TT/TA]CTTTAAACAATTATACAGCTGCATCTAAAGTAATTGTACGTTGGTTTTTA
54	SCM002812.1_526206	1	526206	A/G	GTTGATGCGTCTGCCCTCTGTCCTAATGAAAACAGCATGAAAGCAGGTCA[A/G]GTCAAAAAACAGAACATAAACAGTACCCTGAGAGTAGAAATCAGTAACTT
55	SCM002812.1_534472	1	534472	A/G	TTGTTCAGTTTGTTgctcttgtgttggcttgaatctcttgatacacactt[G/A]gTCTTGTATCAAACTTCAAGAAGGACCATGATGGCTACTGGACGTGGTTT
56	SCM002812.1_534570	1	534570	C/A	TTTTCTGGAAACCTTGCATCCGGTGGTGCAGCTGGTGCTTCCTCGTTGTT[C/A]TTTGTCTACTCATTGGACTATGCACGTACCCGTATTGCAAAAGATGCCAA
57	SCM002812.1_534604	1	534604	T/C	GTGCTTCCTCGTTGTTCTTTGTCTACTCATTGGACTATGCACGTACCCGT[ATTGCAAAA/CCTGCAAAT]GATGCCAATGCTGCAAAGAAAGGAGGCGAGAGACAGTTCAATGGTATGAT
58	SCM002812.1_535852	1	535852	A/T	CTCTATTCTCCGGAGAAAATCCATCACCATACACTACTGCAGCTTGAGCT[GA/TT]AGTAGTCTCAGAACTACAGAAAAATTGAATTCCAAATAAGAAGCAAAATA
59	SCM002812.1_536094	1	536094	G/A	CTGTttcaatcatcatcaaagaaacCTTACCAGATAAACTTGATGATTCT[G/A]AAGCCAAAATAGTTGGTAAGTTAGCAGCTGGTGACACAGCAATTGGGCTT
60	SCM002812.1_560985	1	560985	C/T	TCATGGACAAATCTTCAGCCTGCAGCGACCGTAGGAAGGCCAAAAGAGAA[C/T]AGACAACAGGAGACAAAAGGAGAACCGCGATGCCAAATTCAAACTACAGA
61	SCM002812.1_560992	1	560992	C/T	CAAATCTTCAGCCTGCAGCGACCGTAGGAAGGCCAAAAGAGAACAGACAA[C/T]AGGAGACAAAAGGAGAACCGCGATGCCAAATTCAAACTACAGAAAGTCGT
62	SCM002812.1_561025	1	561025	C/T	CAAAAGAGAACAGACAACAGGAGACAAAAGGAGAACCGCGATGCCAAATT[C/T]AAACTACAGAAAGTCGTTCACTAAATTTTGTTAGAAAATGGANNNNNNNN
63	SCM002812.1_561034	1	561034	G/A	ACAGACAACAGGAGACAAAAGGAGAACCGCGATGCCAAATTCAAACTACA[G/A]AAAGTCGTTCACTAAATTTTGTTAGAAAATGGANNNNNNNNNNNNNNNNN
64	SCM002812.1_561037	1	561037	A/G	GACAACAGGAGACAAAAGGAGAACCGCGATGCCAAATTCAAACTACAGAA[A/G]GTCGTTCACTAAATTTTGTTAGAAAATGGANNNNNNNNNNNNNNNNNNNN
65	SCM002812.1_578082	1	578082	A/T	TTTGCTGCCCTTAAAAAGGATGTCATTTAAGAAGGTTTCACAGTTTAGGT[A/T]GCATCTATACGTAAGTCATTTTCTTCGTTGTTCTGTGGCATCAAGTTGGT
66	SCM002812.1_591868	1	591868	G/A	TGCCCTGCTAGTAGTACTTCTTGTGCTGGCAGTGGTTTCCAGAAAAGATC[G/A]TGGCTTCTAAATATACCGTGTCCGGGGAATTCTTCAGTGATGAACTCTAC
67	SCM002812.1_596244	1	596244	G/A	ttccatatcatctcaaaagaTCAAACACCTTTGTAGCAATATATTGCTTA[G/A]CAATCTAAGCAAAGTTTTACTATCTTCTAATTCGTTGAAATCACTAGTCA
68	SCM002812.1_625052	1	625052	T/C	ATTACCCTACTAGTGAACGCAGCCAGGACCCCATtggatattttttcctt[T/C]cataaTCCAAGCAAAGACATAGTACTATTTCTAAACAAATGAGAAAATTA
69	SCM002812.1_639786	1	639786	T/A	GTTCCAAGTCAACAACAGGTACATTACTCTGTACACTCCATTATGTACTT[T/A]TTTGATTTTGGAAGTTGTTATAAGTCAGGTGTGTGAAGGGGAgcctggta
70	SCM002812.1_641618	1	641618	T/C	GTCTTGTTCCAGCATGCAGCTCGGTATTCTCATCTGAGAATTGAGCATCT[T/C]TTTGCATCAATTAGTTCATGTGTCGAAGATGGAAATTCAACTCAAGATGC
71	SCM002812.1_641934	1	641934	C/G	TATGAGGTTTTTTCCCGGCCTAAAATTTAGACACTTCGCCTCTCATCTTG[TGC/TCC]ACTCTTTCTTTGTAATTTGGGTATAGTAAACTTCTACGAAAAGAAGATTA
72	SCM002812.1_644393	1	644393	A/G	AACAGAGAAAAGCCAAGATTACAGCTAAGTCAGACAATATTTTTAAGGAT[A/G]CGAACCTCGCAATCATATAGGGTACGGTTGATGCAATGGGTTCCACTTGT
73	SCM002812.1_644545	1	644545	C/A	CCTATATGGAAAACTATGTCAATGTTTTTAAGGTCATTGATGAGTTGGTC[A/C]GTTGTATTCAGTGAGCCCGGCTGATAATTACTATATTCATTCGAACCATC
74	SCM002812.1_677538	1	677538	C/G	ATCGTAAATAGCCTCTTTAGCCCATAAAGGTAGAGGGGAAAGCTGCCTCT[C/G]TAGCCCAAAGTTATGGTAGGTATACTGGCCTCCCCAAACAATAATGTCCT
75	SCM002812.1_677924	1	677924	A/C	TCCCCAAAATCATTTCAGTTTTAGGGATGCCCAAATGTTGTCTGTCTCAT[A/C]GAAAAACTAATGCCACAAAAACTGGGCTGCATTCCCAATTCATAGGCCTC
76	SCM002812.1_678660	1	678660	A/C	AAACGTTTAAAGAATGTACAataatgaatcttcaatagattCATAATCAT[A/C]CCAAAACAGCTCTAAAAAACTACTTTTCATAATCTAAAGGAGTCCAACCT
77	SCM002812.1_678907	1	678907	T/C	aaattcttttaCTCAGAGAATCAAGACGGACGTCGCATGCTTTAAACATT[T/C]TGCAAGCTTCCAAGATTGCATGATCACCCGATGAAGTCGAATCCGTGGCT
78	SCM002812.1_680342	1	680342	C/T	AAACAAATATCAACCCAAAACTTCACATCTCCTGCATCCAAAAAGAAAAA[C/T]AGAGGAATAAAGTGAAAGCTGTTGGAGAACAGTACTAGCAGTATAGTTGA
79	SCM002812.1_686633	1	686633	C/T	ATTGATCTCCGCTTTGTCCGATGATACGTGATTGGCAAGCTCTTCGCAGA[C/T]TCGCTCCAACGCCTCTCTCCCTTTTTTCTCTTCAGAGAGCTCTCTTGCAA
80	SCM002812.1_694465	1	694465	T/A	TGTGCCAAATTAGAGAAAGATAATATCAGAGACCAATTATAGGTCTTTAT[T/A]AGTACGTACTTGTATTGATCCAACCTTAATGTATACTCCCTCTCTTTTGT
81	SCM002812.1_694483	1	694483	G/A	GATAATATCAGAGACCAATTATAGGTCTTTATTAGTACGTACTTGTATTG[A/G]TCCAACCTTAATGTATACTCCCTCTCTTTTGTTTCAACCGAGGGACTACT
82	SCM002812.1_694592	1	694592	C/T	CTAGTTTAACATCGTAGCAGGCCTTGACCtggtaaaataattttctacta[C/T]TGTACTAGGTACTCTCTAAAGTATAACACAATTAAAACATTAGTCTTGAA
83	SCM002812.1_699017	1	699017	A/C	GATTCAAGGTAAttgcataacaaaattaattaaagaCGAGGACGATGTGA[A/C]AAGGAACCTGTTGAGACATGGAATGGTGGGCGATTTGGTAATCCTTCCGG
84	SCM002812.1_699040	1	699040	A/G	aattaattaaagaCGAGGACGATGTGAAAAGGAACCTGTTGAGACATGGA[A/G]TGGTGGGCGATTTGGTAATCCTTCCGGAGAAAGTAGAAGCCGCCGGCAGA
85	SCM002812.1_705193	1	705193	G/T	ATTGGCAGCCTCCAACAACAGCTCATTTATCATCGATCACTACACTCATT[G/T]TTTTGTCAAATTAAATTTCCCCAACTATTTTACCACCTTCCTCCTTCATT
86	SCM002812.1_727883	1	727883	G/T	ATCAATTAATTCATATGCAGACGTCTACTAAAAGTGGCTAAACGTTTATA[G/T]CTAAGTTGCGACTTCATTCTCGATTCTACCAGAATTTTTAGGCATGCACA
87	SCM002812.1_737642	1	737642	G/A	ATTATAGCATGGAAATTTAAAAGTTATTATAGATAGAAATCGCTTGAATA[G/A]AACCCAGATTTTGAGAGTATTTTAGGAGTTCTTGCAATATAAGAAGCGGt
88	SCM002812.1_737713	1	737713	A/G	TTTAGGAGTTCTTGCAATATAAGAAGCGGtgggaaaataaaagttattga[G/A]ttattattcatgcattgCAGTTGAGATTTTCCAAAAGCTGCCAACTTGTC
89	SCM002812.1_748521	1	748521	G/T	gaggtaactaagaaaataattggaaaaaaagaatttaaaattatgtaata[G/T]tTGAGTGGATAGGATTTATAATACATTGTTTAGCTACTTTGATTCAGTTC
90	SCM002812.1_748697	1	748697	G/A	AATTAAACTCAACTCGCTTATTTtgacaattttatctattatcTATATAC[G/A]ATATACTTTTATAACCCATATCTAGGATGCTTATAATGCATGGGGCCGAC
91	SCM002812.1_756834	1	756834	T/C	CAGCTTTGCTTTCTATAATTATAGTCTTTTGTTTTAGGACAACTTTCTAT[T/C]AATTACAGTCACTTAATTTTACAGTGCATTTAACGTGTTTATTTTCCAGT
92	SCM002812.1_756867	1	756867	A/C	TTAGGACAACTTTCTATTAATTACAGTCACTTAATTTTACAGTGCATTTA[A/C]CGTGTTTATTTTCCAGTTACCGTAGCACGATTAGACATTTAATCAAGATA
93	SCM002812.1_804748	1	804748	T/G	GAAATTGAAAACGAATACAACTACGAGTCGAGAACgtttcttgataattc[T/G]ggtTGTACATCACCATTGTGGGAATTTTAATGTTGCAAGTTTGCTGCTGT
94	SCM002812.1_836836	1	836836	A/G	TTTACCATTACGGTTTAATATCAATTATACAATACTGATAAGAAACCAAC[A/G]CCCACAGAGAACTGCAAAGAAAATGCAGTGAAATTTCAAACTGCAGAAGC
95	SCM002812.1_840923	1	840923	A/T	AACGGCTCAAGAGACCTGATGTATGTTCAACCATAGACCACTTGGTCTCT[A/T]TTAAACTTAGAAATAGAGGCCATAATTGTAAGGCAGCTTTGCAATGGAAA
96	SCM002812.1_842890	1	842890	G/A	GCAAGGTTGTTGACTGGTAGTTGTGCAGAAGGGATCTGGTTGATAGTGTT[G/A]TTTACCTAACCGTTTGACCAAAACACTTCCACAAGAATGGAGTTACAAAT
97	SCM002812.1_843043	1	843043	G/A	ACAATTTTCGTTTCTTAGCCGAAAAGTCTGAATAGCAGATTCAAGCATTG[G/A]CCAAAGCTCTACCATAAATCAAATTAAAACTAATTGCAGTATCAGCAGAg
98	SCM002812.1_843049	1	843049	G/A	TTCGTTTCTTAGCCGAAAAGTCTGAATAGCAGATTCAAGCATTGGCCAAA[G/A]CTCTACCATAAATCAAATTAAAACTAATTGCAGTATCAGCAGAgatgaaa
99	SCM002812.1_852542	1	852542	A/T	CTTGTGCCTGTATAAAAGGTTTGCTGCTTTTCTCTTGAGATGCATTATTT[A/T]ACCTTCTATGATCTACTATGATCTCTTTCCCTTAAAGATTTTTTCCTACT
100	SCM002812.1_852984	1	852984	G/A	CGGGAGAATCCTAAAAGACATTGTTTATCTAATTTTTGTTTATGCTCACA[CA/CG]CCATTCATCAATTTTTATGAACTTGCAGTTTCGTGCAGCAATCCAACTGC
101	SCM002812.1_853254	1	853254	G/A	AAGTGATGATAACCTTCTTTTTGCACCGTTCTTTTACAGTATGGGTTAGC[G/A]GAGGACATGTCAAGAACAGGGGGAGCTGTTAATGCTAAAGACATTTCTCC
102	SCM002812.1_853275	1	853275	G/A	TGCACCGTTCTTTTACAGTATGGGTTAGCGGAGGACATGTCAAGAACAGG[G/A]GGAGCTGTTAATGCTAAAGACATTTCTCCTAATGAGTTGTACAGCCAGTC
103	SCM002812.1_904050	1	904050	T/C	TAACTTTTACTTACATGTCAACTTAAAACTCGTATTAGAATGAAAATGAG[T/C]TCAATAGAGCTAAAATAGGATAGCCATGGAGTAACCAAGAGGTCATAAGT
104	SCM002812.1_904053	1	904053	A/T	CTTTTACTTACATGTCAACTTAAAACTCGTATTAGAATGAAAATGAGTTC[A/T]ATAGAGCTAAAATAGGATAGCCATGGAGTAACCAAGAGGTCATAAGTTCA
105	SCM002812.1_904107	1	904107	C/T	GAGCTAAAATAGGATAGCCATGGAGTAACCAAGAGGTCATAAGTTCAAGT[C/T]ATGGAAACAACACCTTGCAGAAATGTTAGGTGAGGCTGCCTATAACAGAT
106	SCM002812.1_904113	1	904113	A/T	AAATAGGATAGCCATGGAGTAACCAAGAGGTCATAAGTTCAAGTCATGGA[A/T]ACAACACCTTGCAGAAATGTTAGGTGAGGCTGCCTATAACAGATTCTGAG
107	SCM002812.1_904134	1	904134	T/A	ACCAAGAGGTCATAAGTTCAAGTCATGGAAACAACACCTTGCAGAAATGT[T/A]AGGTGAGGCTGCCTATAACAGATTCTGAGTCCGGCTGCGCATAGCATGAG
108	SCM002812.1_912588	1	912588	A/G	ATAATAGTCATTGGTGAATGCTATACCACATATAAGTGACAAATGAATGA[AA/AG]TTTCCTTCTCTGCAGAGAATGCAAGAGTAATGGTCCTGGCAGCGACCAAT
109	SCM002812.1_913587	1	913587	A/G	TTGGTCATGTAATGTTTTTGTTGTGGAAGTATCCAAATCATTGCTATTCC[A/G]GATAAATTGAACGATGGAAAATACTCGAGTGCAGTTTTATTTCTTCTGAA
110	SCM002812.1_914452	1	914452	A/T	TTGAGCTGAAAATTGTCCAAGTCCCTTCTTACAGCATAGCGGAAGGTTAC[A/T]CCAAACAAAGCACAACTAATAAAAGTGATTGACAGAGGGAGTATTAGCTC
111	SCM002812.1_963527	1	963527	A/C	AAGAGAACGTGCATGACAGTAGCACTGAGAGCAGCGAAGCCAACTCCATA[C/A]GTCATCACGAAAAAAGTACTAAGATAAAGATGTCCTTGTCGCTCGTATGC
112	SCM002812.1_963587	1	963587	G/A	AAAAAAGTACTAAGATAAAGATGTCCTTGTCGCTCGTATGCATCAATGTC[A/G]AGATGGAAATTAGAGTCAACGATACTTGATATATTGTAAACTTGGCCAGT
113	SCM002812.1_971264	1	971264	T/A	AATCGCTCATTACAACATCACCAACACTAGCCTTATTGTTGCTTAGAGTA[A/T]GGATATAGGGGCCTTTGACGCAAACGTTGTTATACTCCAGCCTTCAGCAG
114	SCM002812.1_981777	1	981777	A/G	GCAGGCCACCCATGTGTCTGAAGGTTGGTGAACATGTTTGCTCCATGCAA[TG/AA]CGATAGAGCTTCCAGCACCGTCTGTGGCTGCCCCCCTTGACCAAGAACAG
115	SCM002812.1_994049	1	994049	A/T	AGGCTGAGAAGATCCCCATCGTATCTAAGAAGTTATCGTTGATAGTACTA[A/T]CTGCTCCATCATTCCTCTGGTTGACAGGACATTGAACTATATATCCATTT
116	SCM002812.1_994195	1	994195	G/A	TCGGTTGTCTTATCCTCATTAGCAAATACTCCAAATCCACCTAAGGAACC[G/A]AATGCTGTGCCCTCATGAAAGCTTTGAGCTGCCCCTGTGCCatattcaaa
117	SCM002812.1_1025881	1	1025881	T/A	ATAGGAAGTTTCTTACTGTTGTCCCTGTGGTGCTGTAAGTAGTTAATTTC[T/A]GCAAGTTAATTGCTATTTACATTTTTAATGGTTTGAACTTTGAAgctaag
118	SCM002812.1_1029698	1	1029698	G/T	aagggcagcccggtgcactaaagctcccccTATGCGCACGgtctggggaa[G/T]ggccccaccacaagggtgtattgtacgcagccttaccttacatctctgtc
119	SCM002812.1_1066162	1	1066162	T/C	CTGCCCAAAAGCAAAGCACACAAAATGTTGTTTTTGGCAAATTGCAAGGC[T/C]AGAACTTCATAATGTCACTAGTGATACATGGTGTGGCATAATCGCTTAAA
120	SCM002812.1_1071173	1	1071173	C/A	TagatttgtatacataatatctatatatattctaTTATGTTGCtgcaaaa[C/A]cttttttttttttacaagaaCTCACTTATATATCTCTCATAATACCAAAA
121	SCM002812.1_1094115	1	1094115	A/G	ATTGGCTGTTGCTTTTCTTGCAATTTCTACACAGAAGCCTTCACTTATCT[A/G]TCATTTTCGACTTTTTTTTGTTCAAGGAGTACATATAGTGACTATTCAAG
122	SCM002812.1_1094144	1	1094144	G/A	CACAGAAGCCTTCACTTATCTATCATTTTCGACTTTTTTTTGTTCAAGGA[G/A]TACATATAGTGACTATTCAAGATGCTCAGGGATCGACCCACAGCTTGAGT
123	SCM002812.1_1094739	1	1094739	A/G	GCATTTCTAGCAAATCTTATTGGTGAAAGTAGTGTGGTTACACAATTTAC[A/G]GAAGCTTCTCAAAATCGACAAAGGGCCATGAACTGTATCTTTTGGAACGC
124	SCM002812.1_1094781	1	1094781	T/G	CAATTTACAGAAGCTTCTCAAAATCGACAAAGGGCCATGAACTGTATCTT[T/G]TGGAACGCAGAGATGGGGCAATGGCTTGATTATTGGCTTGACAGCAGCAA
125	SCM002812.1_1105701	1	1105701	A/G	tctatttaaattattaaacaaTCGGATCGGAAAACTGCTTAAATAAATTG[CA/CG]CAAACAACTATAACCACGGAAAACTGGCAAGATGTAGGAGCAGCTTATGG
126	SCM002812.1_1120506	1	1120506	C/T	TCTCTGTTCCATTTGTATATGACGGTATTTGACTGATTAAGAAAGATTTT[TC/TT]CCGCATACCAAAAGTTTCTTAGAATTTGTAGGGTAAAACATACCATGAAA
127	SCM002812.1_1130258	1	1130258	T/C	ATAGTTTCAGAGTGCAGGGTGAAAATGCAGTCGTTATGTTACACTATCCC[CT/CC]ATAGCTGGTTGAACCTTCTGCTAGTTTCTTACGTGAACCAATAGCCTCCA
128	SCM002812.1_1130349	1	1130349	A/C	AATAGCCTCCAGCggaaaatgatagataattgttgTGCTGTTTGATTACT[A/C]AAATTATTACCTGGATCTAAAACCTTGACCACGAATACGACAAATCAAGG
129	SCM002812.1_1130385	1	1130385	T/C	GCTGTTTGATTACTAAAATTATTACCTGGATCTAAAACCTTGACCACGAA[T/C]ACGACAAATCAAGGATCCTCCTAAATTTCTTCATGCTATAGCATTTTCAG
130	SCM002812.1_1130600	1	1130600	C/A	TGTTCTCCAGTACGTGTACTATGTCTTCATTTATGTTGTGATGACTTAAA[C/A]AATGCAACATGCTGCTCGTAGTGTCTATTTCTTCGTAAAAGTACAAAGTC
131	SCM002812.1_1130678	1	1130678	T/A	TTTCTTCGTAAAAGTACAAAGTCAATAGCATGACCAGCATGTCTGATGAT[T/A]AGCAGAATATTGAGCTTTGTTTTAATTCTAGTTTAATTATCTGTGATGTC
132	SCM002812.1_1137492	1	1137492	A/C	ACGACAATTACACAACCATAACAAAACATATGAAACTAATTGACAATTGT[A/C]CTTACTTTCTTCCAATAAGCCTCTTAACATCAAAGATGGTCCTTTCTGGG
133	SCM002812.1_1137593	1	1137593	A/C	TTGACAGCTGCCAAGTTCTTCGCAGCCTCACCAATCAATCTCTCACTATC[A/C]GTGAATGCGACCCATGATGGTGTAATACGGTTTCCTTGGTCGTTGGCTAT
134	SCM002812.1_1142151	1	1142151	C/T	TCGGAGCCGGCTCACTTTATCCTGCCAGCTAAACTCCTCCTCCTCCGCCT[C/T]CAACGGCTCCGACGATTCCGACGGCGTCGACGGCGGCGATGTTGATTACG
135	SCM002812.1_1142172	1	1142172	A/G	CTGCCAGCTAAACTCCTCCTCCTCCGCCTCCAACGGCTCCGACGATTCCG[A/G]CGGCGTCGACGGCGGCGATGTTGATTACGAGCTTCAACACGGCAGCGTTT
136	SCM002812.1_1243111	1	1243111	A/C	CTATTCAAAATAATAGGAACTTCTTCTTCACCGTGTTTGGTTTACAATAA[A/C]TGTCCATTGTTTCCTTAGCCGGTGTAATAGCTGATTTGATTATTCTTCTT
137	SCM002812.1_1291243	1	1291243	T/C	TTGCTGCACTATTCGTACCGACTCAACCCCCTCTCGTTCCCTCTGGCTCA[T/C]GCCGACCCAAACTCGAAGCCGGCTCACTTTAGGCTGTCAGCTCAACTTCT
138	SCM002812.1_1291346	1	1291346	A/C	GGCTCCGATGGCGGCGATAATGAATACGAGCTTCTACACAGCGACGTTTC[A/C]CCTCACCATGACCGGAAAGGTTGGCCGGTGTTTGTTACACTTCCGATTGA
139	SCM002812.1_1291684	1	1291684	T/C	TGATGATCCTTTCTGGTTCGTACACGCACTTCCCCATACCCCAGGCATAG[T/C]tggagctttagtgcaccccGCTGCATGACCTATTTattggttatgtcttt
140	SCM002812.1_1291690	1	1291690	C/T	TCCTTTCTGGTTCGTACACGCACTTCCCCATACCCCAGGCATAGttggag[C/T]tttagtgcaccccGCTGCATGACCTATTTattggttatgtcttttgaacA
141	SCM002812.1_1291697	1	1291697	G/A	TGGTTCGTACACGCACTTCCCCATACCCCAGGCATAGttggagctttagt[G/A]caccccGCTGCATGACCTATTTattggttatgtcttttgaacAACGTTTG
142	SCM002812.1_1293916	1	1293916	G/A	GGTACTCAGGGATGTTGCTGCTTCACTGTGAGAGAATTTGTAGGGAAGCA[G/A]AGACCATATTCTGTGATGTCGAAATTAATTTGTCAGGGAAAGTGGCTGGG
143	SCM002812.1_1294065	1	1294065	G/A	GGCTACTACAATACATCAATTCGAGATGGCTTTCTGCCAATTGCTCGCGT[G/A]TTTGGCAGGTATGGTTTCAGCATGTGTTGTACATGTTTCGAAATGAAAGA
144	SCM002812.1_1294109	1	1294109	T/C	TCGCGTGTTTGGCAGGTATGGTTTCAGCATGTGTTGTACATGTTTCGAAA[T/C]GAAAGATGCAGAAGAGCAGCGGATGAATCGTGTCAGTAGTCCCGAGGGTT
145	SCM002812.1_1348113	1	1348113	A/T	ATATAGCCGATCTCAACTCGTTAATTTGTTTTTGCCAATAATTATCAAGA[A/T]TTTTTTGGTTTTCTATTATAGGTTGCAGCAATGGCATACAAGATATGGTA
146	SCM002812.1_1355774	1	1355774	G/A	AGCTATTTATTGTAGTTTAGCGAGGTTTGAAGAGGCGATTCCAGTACTAG[G/A]AACGGCGATTAAAGTGCCGGATGTTGGTAAAGGTGCAGATCATGCGCTTG
147	SCM002812.1_1356725	1	1356725	A/G	TGGCTGCAGGTTTTTAATCTCGGCTATATGTTATGTACTGTTCTCTTCAC[A/G]TGTTATCTGTTGGTTGGAAGCATGTTGTTTTTCCTTATAAATTTTCTGAT
148	SCM002812.1_1356773	1	1356773	G/T	ACATGTTATCTGTTGGTTGGAAGCATGTTGTTTTTCCTTATAAATTTTCT[G/T]ATAAGTAAAACGGGCACTTAAGATAAACTACATTAATGGGACTTCGTTGA
149	SCM002812.1_1356912	1	1356912	T/G	TTGGTGGCTCGGTGTTATGATAGTAGTGGGGAATTAACTGTTGGAACTTG[T/G]AAGTAAAGGATACTCATTGTTGCTAGGTGTCATTTGGAGCAGATTCTGTG
150	SCM002812.1_1360220	1	1360220	G/T	TTCAGTTATTTGCAGCAGAGGCTGGCCAGTCTATAGGCTGCTAATCATCC[TG/TT]TATCCTGGAAACACAATTCAGGATGCAGATGAATCATGTAGTCATCGGCA
151	SCM002812.1_1360549	1	1360549	G/A	AACATATGGAAAATGTATCTTGAGTCTTGATTGGGAGGAGTTGGCTGATC[G/A]CAACATCTTTGATCTTCCAAGTTTTAAGAGTTTGACTGGTAGTTAATATT
152	SCM002812.1_1380194	1	1380194	A/G	TGAGTTTCATGTTATATGTGGTCAGCTTAATTTCCATGATGCGGTGAAGA[CA/CG]TACTTGGATCGATTTATGATTGTGATGGTTGTTCTTGAGTTTCGAGCGAG
153	SCM002812.1_1420986	1	1420986	A/C	ATGAACAGAGGAAGTATTATTGTTCTGGGAAAGTAACAGTATGCTGCACT[C/A]TTTTTAAGTGCAATTGATCACTTACCCTTGACTTTTTGCCCAACGTGATA
154	SCM002812.1_1421566	1	1421566	T/G	AACAAACTTAGGTATATGAACAAAAATCGACGGCGACGCATTAATGACAA[G/T]AGTTAGCGACTAAAAGAGTATTGCCAGAAGTTTTAAACACGAGATACCTG
155	SCM002812.1_1502149	1	1502149	G/C	TCCCTTAAATGATTGTTGGTTGTGTTCTGGAATATAAAGCCCAGGCATTA[G/C]GAATACGGTGGACAAATTCGTTTCTCCTGTGGCCTGTCGAGCTGGTTCCA
156	SCM002812.1_1502223	1	1502223	G/A	CTCCTGTGGCCTGTCGAGCTGGTTCCAAAGAGCCTTCCACTTTCATGGCC[A/G]ACTCCTGTGTAGGTGAATTGACCAGTTCATTCTGAGGGGAGGACTCATTT
157	SCM002812.1_1502772	1	1502772	T/A	TGCGCTTCATTGTAGTTGGACAAACTGTAATTGCGTGAACATTAACAAGA[AAA/ATAA]TCAAATCAGCTATTACACTGGCAAAGGAAACAATGGACATTTATTGTAAG
158	SCM002812.1_1502938	1	1502938	G/A	CATCCTTTAGACTTCCAGCAAAATACTGTTGCAAAACCTCTAAGCTTATT[G/A]TTTTCTCGGCTTTCCCACGTTTTCTCTCTGATTTCTTACCAGTCGGTTTA
159	SCM002812.1_1502984	1	1502984	G/A	TATTGTTTTCTCGGCTTTCCCACGTTTTCTCTCTGATTTCTTACCAGTCG[G/A]TTTATTCTCAGAGAAAGAAGTATGATTATGGGCCTCAGCTGTACCATTTA
160	SCM002812.1_1503185	1	1503185	C/G	AAGAGACTTGGTGGTTGGCACAGATTCAAACCTCGAACCAAGTTTTTCTT[G/C]TGCGGATGCTTTGATAATCTCAACTGATCCCCAGTCATGCTCAAGTTCCT
161	SCM002812.1_1503206	1	1503206	C/T	AGATTCAAACCTCGAACCAAGTTTTTCTTGTGCGGATGCTTTGATAATCT[C/T]AACTGATCCCCAGTCATGCTCAAGTTCCTCTCCAGAAGCAACCCTAAGAC
162	SCM002812.1_1503215	1	1503215	C/T	CCTCGAACCAAGTTTTTCTTGTGCGGATGCTTTGATAATCTCAACTGATC[C/T]CCAGTCATGCTCAAGTTCCTCTCCAGAAGCAACCCTAAGACTCCTAAAGT
163	SCM002812.1_1503251	1	1503251	T/G	AATCTCAACTGATCCCCAGTCATGCTCAAGTTCCTCTCCAGAAGCAACCC[T/G]AAGACTCCTAAAGTGCTGCTTCATCGTCAATAAGAGTGAGTTCAGCAAAG
164	SCM002812.1_1503307	1	1503307	T/A	TCCTAAAGTGCTGCTTCATCGTCAATAAGAGTGAGTTCAGCAAAGCAAAC[T/A]GGTCGGAGTAGTCTCCATCATTTGGTGGCAgaaaaaactctaaaatataa
165	SCM002812.1_1503356	1	1503356	A/C	CTGGTCGGAGTAGTCTCCATCATTTGGTGGCAgaaaaaactctaaaatat[A/C]atCATCATTGCCAGTGTGAGTGCTCCGTAAGCAGATTGCAAAACAGCGAG
166	SCM002812.1_1503362	1	1503362	C/A	GGAGTAGTCTCCATCATTTGGTGGCAgaaaaaactctaaaatataatCAT[C/A]ATTGCCAGTGTGAGTGCTCCGTAAGCAGATTGCAAAACAGCGAGACAACC
167	SCM002812.1_1503465	1	1503465	G/T	AACAAACGTGCATAGTGCACCAAGGGGTACTCCGTTTTGCAAAACTGTCC[G/T]ATATCTTCACAAAAGCATGACTTTTGAGAAGCATATGCCCTTCCAGCAAC
168	SCM002812.1_1503480	1	1503480	G/T	TGCACCAAGGGGTACTCCGTTTTGCAAAACTGTCCGATATCTTCACAAAA[G/T]CATGACTTTTGAGAAGCATATGCCCTTCCAGCAACTCCCTGTCCCTTTTG
169	SCM002812.1_1503566	1	1503566	C/T	TCCCTGTCCCTTTTGTAAGTGATGCTCAGCACAGGCCTCGCGGAAACCCC[ACAT/ATCT]GTGAGCATCAACCACATAAAACGCCACATCTGTCGTGGACATACAGACTT
170	SCM002812.1_1503591	1	1503591	C/T	TCAGCACAGGCCTCGCGGAAACCCCACATGTGAGCATCAACCACATAAAA[C/T]GCCACATCTGTCGTGGACATACAGACTTGTCCCATGCAGCTTCCATCAAA
171	SCM002812.1_1503604	1	1503604	T/A	CGCGGAAACCCCACATGTGAGCATCAACCACATAAAACGCCACATCTGTC[GT/TA]GGACATACAGACTTGTCCCATGCAGCTTCCATCAAAGCTACTACAGCTCT
172	SCM002812.1_1503708	1	1503708	C/T	TTAAACCCGCCGCCATCAGCCAGAACACTGCGATGCCTGCATGGAACCCA[C/T]GTCTGAGCCAAAGGCAATTTATACGTTTCACATACAGCTGTTAATATCTC
173	SCM002812.1_1503719	1	1503719	A/G	GCCATCAGCCAGAACACTGCGATGCCTGCATGGAACCCACGTCTGAGCCA[A/G]AGGCAATTTATACGTTTCACATACAGCTGTTAATATCTCCAAGATTTCGA
174	SCM002812.1_1504832	1	1504832	C/A	TGGGTGGCAATATGGCAGCACTCAccgaaaatttagaaaatttgcCACCA[C/A]TTTGATCAATGAATATAACCTCAGACGTTAGCGAGTAAGATAAGATCAAT
175	SCM002812.1_1504835	1	1504835	G/A	GTGGCAATATGGCAGCACTCAccgaaaatttagaaaatttgcCACCACTT[TGATCAA/TA]TGAATATAACCTCAGACGTTAGCGAGTAAGATAAGATCAATAGATAACTG
176	SCM002812.1_1504848	1	1504848	T/A	AGCACTCAccgaaaatttagaaaatttgcCACCACTTTGATCAATGAATA[T/A]AACCTCAGACGTTAGCGAGTAAGATAAGATCAATAGATAACTGTAGCAAT
177	SCM002812.1_1504858	1	1504858	C/T	gaaaatttagaaaatttgcCACCACTTTGATCAATGAATATAACCTCAGA[C/T]GTTAGCGAGTAAGATAAGATCAATAGATAACTGTAGCAATTTGGATACCA
178	SCM002812.1_1504864	1	1504864	C/T	ttagaaaatttgcCACCACTTTGATCAATGAATATAACCTCAGACGTTAG[C/T]GAGTAAGATAAGATCAATAGATAACTGTAGCAATTTGGATACCACAGAAT
179	SCM002812.1_1504870	1	1504870	A/T	aatttgcCACCACTTTGATCAATGAATATAACCTCAGACGTTAGCGAGTA[A/T]GATAAGATCAATAGATAACTGTAGCAATTTGGATACCACAGAATTGGTGC
180	SCM002812.1_1525995	1	1525995	G/A	GCAAAAAACATGTTGCAGAAGTATACGGATATTCACCTGGTTACTCTCAA[G/A]AAGCTCAATCTTCCCTTCCTGCCAAATTGAGCAACAACTGAAAGATTATA
181	SCM002812.1_1559524	1	1559524	T/C	AGATAATGTGCAGCGATGCATTCAGAACATGTCTTTGCTTTCTTATGCCA[T/C]GACATTTTGTTTCACTTACAAGGAGATTGAGTAATAGAGTAGTTAGAATC
182	SCM002812.1_1559530	1	1559530	T/A	TGTGCAGCGATGCATTCAGAACATGTCTTTGCTTTCTTATGCCATGACAT[T/A]TTGTTTCACTTACAAGGAGATTGAGTAATAGAGTAGTTAGAATCAAATAG
183	SCM002812.1_1559574	1	1559574	A/T	TGACATTTTGTTTCACTTACAAGGAGATTGAGTAATAGAGTAGTTAGAAT[CA/CT]AATAGGATCAGCCATTATGTTTAATGCATTTCATATTTATTAATAGCagc
184	SCM002812.1_1559613	1	1559613	T/A	GTAGTTAGAATCAAATAGGATCAGCCATTATGTTTAATGCATTTCATATT[TAT/TT]TAATAGCagcataaaattaatttcttcatttataaTCAGACCAGTCTGTT
185	SCM002812.1_1559892	1	1559892	T/A	ACAGTTCTTGTGAAATAGGTCATCAGTGCAACACTACCTACGCATATTCT[T/A]ATCTTCTTAGAGTCTAAAGCTCTCTTTTAAGGTTGCTGCAATTTTTTGAA
186	SCM002812.1_1559899	1	1559899	T/C	TTGTGAAATAGGTCATCAGTGCAACACTACCTACGCATATTCTTATCTTC[T/C]TAGAGTCTAAAGCTCTCTTTTAAGGTTGCTGCAATTTTTTGAATGCGTGT
187	SCM002812.1_1625094	1	1625094	C/T	AATGAAGTTGAAAGGTAACAAAATGATTCACAACTTAGAAAGGCTGAGTC[C/T]TGACTTTCCTCATCTTCAGCTTTATTATTTTGAAAGCTGCCGCGCTTTAA
188	SCM002812.1_1762620	1	1762620	G/A	AAACGTTCCATAGCTGGGACTGATCTttctttaataatattaaaaaaatc[G/A]gCATTGACATTCATAATGGCTCTTGTAGCTGCATAGTAAGCCTTCCATCC
189	SCM002812.1_1762875	1	1762875	A/T	TTGTTAGAAGTCAAATATGTTAAAGGACAAGGAAAGTAAGATGACAAACA[CA/TA]ATTATTTGATATAAAAAGAAGCAGCAAGGCAAGCCCTTGTTTCGCCTTTA
190	SCM002812.1_1765549	1	1765549	G/A	TAGTCATACTCATTAAACTGCTCAAAAATTAGGTTAGATGAGATTTTCAC[G/A]AGGAAAAGACAAGATAGTCCCCTAAATATGAGCATAGGGGTAGTTTTGTC
191	SCM002812.1_1785852	1	1785852	A/G	taccaggtactccaaggctccctttcGAGCAGCTTAGCTTTTAGTATGTT[A/G]CCAAAATTATGTTACAAAGGGCCACTCCCCTCTTAGTAGTATTCCTTAAA
192	SCM002812.1_1785922	1	1785922	T/C	GGCCACTCCCCTCTTAGTAGTATTCCTTAAAGAATATGGGAAACATGATG[T/C]TAGTCCATCATCAAAAATAGTTCATGATCTTCAGAGGCAAAAGTTCTCCC
193	SCM002812.1_1788152	1	1788152	T/G	ACACACTGCAGACTTGTTGAGCTGAAGGATTTGGAGAGGGGCAGCAAGAG[T/G]CAGAAGGCACGGTTGAGATTAATGCCACATTGAATACGGTGGTCAGTTTG
194	SCM002812.1_1801209	1	1801209	G/A	ATGCAAAAAATTATGGATGAACTATGGCAGTAACCCTCATCTTCCACTGG[CA/CG]ACAGGGACTATTGCAGCTCCAGAGTCGAGCAAGTGTAATTTTTTCGAGTC
195	SCM002812.1_1858943	1	1858943	G/C	TGCAATAAATTATTTGTTTAAATAGTTGGTTTTAGAAGACAGAGAAGAAG[C/G]GCCACGGGATAACAACACCAATCAGCTAAAGGATACAACATTAAAGTGTT
196	SCM002812.1_1871805	1	1871805	A/G	GATTTCATGTCGATAACAAGTCCATGGTCAGCCATAGCCTGGCCGTTAAT[A/G]GAATGACCATTACCCCTCGCTGCTACAGTTAATGTTGGTGACTGTAACGC
197	SCM002812.1_1877579	1	1877579	T/C	AAGTGCTACATTAACATACAAAGAATGCTGCTCAGCAACTATATTATGTG[C/T]CTAGCATGATACCAATATTTTCTAATACTATTCCATGCTCCAATTTGTGA
198	SCM002812.1_1877599	1	1877599	T/G	AAGAATGCTGCTCAGCAACTATATTATGTGCCTAGCATGATACCAATATT[T/G]TCTAATACTATTCCATGCTCCAATTTGTGAGCTTGTCCCTGACTAATGAA
199	SCM002812.1_1890253	1	1890253	A/C	TGTTGCACCCTTTCTCTCACAAAAAAATACAGCTTCCATCCCGAAAAGCC[A/C]TATTGACTTTTCATGGTCTTGGTGAAAGACCAAATGGAGGAAATCGTTGG
200	SCM002812.1_1890269	1	1890269	A/G	TCACAAAAAAATACAGCTTCCATCCCGAAAAGCCATATTGACTTTTCATG[G/A]TCTTGGTGAAAGACCAAATGGAGGAAATCGTTGGTGTTGCATAGATAATG
201	SCM002812.1_1890275	1	1890275	T/G	AAAAATACAGCTTCCATCCCGAAAAGCCATATTGACTTTTCATGGTCTTG[G/T]TGAAAGACCAAATGGAGGAAATCGTTGGTGTTGCATAGATAATGCTGTCT
202	SCM002812.1_1890375	1	1890375	G/A	TTGTCTGCCAATCCTTCTCTTACATCAGATTATGCACTAATGGTGCAACA[TGCTG/TACTA]GAACTGGCTCTTGTTTGGCGTTTTGGCGACCTGGAGACCCCGACTGGACT
203	SCM002812.1_1890419	1	1890419	T/C	GCAACATGCTGGAACTGGCTCTTGTTTGGCGTTTTGGCGACCTGGAGACC[C/T]CGACTGGACTCACATTGATGTTGTTAATCACGCTGGGGTCGCAGCTCTAA
204	SCM002812.1_1890514	1	1890514	A/G	CTCTAATTCATCATAAGGGCCAATTTTACTCCATGAGTTACTTTGGCGAA[G/A]TACGGGCTTATGAAGTTGCAGGGCCTAGCATTACAAAACCAATTGTAAAG
205	SCM002812.1_1890636	1	1890636	A/C	GACCAACATAAGTTCAATGTGCCCACCGTTCACTATTACCTAGTTGAGTT[A/C]TCCGGTGCACAATTACTTGTTTCCCGATTTGCCAGCAGCAATTATTACGA
206	SCM002812.1_1890666	1	1890666	T/G	CACTATTACCTAGTTGAGTTATCCGGTGCACAATTACTTGTTTCCCGATT[T/G]GCCAGCAGCAATTATTACGATCCAAATTGTGCTTTTCATAGcttcaaatt
207	SCM002812.1_1910416	1	1910416	C/T	AGGAACATATTCTGGATTGTCAAAATCGGAATGTAATTGCAGCATGCATA[C/T]TGTATTTTGCTTTTTTAGACCTGTTAACTTGAGTAAGGgaattaagataa
208	SCM002812.1_1910473	1	1910473	A/T	TTGCTTTTTTAGACCTGTTAACTTGAGTAAGGgaattaagataaaatttt[A/T]cATTAGAACTTTAATTGATATGTTGATCGAAGAGCAAAAAGAACATAATT
209	SCM002812.1_1910513	1	1910513	A/T	ataaaattttacATTAGAACTTTAATTGATATGTTGATCGAAGAGCAAAA[A/T]GAACATAATTTTGCATAAAAAAATGACCTGCTGCAAATCAAAATCAGACA
210	SCM002812.1_1910525	1	1910525	T/G	ATTAGAACTTTAATTGATATGTTGATCGAAGAGCAAAAAGAACATAATTT[T/G]GCATAAAAAAATGACCTGCTGCAAATCAAAATCAGACAAGAAGAACAATG
211	SCM002812.1_1910539	1	1910539	A/G	TGATATGTTGATCGAAGAGCAAAAAGAACATAATTTTGCATAAAAAAATG[A/G]CCTGCTGCAAATCAAAATCAGACAAGAAGAACAATGGATTATCGATAGAA
212	SCM002812.1_1912375	1	1912375	A/G	TGATAGTTAACCACTAATATGAAATCTGATGTAACAGAAGGATTGGCAGA[TG/TA]ACACAACTTTGTCTATGCAGCTCCAGAACAGTTTTTCTTCGAGGCGGCCC
213	SCM002812.1_1967251	1	1967251	C/A	GAACATCAACGTCTGGTGATCCAACATATGATTCGAGCTGAAATGGTTCA[C/A]AATTTACATTTTCATGTCCTTGCTCGACATTGACTGATTTCTCTTTCTCT
214	SCM002812.1_1968027	1	1968027	G/A	TATACTTTCTGATGCTTGATTGGGTCTGTAATCTCAGCAAAATATCTCCC[G/A]TTTTTTCGCCTTCGGATTCCAACTAAGCTTCTCATAGCTTTAGGATCACA
215	SCM002812.1_1968110	1	1968110	C/T	CATAGCTTTAGGATCACAGCTTGCAGCAGTATTTACGGTTTCCACAACAG[ATG/ACA]GTGATTCAGGTTGCTGAATTCGATCACAATTGTTCTTCGGTTTATTAACC
216	SCM002812.1_1968131	1	1968131	T/C	TGCAGCAGTATTTACGGTTTCCACAACAGATGGTGATTCAGGTTGCTGAA[T/C]TCGATCACAATTGTTCTTCGGTTTATTAACCTTATTTCCCTTTCTTATCT
217	SCM002812.1_1968512	1	1968512	C/A	AATCCTTCGGTCAATGCCCACATTATCTGCATTTGAGATCGAAACATCAA[C/A]TTCTAATTTCCCATCTAGCTCAAATTCGAGCTTCTTAGACTGATGATCAA
218	SCM002812.1_1968597	1	1968597	T/C	TTAGACTGATGATCAACCCAGGAACCCTCTTCAGCAGCGCCAAAAGTACC[T/C]AACCAAACTCTTTTCTTACTGATTGGGCTTGTACTCTCATAATAATACTt
219	SCM002812.1_1968642	1	1968642	A/G	GTACCTAACCAAACTCTTTTCTTACTGATTGGGCTTGTACTCTCATAATA[A/G]TACTtccctctcttcttcttcttgtgaACCCCCCCGAAACGTAATGTTTC
220	SCM002812.1_1968651	1	1968651	T/C	CAAACTCTTTTCTTACTGATTGGGCTTGTACTCTCATAATAATACTtccc[T/C]ctcttcttcttcttgtgaACCCCCCCGAAACGTAATGTTTCGTGGATTCT
221	SCM002812.1_1968831	1	1968831	A/G	TCTTCAATAGTGTCAAAAGTGCCTAACCATACTTTCTTATGCCTAATTGG[A/G]TCTGTAATCCGAGCAGCATATCTCCCGCTTTTTTGCCTTCGGATTCCAAT
222	SCM002812.1_1999773	1	1999773	A/T	CAATATGTAACTAAGTGACAAAAACACGTAGTTCATGTCAAAtttttctt[A/T]ctattttaattttacacATGGAACTAATTAACTGAGTTTAATTTGATCAC
223	SCM002812.1_2000110	1	2000110	A/T	agaaaatttaacaTTTATCATATCTGCATTAAGAATAATTCTAACcctat[T/A]tatacaataaaaaaaacactGCTTAATTATTTACGTACTTGATTATATCA
224	SCM002812.1_2032117	1	2032117	A/C	GCAGATTCATCATGAATTACTCCTCCTAATTTTCTGCTGCAAGTCTTCCC[A/C]TGCAACTCTATTCCTTCATCTGGTCTTGAAGCCCGGTATAAGTGCGAGCT
225	SCM002812.1_2032127	1	2032127	A/G	CATGAATTACTCCTCCTAATTTTCTGCTGCAAGTCTTCCCATGCAACTCT[A/G]TTCCTTCATCTGGTCTTGAAGCCCGGTATAAGTGCGAGCTCACACTTCAC
226	SCM002812.1_2032460	1	2032460	G/A	CTGCAAATGTCTAAGCCTCCGCAATTTCGATACAAGAGTGGGCAATACAT[G/A]TTTGTCCAGTGTCCAGCTGTTTCTCCATTCGAGTGGTAAGTGACTCaaag
227	SCM002812.1_2033460	1	2033460	G/C	TTCAGTGGGAACTCAGACACGAGCGCTGCAACAAGCGAACAACCAGCTCT[G/C]AACAAGATTTCTCCAAAAAAGAGAAAGAGTACTCTAAGAACCACAAATGC
228	SCM002812.1_2033475	1	2033475	A/T	GACACGAGCGCTGCAACAAGCGAACAACCAGCTCTGAACAAGATTTCTCC[A/T]AAAAAGAGAAAGAGTACTCTAAGAACCACAAATGCATATTTTTATTGGGT
229	SCM002812.1_2075173	1	2075173	A/T	GCCTTATCAGCAGCGGACGACGGCGGGGAAGGACCGGAACTTAACTCTCC[A/T]GTGAACCTGAGCTTCTCGCTGTAACGTTTGGACACGCGAATGTACAGAGG
230	SCM002812.1_2075558	1	2075558	A/G	TCTCCTCTTTCACATTCTCCGATACTTTCTTCTGCTTGGGAGTAGCTGAA[A/G]CAGAGGCATTTTCATCGTCATCACCTTCAGATTTTCCGGTTTTTGTTGCT
231	SCM002812.1_2076066	1	2076066	C/A	CGACGAGTGAGAGCTACCGGCAGTGAGTACGGCGGCGGAAGGATGAGTAA[C/A]AACGGCGGCAGCGGTGGcggcaccactaccaccaccacgcCAGTATTTGA
232	SCM002812.1_2106445	1	2106445	T/C	CTAGAGCGTTAAAGGAAaaacacttagaaatataaactgGTGAAGGAAGA[T/C]ATTCCACATACCAAGTCTTTGATTCTTTCTTGCTGTATCAACTCTCTAAC
233	SCM002812.1_2109537	1	2109537	C/T	AACAAGAAtcagacatgaccaagaaaaagAGGACAAATAAGTAAGTAATA[C/T]ATTCATAGGATGACAGAAAACTCATGTCTTACATTGATCCAATTTCTACT
234	SCM002812.1_2128727	1	2128727	C/T	CACTGATGGCTATTAAAAATTTCACAAGACAGACAATAGAATAGCAAATA[C/T]CAAAGCTACTAAAAGGTGTACGTACTATCACAAGCTCACATACTCCCATG
235	SCM002812.1_2128762	1	2128762	C/T	ATAGAATAGCAAATACCAAAGCTACTAAAAGGTGTACGTACTATCACAAG[C/T]TCACATACTCCCATGAGATATTCACAAAGACCAAATGCTACAAGAAAAAA
236	SCM002812.1_2129045	1	2129045	G/C	GGCCTGCAACCAAATTGAGAAACAGATTTTGGCTATACATCTTACATCCA[G/C]TTCTTGGTAACTACGAATGAACTCCCTGGCTCGGTAACTGCCCCCTTGCT
237	SCM002812.1_2131668	1	2131668	A/C	ATGGTCTATGTCGTCTCCATAAATTTAGCAGGAAGCTCTGAACAGTTCCA[A/C]ACAAATGCTTCTTTTAGCTAAATCGTTGGAACTAaaccttctttcttctt
238	SCM002812.1_2131722	1	2131722	G/A	AATGCTTCTTTTAGCTAAATCGTTGGAACTAaaccttctttcttctttac[G/A]ACCAAGCAGCTGAACTTTAGTACACATGGAATAAGTTTTTCTTTTCGCCA
239	SCM002812.1_2148061	1	2148061	G/A	ATTGtagaaaaaaatgatttgtcACCCCATTCAGCAACAAATACCAACGC[G/A]AATGTGCTAACGATAGTGTTTGCAGCAGCCAATAGTCCAGCACCGTTTCC
240	SCM002812.1_2151008	1	2151008	G/T	CTAGAACTTGAAGAACCGATGTTCTTTCATTTTTCCTCTTTGACAATGCT[G/T]TACTGTTTGTACTACTGCATTCTTCGGCACCATAACCCGACCTTGTGATG
241	SCM002812.1_2168239	1	2168239	A/G	TTACTGTACATTGAATACTTAAAAAAGCTTGAGGAACTGCTAGCAATTCG[A/G]CGTTCATTCTGAATCACAATCGGCATCTGATGACTCTCCTTCCTTCAAAG
242	SCM002812.1_2184197	1	2184197	C/T	AAACTAAAAAACccaccaaaggatgtggtgcagcggatggggcTACTcct[C/T]ccttaaccagaggtcttgGGTTCGAGCCCTGGTATGGAAACATTCTTGGC
243	SCM002812.1_2184283	1	2184283	G/A	GGAAACATTCTTGGCAGGGAGCGCTTCCCCCGTATGGAGCCCTACGCGGC[G/A]CGAATCTGAATTGGTCGGACTCCAATTCGGATACCGGACACCAGATGGGA
244	SCM002812.1_2184311	1	2184311	C/T	CCCGTATGGAGCCCTACGCGGCGCGAATCTGAATTGGTCGGACTCCAATT[C/T]GGATACCGGACACCAGATGGGAAACCGGAAAAAAAAATATGCTGCCATTT
245	SCM002812.1_2184327	1	2184327	G/A	CGCGGCGCGAATCTGAATTGGTCGGACTCCAATTCGGATACCGGACACCA[G/A]ATGGGAAACCGGAAAAAAAAATATGCTGCCATTTTACCACcattttatat
246	SCM002812.1_2184958	1	2184958	G/C	tgttattgttgttatacAATGTATACTTGTTAAAACTATATGTTAAATAA[G/C]AGCAACAAACTGTATTTAGTTAGATTCATTTCCATCTGATATCTCTCCTT
247	SCM002812.1_2245732	1	2245732	G/T	GCTGCGTCGCTGATGCAACATCATCGAGCAATTGAAAGGACCAATCATGC[T/G]ATCCAACCTGTATCTCCTGCAAGCTATGGCAGTTCGATGGAGGTAAGAGA
248	SCM002812.1_2254407	1	2254407	G/T	AATCATCTAAATTAACAAACCTTTTAGCTGCAAATAAAAAAGACAAGAAC[G/T]TTAGTGTCATTCACCCTAATCACCCAAGAAAAATTCAACCAAATATAAGT
249	SCM002812.1_2254465	1	2254465	C/A	CATTCACCCTAATCACCCAAGAAAAATTCAACCAAATATAAGTGCAAAAA[C/A]CATAAGAATCCTAGCTAGTTCACTTggcaaaaggaagaaaaataaaatag
250	SCM002812.1_2254702	1	2254702	G/A	CAAGTACAAGAAACTTAAGACTCAACTTGTACTCCCGCTTCATTCACTCA[G/A]CTGCTGAGGTGGCATTTGACTATTGACACCTCAACACTTGGATGAATGAG
251	SCM002812.1_2254726	1	2254726	T/C	ACTTGTACTCCCGCTTCATTCACTCAGCTGCTGAGGTGGCATTTGACTAT[T/C]GACACCTCAACACTTGGATGAATGAGTCGGCAGCAAATTGAATCCTATCG
252	SCM002812.1_2254727	1	2254727	G/A	CTTGTACTCCCGCTTCATTCACTCAGCTGCTGAGGTGGCATTTGACTATT[G/A]ACACCTCAACACTTGGATGAATGAGTCGGCAGCAAATTGAATCCTATCGC
253	SCM002812.1_2270015	1	2270015	C/G	TTGGTATTCTCATTTTCATGCTGCTTCGAATTTTCAACAATCTCATTTCA[C/G]TCAATGGTCAAGAATggaattcttgaagttttttgGGGTTCAAGATCAAG
254	SCM002812.1_2284333	1	2284333	A/T	tctccttatttgtCAATGTTTCTCAGACAAGTTTGATGCATTTTATATAT[T/A]GGCTATGATGAAGCTTTTGATAATGATATTCATCAACAAAAACGTATGCT
255	SCM002812.1_2284378	1	2284378	G/T	TATATTGGCTATGATGAAGCTTTTGATAATGATATTCATCAACAAAAACG[T/G]ATGCTCAAACTCCCTTCGGTTCTTAACTTTAAATATCAATTCTCTCATTC
256	SCM002812.1_2284401	1	2284401	T/A	TGATAATGATATTCATCAACAAAAACGTATGCTCAAACTCCCTTCGGTTC[T/A]TAACTTTAAATATCAATTCTCTCATTCTGGCAGCTAAGAGCCGATTATTT
257	SCM002812.1_2284425	1	2284425	A/G	ACGTATGCTCAAACTCCCTTCGGTTCTTAACTTTAAATATCAATTCTCTC[A/G]TTCTGGCAGCTAAGAGCCGATTATTTTGTAATGTGAATCATCCTAAATAT
258	SCM002812.1_2300991	1	2300991	A/G	CTTTATATCCACCTTCAATTATGCAGCTAATGCCTTGTAGAACTAGTGGA[A/G]CATTCGGTTGATATCTGACCTGGAATATAAATTTTGTGTGATCTTTGTTC
259	SCM002812.1_2301384	1	2301384	G/A	ATATGAACCGAACATCATTTTGTTCTAGTTTAGAATTAGCTGCATGATGT[G/A]ATGAACTTCAATACCTGAGTCAGAAGCTTCGAAGGGAAGTAAAACCATGG
260	SCM002812.1_2311291	1	2311291	C/A	GTCTTACCATGGTCGACATGACCCATCACTGTGACCACTGGTGGCCGTGG[C/A]AGGACTTCAGCACCTTCATTAGAATGCAGCCTCCTAACATTTACTCCAAT
261	SCM002812.1_2311833	1	2311833	T/C	CTTTTTAGCTTGGGAGGTACATACGGAGCTTCAACAGGTGGCGAGGAATC[T/C]TTTGTCCTTTTCTTGAACTTCCCTTTCTTCTGTATCTTCAAACCCAAAGC
262	SCM002812.1_2314357	1	2314357	C/A	CATGAAGCATCCTGCAGTATAAAGGAAAAAGATATGATACAAGTCTGCAC[C/A]CTATCTGAAGCGATGTCCTCATTCTTTATTTCAGCTCTCAGAAAATATAG
263	SCM002812.1_2314741	1	2314741	C/A	GTGCAGGCCTTGCACATGAAGAAAAACAAATGTACAGACCTTGTACTTGT[C/A]CAACCAAAACAGGAGTTGTTCTCTGCGACTCTTCAAGGGCAAATTTGGTA
264	SCM002812.1_2314768	1	2314768	A/C	AAATGTACAGACCTTGTACTTGTCCAACCAAAACAGGAGTTGTTCTCTGC[GA/AC]CTCTTCAAGGGCAAATTTGGTAGCTGCCGCTGCAGTATACCTGGATCTTA
265	SCM002812.1_2314780	1	2314780	G/T	CTTGTACTTGTCCAACCAAAACAGGAGTTGTTCTCTGCGACTCTTCAAGG[G/T]CAAATTTGGTAGCTGCCGCTGCAGTATACCTGGATCTTACTGATAATGCC
266	SCM002812.1_2314914	1	2314914	A/C	ATTCCATACAAAAGTCTGCATATAACTCCCTCGAAAACATACTAACTCGG[A/C]AAACTAAAAGAGGAAGTCTCAACAATGGAATAGTAGAATGCATTATATGT
267	SCM002812.1_2320081	1	2320081	T/C	GTTGTTTTTAAGTTATGCCTAAAGAAGGACGCAATATAAGTCTTAAAAGT[T/C]ATCTAGGatgtagagaaaaagataaacaGTGTAGGAACTTTGGCACAACA
268	SCM002812.1_2320110	1	2320110	G/T	CGCAATATAAGTCTTAAAAGTTATCTAGGatgtagagaaaaagataaaca[G/T]TGTAGGAACTTTGGCACAACACTCAATACTTACTAAGAAAATGTGATAAC
269	SCM002812.1_2320350	1	2320350	T/C	GTATCTTTAATTAAAGGTTTGCAACCACGCCTACAATGTATCTTCACATC[T/C]AAACATTCTAATGCACAGTCAGAACTTCATACAAGAAATCACATGAAAAG
270	SCM002812.1_2320772	1	2320772	G/A	AACTTCAAACACTTCGGTTTGCCCAAACAAAACTGAAAGTGGATTACTTT[G/A]ACCACAGCAAATGTTGTGTTCACATAATAATAGCAGCAAAACAATTTTAG
271	SCM002812.1_2321052	1	2321052	C/T	atctattgGTGTGCTATCCCATTTTGTTTGTTGTTTCTATCTTTTCTATA[C/T]TGTTATTTGTCCTGAGCCGGCGATCTAtgggaaacagcctctctacttcg
272	SCM002812.1_2321113	1	2321113	T/G	CCTGAGCCGGCGATCTAtgggaaacagcctctctacttcgaCTGAGGTAG[T/G]GGTACAGGCTGCGTACACGTTACCCTCCCAAGTcgccactttgtgggaat
273	SCM002812.1_2321138	1	2321138	C/T	agcctctctacttcgaCTGAGGTAGTGGTACAGGCTGCGTACACGTTACC[C/T]TCCCAAGTcgccactttgtgggaatacagcGAGTATATGCTGCTGTTGTT
274	SCM002812.1_2333397	1	2333397	A/T	aggaaaaaaataaGGTATTTATCGCTATTATACTTCACTAAGCTGCTAct[A/T]atgtttgaaattttttcaGTTCAAGCTTTTTGATGAAGAAGCTTTCAGCC
275	SCM002812.1_2340077	1	2340077	C/G	CACCATGAAAATTGATCAATCAAATATACAGAGAGCAGCAAGAAGAAGAG[C/G]GAGAGTTCCTTGCATTTACTTGATATAGGTAAAGCCTATtactcctcttt
276	SCM002812.1_2340136	1	2340136	T/C	CTTGCATTTACTTGATATAGGTAAAGCCTATtactcctcttttttttttt[T/C]ttttttttttttttttttttaaatggttttcACTAAATTAGTAGTCAATG
277	SCM002812.1_2340137	1	2340137	T/C	TTGCATTTACTTGATATAGGTAAAGCCTATtactcctctttttttttttt[T/C]tttttttttttttttttttaaatggttttcACTAAATTAGTAGTCAATGT
278	SCM002812.1_2340139	1	2340139	T/C	GCATTTACTTGATATAGGTAAAGCCTATtactcctctttttttttttttt[T/C]tttttttttttttttttaaatggttttcACTAAATTAGTAGTCAATGTCA
279	SCM002812.1_2340293	1	2340293	A/T	GTCCGAAGGCAGAAAAATGGGAGATATGCTGGTGAGATTAGAGATCCAAT[A/T]AGGCATAAGAAAGTATGGTTAGGCACTTTTGACACTGCTCAAGAGGCTTC
280	SCM002812.1_2340635	1	2340635	A/T	GCGATGCTGCAGCGATGTAGTACTAATAAGGACGGTCATTCTGAGCAAGG[A/T]AATGAAAATGTGAATGGTGAAGTATTTGAAACTGATTCATGTAATGGAGG
281	SCM002812.1_2340761	1	2340761	T/G	GAAATAGGCACTACTGAAGAGGCTAAAGAGGGATCCAAAGTGTTTAACTC[T/G]TGTTTAATTTCTAATGTCCGTGTTAATCCTAAAGACAAGACTACCTTTGT
282	SCM002812.1_2340803	1	2340803	T/A	TTTAACTCTTGTTTAATTTCTAATGTCCGTGTTAATCCTAAAGACAAGAC[T/A]ACCTTTGTCGGGATCAAAAGGCAAAAGAACGGGAGATATGCAGCTGTGAT
283	SCM002812.1_2341036	1	2341036	C/T	GAAGAATTGTGATCAAATTCAGCATCCTGAATCAACGTCTGTTGTGGAAA[C/T]CTTAAATACTGCTACAAGCTGTGATCTTAAAGCCAGGAGAAGCTTAATTG
284	SCM002812.1_2341102	1	2341102	A/C	AAGCTGTGATCTTAAAGCCAGGAGAAGCTTAATTGGAATCCGAAGGCGAA[A/C]GAGCGGGAGATATGCAGCTGTGATTACAGATCCAATTAGGCATAAAGAAG
285	SCM002812.1_2341658	1	2341658	C/T	CAGTCTAAGGTATTCGACCTTCAGAGCTCAAAGGAGGTCGAGCTGCAAAG[C/T]GATACGCCAACAGATTCTCGTGCACGAAAGAATCAAGAAGGGCAAGAGGA
286	SCM002812.1_2341664	1	2341664	G/A	AAGGTATTCGACCTTCAGAGCTCAAAGGAGGTCGAGCTGCAAAGCGATAC[G/A]CCAACAGATTCTCGTGCACGAAAGAATCAAGAAGGGCAAGAGGATGATGA
287	SCM002812.1_2348417	1	2348417	T/A	TAGTGCACGTGGAAGAGATAAAAGAACCGATTCTCACATCACAACACCAC[T/A]TATGATTGGAGCTTACAAGAGCAAGACGGCAGGAAGATATACGTCTGAGA
288	SCM002812.1_2348448	1	2348448	A/G	TCTCACATCACAACACCACTTATGATTGGAGCTTACAAGAGCAAGACGGC[A/G]GGAAGATATACGTCTGAGATTATACACCCCATCACCAAAAAGAAAATTTG
289	SCM002812.1_2348454	1	2348454	A/G	ATCACAACACCACTTATGATTGGAGCTTACAAGAGCAAGACGGCAGGAAG[A/G]TATACGTCTGAGATTATACACCCCATCACCAAAAAGAAAATTTGGTTGGG
290	SCM002812.1_2348577	1	2348577	A/C	GCTTCCCATGCTTTTCAATCTAAGAAGCTCGAGTTTCAGAAACTAGTCAA[A/C]GCGAAGAAGCAGCAGTGTACGCAAAGCAAATCAGAGAAATTAGTCAATTT
291	SCM002812.1_2348579	1	2348579	C/A	TTCCCATGCTTTTCAATCTAAGAAGCTCGAGTTTCAGAAACTAGTCAAAG[C/A]GAAGAAGCAGCAGTGTACGCAAAGCAAATCAGAGAAATTAGTCAATTTCA
292	SCM002812.1_2354212	1	2354212	G/T	TGAATCATCGTCTGTTGTGAGTCGAAGAGAGAAAAGAATCGATTCTCATG[G/T]GAAAGAAGCTGGTTCTTCTAAAGCAAGATCATGTTTAATGACTAATGTCT
293	SCM002812.1_2354341	1	2354341	G/A	TATTACTACAAACTGTGATCCTAAAGCCAAGATAAGCTTGATTGGAATCC[G/A]AAGGCGAAAGAGCGGGGAGATATGCAGCTGTGATTACAGACCCAATTAGG
294	SCM002812.1_2354358	1	2354358	G/A	ATCCTAAAGCCAAGATAAGCTTGATTGGAATCCGAAGGCGAAAGAGCGGG[G/A]AGATATGCAGCTGTGATTACAGACCCAATTAGGCATAAAGAAGTATGTTT
295	SCM002812.1_2354467	1	2354467	G/T	TTGACACTATTGAAGAGGCTTCACAAGCTTATTTCTCCAAGAagtctgag[G/T]ttgataaactaAGACAGCAGGGAAAGACGGAGAATAAATTGAAGAAGAAT
296	SCM002812.1_2359523	1	2359523	A/T	TGATACTGTTGAAGAGGCTTCACAAGCTTATCTGTCTAAAAAGTCAGAGT[A/T]TGAGAAATTAAGCCAAGGAAATAAGGAGGATAGATCAAAGAAAAAGTGTG
297	SCM002812.1_2363675	1	2363675	A/G	TTCACAAGAACAAGATGTCAGGGGAAGAACCCGGATCTTCTAAAGAAACC[G/A]CATGTGGAATGGCTAGTGTCCGTGGAACAGAATCGTCTGTTGAATGTAAT
298	SCM002812.1_2363885	1	2363885	C/T	TATGGTTGGGCACTTTTGACACTGTTGAAGAGGCTTCACTAGCTTATTTC[TC/TT]GAAGAAGTTGGAGCTGGAGAATGAAAACTTGAACCAGCAGGGTAATAAGG
299	SCM002812.1_2363960	1	2363960	G/A	AAAACTTGAACCAGCAGGGTAATAAGGAGAGTAAATCGAAGGAGAATATT[G/A]ATCAAATTCAGCAGCCTGAATCACCTAGTGTGCAATGCTTGTCTGTAGGT
300	SCM002812.1_2364538	1	2364538	C/T	TCTGTAGCTAATGATCAAATTCAGCAGCCTGAATCACCTGGTATGCAATG[C/T]TTGTCTGTAGGTAATGATCAAATTCAGCCTCCTGAATCATCTAGTGTGCA
301	SCM002812.1_2364562	1	2364562	C/T	CAGCCTGAATCACCTGGTATGCAATGCTTGTCTGTAGGTAATGATCAAAT[T/C]CAGCCTCCTGAATCATCTAGTGTGCAATGCTTGTCTGTGGCTAATAATCA
302	SCM002812.1_2364757	1	2364757	C/A	CAAGAATTTTCTAAAGTAACCTCATGTCTAATGGCTAATGTACAGGGCAC[A/C]GAATCATCCAATGAGTGTAGTACTACAACAAGCTGCCTTCCTACAGAAAA
303	SCM002812.1_2364777	1	2364777	A/G	CTCATGTCTAATGGCTAATGTACAGGGCACAGAATCATCCAATGAGTGTA[G/A]TACTACAACAAGCTGCCTTCCTACAGAAAAGAGAAGCTTACTTGGAATCC
304	SCM002812.1_2364877	1	2364877	C/G	CGAAGGCAAAAGAACGGGAGTTATGGTGCTGTGATTACAGACAAGAGAAG[C/G]TTACTTGGAATCCGAAGGCAAAAGACCGGGAAGTATGGTGCTGTGATTAC
305	SCM002812.1_2365162	1	2365162	C/G	TCTATGGCTATTGATCCGACCTTGGATACTGCTGGTGTGAATAGAATCAA[C/G]CCTCACGAAACAACACATATCGTTGAGGTTCACAAGAACAATATAAAGGA
306	SCM002812.1_2365168	1	2365168	C/T	GCTATTGATCCGACCTTGGATACTGCTGGTGTGAATAGAATCAACCCTCA[C/T]GAAACAACACATATCGTTGAGGTTCACAAGAACAATATAAAGGAAAGAGC
307	SCM002812.1_2365398	1	2365398	G/A	AGAATGGGAGGTATGGCGCTGTCGTTAGAGACAAAATTAGGCGTAAGCAA[G/A]TATGGTTGGGCACTTTTGACACTGTTGAAGAGGCTTCACAAGCTTATTTC
308	SCM002812.1_2365562	1	2365562	G/A	AAGAAGAATGGTGATCGAATTCAGCAGCCTGGATCACCTGTTGTACTGGC[A/G]TCCTTGTCTGTGACCGATGTTCAGGCCTTTGATACTGCTAGTGTGGGTAT
309	SCM002812.1_2365907	1	2365907	G/A	AAGCATAAGAAAGTATGGTTGGGAACTTTTGACACTGTTGAAGAGGCTTC[G/A]CAAGCTTATTTGTCCAAGAAGTCTGAGCTTAAGAAATTGGAGCGGCAGAG
310	SCM002812.1_2366454	1	2366454	C/G	TTGTTGTTCAGgtctcaaattcatcaaatggaggAACCGAACAaaggatt[C/G]attctcatgaaatagGCACTTGTGAAGAAGCTTTCTATGATTATCTGTCT
311	SCM002812.1_2372886	1	2372886	G/A	ATATGTTACTCAAATAATATCTTCAAATATGAACCTTTTGCTGCTATCCC[AGT/AAT]CATTTCTCAGGAGTCTAGCATGAGCTTATCTATCTCTTTCGTGCAAGTGA
312	SCM002812.1_2372929	1	2372929	G/T	CTATCCCAGTCATTTCTCAGGAGTCTAGCATGAGCTTATCTATCTCTTTC[G/T]TGCAAGTGAAGAACTGTCTTTTCCGTGTTGAATCAATTTCTTTTCCTATC
313	SCM002812.1_2373523	1	2373523	G/T	TGGCTGCACAACGAGTGCTGATCAGATGCCAAGGAGGTAGCAACAGTTAT[G/T]TTCTACTCTCTGGAAGTATGGACTGTACCATTCGTGTGTGGGATCTTGAC
314	SCM002812.1_2374174	1	2374174	T/C	CATTCCCTTCCTTGCAAATCAGAAAACAGCCTGTTAAAGGTTCTTGTCCT[T/C]TTCCAGGAGTTGCTGCTCTGTCATTTGATCTCACATCTTTGATGTCTCTT
315	SCM002812.1_2374307	1	2374307	T/C	TTCCAATCTGAATAAAAACCAAGTGAAAGAAATAAGGGTTGAGTCTCCCA[T/C]TAAGAGGACTAATTTCAGGGATCAGGAAACTGTCATTCCTAGTTCCAGTG
316	SCM002812.1_2374707	1	2374707	T/C	TTCACTTCCCCCTCTCCCAAATGAAAGAAACATACACTTCTCCTCACTTC[T/C]TTGCCtctaagaaattaaaattgaCATACAGCTTTGGAAATCATCATCAG
317	SCM002812.1_2376477	1	2376477	A/G	CTTATTTCATTGTGCTGCTTCACGAGCCATTCCACCTCCACTATGCCGGG[A/G]TATTCCAAGAGTTAATGAGAATGGAGTATCACCATGTGGAAACTATGATT
318	SCM002812.1_2394618	1	2394618	A/T	CGCATAGCCGGCACTTTAGTGCATCGAGCTGCCCTTTTTCCTTAGAAAAT[A/T]TGGGAACTTAGTTGTGTaatatttacaaatatattacAATGTGGACAGGT
319	SCM002812.1_2429560	1	2429560	C/T	TGGCCAATGGTCTCGCTGCTTGTGATATTGTAGCACTAGCCAGACACCGA[C/T]CGAAACTCAAAGATGACCCAGAGTAACTGCATATTCAGTTGATGCTATTA
320	SCM002812.1_2429847	1	2429847	T/A	ATAATTGATAGGCAATGATGAGGCACATATGGCATAAATTCTGGTAAAAA[T/A]GAAACAGTTGTGTTCTAAATACATTTTAGCTGCATTTTACAGAAGGTGGT
321	SCM002812.1_2429889	1	2429889	G/T	GGTAAAAATGAAACAGTTGTGTTCTAAATACATTTTAGCTGCATTTTACA[G/T]AAGGTGGTCTGGTAATTCTTTCTCATATCGAACCATTATGCTGATTTTCC
322	SCM002812.1_2430215	1	2430215	T/A	CAGTAAAAACAAGGGGGCACAGTTTATCCATTTCTAATTAGAAAACAATA[T/A]ACAAAGTGTGCAACACAGAAAGACATCATGGCAATAAAATAGATATAGCA
323	SCM002812.1_2491367	1	2491367	C/T	CATAAATGCCtatttaattactattattattagtatGGCCTTATGGGAAA[C/T]AGAAAAAGGCTTTGACTGAATCCAAAgcattttcataatttaatttttga
324	SCM002812.1_2499168	1	2499168	C/G	TGTTAATGTCCAGACCCAACTGTTGGATTATActgggtgttgttgttgtt[C/G]gtTGATTGGTTAACAAGGTCTTCATTTACTATCTATGAGGAACAGACTTG
325	SCM002812.1_2499213	1	2499213	G/A	ttgttcgtTGATTGGTTAACAAGGTCTTCATTTACTATCTATGAGGAACA[G/A]ACTTGGTGGCTTTGCTTCGATGCAGCCGTTATAGTCTTGGAATAATGGCA
326	SCM002812.1_2505907	1	2505907	T/C	GTTGAAAAAAGAGAGTTACCACTTTCAATCTTTTAAGTATGCTATCAAAC[T/C]GAGCAGTGTCAAACGCCCACTCATTTGGCTTTTCTATACCGATACctatt
327	SCM002812.1_2516912	1	2516912	G/A	TATAAAACTTGCCTCGTTTATAAAGATTTTACTAGTCTTCCCCTTGAGCC[G/A]GCCCCGGGCTGCAAGTTCCAACTCTTGTAGAATATTCAGTGGTACTTCAG
328	SCM002812.1_2555951	1	2555951	C/T	CGTGCTCCACCCGTGCAATGCGGTTATATATCTGCACGGTTAGCATCGGT[C/T]AACTCAttacacaaaaacataaaaaatgtaTGAACTTAGTCAGAAGATCT
329	SCM002812.1_2566884	1	2566884	A/G	TAGATCCATCTTTAATATTGTAAGCCCACATATATGCTGCATCACCACAA[CATG/CGTG]TGTCCTcatcataaattttatatatatctcCATTACCACAACATGTGACC
330	SCM002812.1_2566902	1	2566902	A/G	TGTAAGCCCACATATATGCTGCATCACCACAACATGTGTCCTcatcataa[A/G]ttttatatatatctcCATTACCACAACATGTGACCTCATTAGTATAATAT
331	SCM002812.1_2593660	1	2593660	G/A	CGTTTGCCACAGATAGCAAGCTTTGCAATTTATTGCCCGAGGGATGAAAA[G/A]TTTTCGCCCTTGAAGCTGAAAGATGTCCTTAGTAATGCGCAAAAAGCTAT
332	SCM002812.1_2593675	1	2593675	G/A	GCAAGCTTTGCAATTTATTGCCCGAGGGATGAAAAGTTTTCGCCCTTGAA[G/A]CTGAAAGATGTCCTTAGTAATGCGCAAAAAGCTATGGCACAGCTCTTTTC
333	SCM002812.1_2593720	1	2593720	C/G	TTGAAGCTGAAAGATGTCCTTAGTAATGCGCAAAAAGCTATGGCACAGCT[C/G]TTTTCTCCTCAGCTTGCTGCTCTCGGAGATGTCACTCTGAATGAGTTTAA
334	SCM002812.1_2602262	1	2602262	G/A	GTAGCAATGCTTATCTCCATTGAAAGAAAGTTAAATTGGGAACAATTGCA[G/A]TAGTAAATATCCATTTAACTAGACATCTTTAAGTAATTCATGTCTCAACT
335	SCM002812.1_2602502	1	2602502	G/A	AACAATGATATCAGAGTACCCTTCAACAGTTCTAATTGTATCTGCAATTC[G/A]AACTTCTATTTTAAAAACTCATTATcctattgaaaatgaaaatatacttT
336	SCM002812.1_2613210	1	2613210	C/G	TATCTGGTTTCCAGCAAGGTTGCCGGCCTCTTCTTTTCCTGGACAGCACT[C/G]TTCTCTATGCAAAATATCAAGGAACACTTTTGGCTGCCGTAGGTGTAGAT
337	SCM002812.1_2613257	1	2613257	A/G	ACTCTTCTCTATGCAAAATATCAAGGAACACTTTTGGCTGCCGTAGGTGT[A/G]GATGGGAATGATGGCGTCTTTCCAGTAGCCTTTGCAGTTGTAGATGAGGA
338	SCM002812.1_2613263	1	2613263	G/A	CTCTATGCAAAATATCAAGGAACACTTTTGGCTGCCGTAGGTGTAGATGG[G/A]AATGATGGCGTCTTTCCAGTAGCCTTTGCAGTTGTAGATGAGGAGACCAA
339	SCM002812.1_2613272	1	2613272	C/T	AAATATCAAGGAACACTTTTGGCTGCCGTAGGTGTAGATGGGAATGATGG[C/T]GTCTTTCCAGTAGCCTTTGCAGTTGTAGATGAGGAGACCAATGACAACTG
340	SCM002812.1_2613293	1	2613293	A/G	GCTGCCGTAGGTGTAGATGGGAATGATGGCGTCTTTCCAGTAGCCTTTGC[A/G]GTTGTAGATGAGGAGACCAATGACAACTGGCATTGGTTTCTTTCAGAACT
341	SCM002812.1_2613311	1	2613311	C/G	GGGAATGATGGCGTCTTTCCAGTAGCCTTTGCAGTTGTAGATGAGGAGAC[C/G]AATGACAACTGGCATTGGTTTCTTTCAGAACTAAAATCTGCTGTCTCAGG
342	SCM002812.1_2613749	1	2613749	G/A	aattttgggcagcctttctaTGATTGGGTTGCAGAGGTGAATGAGCTGCC[A/G]ATAACTCAAATGGTTGATGTATTACGTGGTAAAATAATGGAATTGATCTA
343	SCM002812.1_2613809	1	2613809	A/T	ATGGTTGATGTATTACGTGGTAAAATAATGGAATTGATCTATACTAGGCG[T/A]GTTGAATCCAGTCAGTGGGTTACTACGTTGACACCTTTGATGGAACAAAA
344	SCM002812.1_2613815	1	2613815	G/A	GATGTATTACGTGGTAAAATAATGGAATTGATCTATACTAGGCGTGTTGA[A/G]TCCAGTCAGTGGGTTACTACGTTGACACCTTTGATGGAACAAAAACTTCA
345	SCM002812.1_2613835	1	2613835	C/T	AATGGAATTGATCTATACTAGGCGTGTTGAATCCAGTCAGTGGGTTACTA[C/T]GTTGACACCTTTGATGGAACAAAAACTTCAAAGTGAAACATCAAGAGCGA
346	SCM002812.1_2613946	1	2613946	A/G	CCTGTTACCCTCATATGGCAGCAGATATGAAGTGCGTGGTGAATCTGTCG[A/G]ATTAGTTGATACTGATCCATGGGATTGTAGTTGCAGAGAGTGGCAGATTA
347	SCM002812.1_2614513	1	2614513	A/C	GATTTCCCCCTTTTTGGGTCCTACAACACTCTGATTTCCTCACACTTATT[TAT/TC]TAGATAGTTCCGGACTCTGAAAGTGTTCCTATCACACTATAGAAACAACC
348	SCM002812.1_2614527	1	2614527	G/C	TGGGTCCTACAACACTCTGATTTCCTCACACTTATTTATTAGATAGTTCC[G/C]GACTCTGAAAGTGTTCCTATCACACTATAGAAACAACCGAGATTGGGAGC
349	SCM002812.1_2614552	1	2614552	C/T	TCACACTTATTTATTAGATAGTTCCGGACTCTGAAAGTGTTCCTATCACA[C/T]TATAGAAACAACCGAGATTGGGAGCAATTTAGTACATTCTCATAAATGTG
350	SCM002812.1_2614565	1	2614565	C/T	TTAGATAGTTCCGGACTCTGAAAGTGTTCCTATCACACTATAGAAACAAC[C/T]GAGATTGGGAGCAATTTAGTACATTCTCATAAATGTGCAGCACTTTGCTA
351	SCM002812.1_2647418	1	2647418	C/T	TTAACTATTGTGTTAGTTAACGCAGAACTATTTGTCTTTCTTTAATGTGA[C/T]GAATAAGTTGAAGAAGAATTCCTTTCTCTTATCTAGTATAAGCTACTATT
352	SCM002812.1_2647516	1	2647516	G/A	ATTTTCCCCCATTTGTACTTATACTATGACTTAAGAACAGTTGTTACTCC[G/A]TGGCTCTATGCTGTAACAATAAATTATGGACTGGATTATTAGTCATCAGA
353	SCM002812.1_2650768	1	2650768	T/G	TGTTAATTAAGTAAACAATATTGAACTATAGGAAATCAAAAGTAACTTGA[T/G]TACCTGCTGTATATAGGATGGACATTCCATGAAGGAGAATTAACTAAAGT
354	SCM002812.1_2651186	1	2651186	G/C	CTAACATTTTCTCATAAAATTTTCAGTTTGCTGAATAGAGGTCTAAAAGG[TG/TCTATAAATTGCAAG]AGAAATTAAAAGCGGGTCATTTTATTGAACAAAGTTTAGGTACATTCATC
355	SCM002812.1_2713706	1	2713706	T/A	AATACGAAGTTATCAGCTGGGGGCCCATCAGGAAGAACCCTGcataggaa[ATTTTTTTTTTG/ATTTTTTTTTTTG]cccTGTTGAGAATATTTCTGTTCTCTTGTTTGGtgaaaaattaagaacaa
356	SCM002812.1_2713784	1	2713784	G/A	TCTGTTCTCTTGTTTGGtgaaaaattaagaacaaaagaGATTGGCATACA[G/A]TCAGCAGCCGCAGGAAAAGCATCACATACTGAAATGACCTTCTGGAACGC
357	SCM002812.1_2728895	1	2728895	G/T	AGCCCTCTACTCCTATCTAACTTCACATCATTGGTAAGCTAAAATGCACC[G/T]tgtcctgtctaatcacctcccacGGCATCTCTTCAATTACAATATCTAAA
358	SCM002812.1_2729031	1	2729031	A/G	CATACATATCCATCCCAATAGCAACAAGAACAGTAAAACTTAATTACAAC[A/G]ATGGAAACAGAACTTTACATACCCTTTTGGCAGAAACATTGAAAGCACAA
359	SCM002812.1_2729112	1	2729112	A/G	CAGAAACATTGAAAGCACAACCTTCAGCAGCCAAAGACGAAAACCGTCCG[G/A]TACCCACATCAGATAAGGTTCTAGTAGGCACATATTCCGAGAAAGAATCA
360	SCM002812.1_2729124	1	2729124	G/C	AAGCACAACCTTCAGCAGCCAAAGACGAAAACCGTCCGGTACCCACATCA[G/C]ATAAGGTTCTAGTAGGCACATATTCCGAGAAAGAATCAAACTTGTTGCAT
361	SCM002812.1_2729222	1	2729222	G/A	CATGATTTTACAACATTCGACAGCAACAACCTCGTCTTCGACGAAAATCC[G/A]GTTCTCCTTACATGCTGCATCTTGGAAAATTAAGGTTATAATGTACTAGA
362	SCM002812.1_2745054	1	2745054	A/G	AAAGCTAACGGTTGGACCATATCAGTGTCGTGGGGATTTGCAGTTCAAAT[A/G]TTCCGTGGGGAGTTGTCCGCCCGTGAGATGGAAATGCCCTCAAGAACTTT
363	SCM002812.1_2749395	1	2749395	C/T	AAAAAGAGAGCTGCTCAAAAGTATGAAATGCTAGTTTTCCTAGTGTCTGG[C/T]AGGTCGCATTGGAGGATAGGTGCACAGGAAGTTGGAAGTACAAAAGAGCA
364	SCM002812.1_2749750	1	2749750	C/A	AGGTCCATTTTAGTAATAATGGTCCTACAAGTAACTTTACCTTTCTTAAA[C/A]TTATCAAAAGAGAAGGTACTTTAACTTTCTTAAGTTGTCGTGCTGCAGTT
365	SCM002812.1_2752811	1	2752811	A/C	TCACacaacataattttaaaaaatggtaCACTTCAAGAAAGCATGATGCA[A/C]AACTAAAGACCCAACAAAGGAGATAGTAACGGAAGCTCCGTCGAACAATA
366	SCM002812.1_2752836	1	2752836	A/G	gtaCACTTCAAGAAAGCATGATGCAAAACTAAAGACCCAACAAAGGAGAT[A/G]GTAACGGAAGCTCCGTCGAACAATATCTAAATCATTCTGAAAGCATAACA
367	SCM002812.1_2752966	1	2752966	A/G	ACAAGAactcagtttttttttttaaccattaAGCAAGAACTCAGTTAAGA[TA/TGCCAA]CCTGACAGAAGTTCTTAAAAAGATGGTCAGCTGCCATGAATTCTTGCTTA
368	SCM002812.1_2753855	1	2753855	C/T	gaaaacaaatggaTTATGGGTTTAACCTTCTGTTGCGTAAATTTGTAGGT[C/T]GTCCCTCTTAGCTTCAGAACTGATAGCAACTGATCAAAGCCCATAGTCTC
369	SCM002812.1_2757117	1	2757117	C/T	GCTCTCCTGTCCTCAGCCAGCACACCGTTGCTAATCCGGTCAAGCAAGCG[C/T]TCGACATAGCTATTGGTAAAGACAACAAACTAAATTAGTCAACATGCTAG
370	SCM002812.1_2806596	1	2806596	T/A	AGGTAACTACTGCACAGCctttaaattcaaaagaaaatcgTATAACTCAC[T/A]ATCTATGTTTTCATAATGCCATTTACCAAATTTCGATACACAAGCGTGGC
371	SCM002812.1_2807069	1	2807069	A/C	ACTTGCCAGCTGATGATCTCAAGATAGATGAAAGACCGAAGACAATAAGG[A/C]ATTCATCATGTTTGCTGCAATCCTTGGCATTGTCATCATTAAATCAATAG
372	SCM002812.1_2808612	1	2808612	T/C	ACGGCCAAAATACAATTGCACATTTCTATTTACCCACTTCTATGCATGTG[T/C]CTGAGCGTAAAGACTAGACTTTACAACATCAGCAACAACACACCCAAGAA
373	SCM002812.1_2808638	1	2808638	A/G	TATTTACCCACTTCTATGCATGTGTCTGAGCGTAAAGACTAGACTTTACA[A/G]CATCAGCAACAACACACCCAAGAAATCCCACAAATGGAAATTGTGCTGCC
374	SCM002812.1_2854263	1	2854263	T/A	CCAGTAAGACAAGCCACAATTCTACATAGGCAAGCAAGTTGGCTGAGGAC[T/A]ATCATGAAGCCCTAGTAGGAAGGAAAATCGACATGTATTATTTGATCAAA
375	SCM002812.1_2854593	1	2854593	C/T	GTAGACACACGTAAGAAACAACATATAGCATATACGTTTGCTGACCTCAG[TT/TC]ACAAGGCAAAATGTAGGGCAACGACTTTCTCCACACTTGCCACTGCAAGG
376	SCM002812.1_2899979	1	2899979	T/C	TAGCAGCTGAAAAGACGACCATGCTAGCATTTGTATTGGTTTAATTGACA[T/C]AATTAAGATGGTTTATCAGCAATGAGTAACTTCATACGAAACCACAAGAA
377	SCM002812.1_2900145	1	2900145	G/A	CTTATTACAATGGCATCTGACACCACAGACTCCCATCTCTGCCAGAAGAT[G/A]GTAAAATGAGACCTTATTGCAAAGCATTAAATTGTTACCTGGTCAGGGTT
378	SCM002812.1_2909454	1	2909454	A/T	TCAGTTTGTTGCAGCAATCAAAATGTAAAACTAGTCAAACACATCTTTCT[A/T]ACTAGCCAGAACATTGGACCTCAATACATATAGTGCACTCACCAGGTATC
379	SCM002812.1_2913225	1	2913225	T/C	TATGGGTATGGGATACCTTTCACGGCAGCATCAACACATACCCAGATACC[T/C]GGTTAtactgtccaccaaggctaggaaaGATGAGAAGAATAACCTAATGT
380	SCM002812.1_2913247	1	2913247	T/C	CGGCAGCATCAACACATACCCAGATACCTGGTTAtactgtccaccaaggc[T/C]aggaaaGATGAGAAGAATAACCTAATGTTTTTTGTCATTGCTGGGGtctg
381	SCM002812.1_2913400	1	2913400	A/T	TACGGTGCACCTTAAAGCAATTATAAACtctaataatatttaaaacaaaa[A/T]atagtgtATTCTTTTAATCATTCCTAAATGGCTAGATTACTTAATACGCT
382	SCM002812.1_2922505	1	2922505	C/G	CCGAGATGATGGTTCTTCTACAAGCTGCCAGATAAGGAACCATCATGAAA[C/G]TTATTTTTCTCCATAAATAATGAACTCATTTACGATAGGTTGAAATAAGG
383	SCM002812.1_2923076	1	2923076	C/T	GTCCTGCTGTTGTCCAATCCGTGCAGTTTGAATTTTAGAGTATGACTGCA[C/T]AACCTGGTGCCTGCAATTCCTAGTGTATTAGAGGTTTAAAAAATgtgctt
384	SCM002812.1_2923097	1	2923097	T/C	TGCAGTTTGAATTTTAGAGTATGACTGCACAACCTGGTGCCTGCAATTCC[T/C]AGTGTATTAGAGGTTTAAAAAATgtgcttaatttaattaacttgttcttt
385	SCM002812.1_2923411	1	2923411	G/C	AGCATTGCATTGTAAACAATTTGGTTTGCAGAAAGATAATCCCACTTAAT[G/C]AAGCAGACGTTTCTTCTTAATCATTTTGAATTGGTTTGCTTGCTGCTCTA
386	SCM002812.1_2923713	1	2923713	G/A	CTCCTAGTTTTCTAGCCGGATCTTCTTCATTGATTGAAGCCGGTCTGGAA[CG/CA]TAACAGTCCACAATGTTTTCTACCTAAGCAATGTACTTTATCTGCTATCT
387	SCM002812.1_2924271	1	2924271	T/C	TTATTGCGCTTTTAAATCTTTTTGTTAGAACTTGTTTATGTTTGCTCCTT[T/C]GTTTATGAACGAGATAATTATCTCTGGATGTAGATGGGGTCAAGTATTTA
388	SCM002812.1_2924281	1	2924281	C/T	TTTAAATCTTTTTGTTAGAACTTGTTTATGTTTGCTCCTTTGTTTATGAA[C/T]GAGATAATTATCTCTGGATGTAGATGGGGTCAAGTATTTATACTGGATGC
389	SCM002812.1_2928179	1	2928179	A/G	CCGATGCAGGTGAACAGGGTTATTCTGATTCTCCTGCTGGTGTAGCAGAA[A/G]GTGGTGTGTCACCGCCAGCTAGTACAGCTATTGCTCAGCATCCTGCAGCA
390	SCM002812.1_2928186	1	2928186	T/C	AGGTGAACAGGGTTATTCTGATTCTCCTGCTGGTGTAGCAGAAAGTGGTG[T/C]GTCACCGCCAGCTAGTACAGCTATTGCTCAGCATCCTGCAGCAAGGCAAC
391	SCM002812.1_2928456	1	2928456	A/T	ACATAATGATTAAGAGCTGCTAATTCTCGCAATACTATATCTAAAGTTAT[A/T]TATGCAAAAGGAATTCTGTTTTTTGTCGTTAAAAAAGATCTACGCTCGTT
392	SCM002812.1_2928593	1	2928593	T/C	TTGTGAAAACCCTTACAGAGCGCTGACTTTTATTGCAGCCCTCCTTTACC[T/C]GTCGTATTGCCGGCCTCTAGTGGGCAAGGTTTACAAATCAGTGCCCAACT
393	SCM002812.1_2960532	1	2960532	C/A	GTGAGTAATTTCCGTCAAACTATCGGAATTGCTGCTTCTTGCTCTCATAA[C/A]AGTGTTTTCTCCTGATCGTTCTAGTAACTTGCTCTATTGTGTACGATGTA
394	SCM002812.1_2978022	1	2978022	A/G	TTGAGGAAGTCCTTTATCCTACCGAATCAAAAAGGCAGCATGACGATGAA[A/G]ATGACGAAAAATTTGTTACCCAGAATGGTAAAATTTATTCAGCATCTACC
395	SCM002812.1_2979412	1	2979412	A/C	AAACAGCAGCGTTGGTTGTTTCTGATCCTCCTATTGGAAAGGGAAGACCA[A/C]GTGCATGTGACTGTATATTTCCGGGATCTGTTGAGTGCATCAGGTTTCAC
396	SCM002812.1_2994042	1	2994042	A/G	CTCAATAATGCTTGTTTAACACAAGACAATCTCAGGAGGAAGAAGTTTCA[A/G]CTAGCTAACAGATGTTATATGTGTCTCTGTGGTGCTGAAACAGCCAACCA
397	SCM002812.1_3027914	1	3027914	T/C	AGCTGTGTTTAGTTGATATGTTCTTGATTTAGCTGCAAGGATCGGGACTT[T/C]cactaaagagaagaaaaagcatGTTGCTCTTAAGTTCAATTTTGCACTTA
398	SCM002812.1_3028186	1	3028186	G/C	GTTCACTTGTGCATTAGCGTTTTGGACAACATCTGGAAGAAAAATTGGGA[G/C]TTGTTTTCTTGCTGCTACTCAGTTTAGATTATGTTCAGATAGCAAAATAA
399	SCM002812.1_3028279	1	3028279	T/C	CAAAATAAGAACCCTGTTCTTGGTCTGAATCTTTTTAATGCCTCCAGCTT[T/C]CATGTATTTCATAGTTTACTGCACCTATAGTTATAAGTATGCAAGATTGT
400	SCM002812.1_3028983	1	3028983	A/T	TCAAAGGGTGAAAGGTAAAAACTTTCACATTGTCAATCTCGCACTTGTAG[A/T]GGATTTGACTCGCATGTGCCTTGAATATGGCATGCATTTTAGTTGCCTAT
401	SCM002812.1_3039608	1	3039608	G/A	ATCTTTGACATTTTCAACAAGTACAGTAAAACTTCACACTGAAACTTTGA[G/A]GAAGTTATCTTTACGTAAGAATGAAAAAGCAGCGTCTtatcttcaaacaa
402	SCM002812.1_3131824	1	3131824	C/A	CTTCTTTCCCTCTCTTCTTTtctgttatttttgttatttttattttgctt[C/A]tTGATGGAAGAAAATAGACCCGATGAGAACTGTAGCTTAACTAAGAAAGc
403	SCM002812.1_3131867	1	3131867	A/G	tttgcttctTGATGGAAGAAAATAGACCCGATGAGAACTGTAGCTTAACT[A/G]AGAAAGcacattttagaatttttaatgtGTAATAGCTGCACACTTGCTCC
404	SCM002812.1_3131898	1	3131898	A/G	TGAGAACTGTAGCTTAACTAAGAAAGcacattttagaatttttaatgtGT[A/G]ATAGCTGCACACTTGCTCCTGGAGATGTTAAGCAGCAATCCTTGCCTGCT
405	SCM002812.1_3132155	1	3132155	A/G	TCTCTTCCTTATTGGCTTTTTAAGAAATAGTGACATATAGTAAACTATTC[A/G]TATCCAGTTATGGGTTAACCTTCTAGTTTATCTCGTGTGTGAAAACTGGC
406	SCM002812.1_3132205	1	3132205	C/G	ATATCCAGTTATGGGTTAACCTTCTAGTTTATCTCGTGTGTGAAAACTGG[C/G]TTGTACATCAAATTTCGTTTGAGCAGAACAACTTATGTTATTTTGTCACT
407	SCM002812.1_3137039	1	3137039	G/C	TTGGAAAAAACACCTTTAGAAAAGACCCCTTATCTTCAAAACTTTCTTTA[CG/CC]CTTCTTTTGATCACCATTCATATTGCTACTTTCTTGCCTTTTTATGCTTC
408	SCM002812.1_3148796	1	3148796	C/T	AGTTGCAATCCAGGAATGTGCATTCTTGGTCTTTGGCTGATGTGCATTGG[C/T]TGATCAAGATTGACCTTATGTTTGCTGGTGCATCAGGTCTTGCTGCACCA
409	SCM002812.1_3160527	1	3160527	T/C	TGAGTGGGTGTgggtcggattcttcaaaaatagtgtatttttggaaaatc[C/T]gacacgggtgcagcATCAAAAGTGAAGATTCCGCGCAACTTAGTTTCCAG
410	SCM002812.1_3160586	1	3160586	T/A	tgcagcATCAAAAGTGAAGATTCCGCGCAACTTAGTTTCCAGGTCTTATG[TA/TT]TCCCTTATTTTTGGGCAATTAAAACATTTTCCATTACCAAAAATGGTCTG
411	SCM002812.1_3173989	1	3173989	T/C	GCAGCACCATGGATGAACGTTCTATTTGAAGCTGACCAGGAAGAGAATTC[C/T]GGTCCGAGTTTTCCTACTATTTTTGCTTTGGATACTTTCCTTGGTATTTG
412	SCM002812.1_3176707	1	3176707	T/C	TTCTGTAGCTTTGCCAATTCTTGCTCCCTCCAagcttcttctctttcttt[T/C]ctttcttgatCCAATCTCTCAATCGTTTCCATGAACCTCCTTTGCAGTTC
413	SCM002812.1_3176882	1	3176882	G/T	ATCTTTTCGCTTTCTTTCTTTTACGAACTTCACCCGGCCTTGtcgcttct[T/G]cttctgcttctgcttctgcttctacttctacttctgTTCCTCCAACAGAT
414	SCM002812.1_3180830	1	3180830	T/C	CGAACATcgaatgagaaataaaaaaaaaaaaagaaaaaagaaatgcaTTA[T/C]ACTGCAGTACACTAGACTACCATTGGGGGATACAGAAGAGTACAAAAGGG
415	SCM002812.1_3180837	1	3180837	G/C	cgaatgagaaataaaaaaaaaaaaagaaaaaagaaatgcaTTATACTGCA[G/C]TACACTAGACTACCATTGGGGGATACAGAAGAGTACAAAAGGGGACACGT
416	SCM002812.1_3204628	1	3204628	T/G	GTAGTCTCTTCCACAAAGTTCTCTGATTACTACTTGGTGATAGCTTGATA[T/G]GCCACTCTTTTAGTTGTTTCCAATAGTTTTCTGACGCAGTGCTTATGTGT
417	SCM002812.1_3239700	1	3239700	C/T	ATTAGTACCACTAGTGACAAGTTAATGTGCAGCTTGGATCGAATATATCC[C/T]GTTTATTTCTTTGTATTTTGATCTCATTGCGAAGTTCACTGTGGAGGGTC
418	SCM002812.1_3239770	1	3239770	C/G	GATCTCATTGCGAAGTTCACTGTGGAGGGTCAGAATACATGCTTGTTGTA[C/G]CTATGATATCGTTTTGTGATGTTTTAGTATTTACTGATGAGCATTTAACT
419	SCM002812.1_3239965	1	3239965	C/G	TCCTAAATCTAAATTGTGTTGCTGATTAGTTGAACTAACAAGAAAGACCA[C/G]TCTCTCCATCAATTCCCCTGCAATGGAGTCACTTATCCCAACATAATTCA
420	SCM002812.1_3240356	1	3240356	C/T	TtagaatctgaaactgaaaatAGGTGAAGCCAGTATTATGTAGTAACAGC[C/T]TCGCTTTCTTTATGATCTAGGTCGATGTGAATGGCGATAATGCTGCTCCA
421	SCM002812.1_3244742	1	3244742	A/G	GTAGATCCCTAGTTTGGCCTTTATCTGAACCTTGTTTTTGTTAACTCCAT[A/G]GTTCACAATTAATACTCGCAacaaatttgatatgaaagaccaaTCTAGAG
422	SCM002812.1_3248352	1	3248352	G/A	GTTAACTCCGAAGAAGGGAAAATAAGGAGGCAACAATGTAAAGGCTAATC[G/A]TCAGAGAAACTATGCCTCAACATCTCAGCATTTAAAAACAAAGTATGCAG
423	SCM002812.1_3248373	1	3248373	C/T	ATAAGGAGGCAACAATGTAAAGGCTAATCGTCAGAGAAACTATGCCTCAA[C/T]ATCTCAGCATTTAAAAACAAAGTATGCAGCAGCTTCCATGGTTTGAAACA
424	SCM002812.1_3248382	1	3248382	A/G	CAACAATGTAAAGGCTAATCGTCAGAGAAACTATGCCTCAACATCTCAGC[A/G]TTTAAAAACAAAGTATGCAGCAGCTTCCATGGTTTGAAACAAGTTTTCAT
425	SCM002812.1_3271131	1	3271131	A/C	ACATCAATGTTGCAGGTTGACTGATTACTTGTGCGCTCGAGGGACTAACA[A/C]TTGTCCCTTGAAAGTCAGCAGTATGAAGAGGAAGACATTCACCGGTACCT
426	SCM002812.1_3271209	1	3271209	G/A	GAGGAAGACATTCACCGGTACCTCCTTGAATAATAATACCTTTTATTAGT[G/A]CTGACCGCGGCTGCATAGCTGGTGAAGTATTGGTTTGTCCTGACTGAGTT
427	SCM002812.1_3310408	1	3310408	C/T	TTCAGACGCTCATCTTCTTGCTTCAGATCTTCTATTTGCCTCTCCAAAGT[C/T]CCCATCTTCTCGTTGACCTTCTCATGTTCTCCTTGCGTACGAACAACAAC
428	SCM002812.1_3310618	1	3310618	A/G	TCAATGTATTCTTTGACATCTCGATAAAATGAGCCATAATCAACACCAAA[A/G]CCTTTCAAATATATAAAGGTAGCATTGGCCTGATGGACCATGCAATCTAC
429	SCM002812.1_3317292	1	3317292	C/T	TAGGAGCTTGTTCGATGAGTAAAGAAAATCCAACTAACCGAGATCATCAA[C/T]GATATGTGGACTCTAGGCGTTGGGTGGTGCATTCAATCCCTACGAGAGCT
430	SCM002812.1_3317322	1	3317322	C/G	CAACTAACCGAGATCATCAACGATATGTGGACTCTAGGCGTTGGGTGGTG[C/G]ATTCAATCCCTACGAGAGCTGCATTCTTGCGCTGCTTAATTTCCCTTAGC
431	SCM002812.1_3317442	1	3317442	C/T	ACTGGGTGCCAAGTTCTAGTCTCTTGGCTTCTGCAACGTCATGGGCTTCt[C/T]tatattttattatatcacgTTTCAGACGCTCATCTTCATGTTCGATATGT
432	SCM002812.1_3356631	1	3356631	C/A	TACATGGTGATAaccaaaagaagaaacaacttgTCTGCTGCTGGAGAAAA[C/A]GCAATCCCAAAACAAAAATAGTCATGAGGACATTCAGTTCATCTAGTAGG
433	SCM002812.1_3413346	1	3413346	C/T	CAGAAATGTAAGAGGCTAGCTAGCTCTAGCTCACCATCTGATCTCTGTTT[C/T]GAAGGGCGACCTGGACCACGTCGTAAACCTGCAGGGCCATGTAGCAGTCT
434	SCM002812.1_3413382	1	3413382	G/A	TCTGATCTCTGTTTCGAAGGGCGACCTGGACCACGTCGTAAACCTGCAGG[G/A]CCATGTAGCAGTCTAGAAGAGCGAAAATGGGTGGGAACAAAGAAATCTGG
435	SCM002812.1_3413391	1	3413391	C/A	TGTTTCGAAGGGCGACCTGGACCACGTCGTAAACCTGCAGGGCCATGTAG[C/A]AGTCTAGAAGAGCGAAAATGGGTGGGAACAAAGAAATCTGGAGCAGCCCT
436	SCM002812.1_3413400	1	3413400	A/T	GGGCGACCTGGACCACGTCGTAAACCTGCAGGGCCATGTAGCAGTCTAGA[A/T]GAGCGAAAATGGGTGGGAACAAAGAAATCTGGAGCAGCCCTTTTTCTTGA
437	SCM002812.1_3496095	1	3496095	T/A	CACAACTAATAAGAAAGCGTGCAGAGCAGCAGTTAACAACAGCAAACTAG[T/A]GCAATCATGGAAGCCCCACAAagaaacaccaccaccaccaccaacaccac
438	SCM002812.1_3496359	1	3496359	C/T	GAACGCAGTGCTATGCAAACATGCAAAGAACAGTAACAGCAGCAAAATAG[C/T]GCGATCGCCTAAACATAACAAACAACATGTGCATATATGCAAAGAACAGA
439	SCM002812.1_3576621	1	3576621	T/G	GGATGCCAAGTTCTTGTATCTTGGCTTTTGCAACTTCATGGCCTtccttg[T/G]attttttttcttctcgtGTCAGACGCTCttgttcatgttcaatatgtGCT
440	SCM002812.1_3578845	1	3578845	T/A	ATGGAAGCCCCACAAagaaacaccaccaccaacaccaacaccatacctag[T/A]gaaatcccacaatgtgcgtctagggagggtagagcgTAAGCAGACCTTGC
441	SCM002812.1_3671752	1	3671752	T/C	TATCAGAAGAAACAATGAAACGGGCATGTGATCCTCCAGAATGCAGATAT[AT/AC]ATAATAGTACTTTAGTTGAGAACCCAAATGCCAAGAAACTACTTTAGTCT
442	SCM002812.1_3671833	1	3671833	C/T	GCCAAGAAACTACTTTAGTCTTGTAAAGATTTCAGCTTTTGGATGTTTCA[C/T]TAAAGAAACAAGAAAGACAAGGGCACCCCAGGTTTGATATATTATGCTAC
443	SCM002812.1_3676575	1	3676575	C/T	AGCaaatttcctttaaaaaaaaaaagaaagaaatgaacatCATTAATATA[C/T]GAGCTAGAACCTGTGGAAAGTGCGCTGGAGCCGcccaagaaaaataaata
444	SCM002812.1_3697074	1	3697074	C/A	TATAGAAATCTCTGCTGCTTGAGTGGTTAGATAGGAATCTACAGGTAATT[C/A]GAAAAGCTAGCAACAAAATGCGAGAACTTTGTGATGTCCAAGAGAAGGAC
445	SCM002812.1_3697661	1	3697661	T/C	aaaaaaaaaaaaaaaaaaaaaaagaaaacaaaaaagcaaaagaagaaaCA[T/C]AATTCACTTTAGGCTCtaaaattgataaattaaaacATACGCTGCATAAT
446	SCM002812.1_3697741	1	3697741	A/G	ttaaaacATACGCTGCATAATGATGGGAAAACTGTTATATATTAAAGCAA[A/G]ATGCTGAGAATATCCTAGCATCTTAGATGCTAGAATATACACCCTACAAG
447	SCM002812.1_3697783	1	3697783	C/A	TAAAGCAAAATGCTGAGAATATCCTAGCATCTTAGATGCTAGAATATACA[C/A]CCTACAAGGAGAGATGATTTTATGCTTCTATGATCAGCTAAGTTTAGCTT
448	SCM002812.1_3697938	1	3697938	T/C	GGAAAGTACAGAAACAAGGAAAGCAATGTATTTTTCGCACATATAAACAA[T/C]GCTTACCTCAAGACAAACAAAAGATGAGGGGGCACAGCTGCACGCTACAG
449	SCM002812.1_3701640	1	3701640	T/C	GAGACTAAATTTTAATCCAAGGATTATTTTAATTAGTGCAGCCTACCAAA[T/C]GGATCCTAGGTACCAACTGAAGTTGCATGATGACAGAATTTGCTTTTTCT
450	SCM002812.1_3701713	1	3701713	G/A	TTGCATGATGACAGAATTTGCTTTTTCTAGGGCCATGAAGGGAGAGAAAC[G/A]GGAGCAACCAACAAAGGAATAAAGAAGTAAGCAAGGCctcttttttagaa
451	SCM002812.1_3711719	1	3711719	C/T	ATGCTACTTACCTTGCTCAAgcaatgtggataattaaccatTGAATAAGG[C/T]TGAACCTTATGCATCACATGCACTCTTGCATCTAAGCATGGTTGCAAATG
452	SCM002812.1_3711881	1	3711881	G/A	GGTGAGAGGCAATAGGTATCCCACAAAATTAGTCGAGGTGTacgcaagct[G/A]gcccggacagcacaactatcaaaaacaaaataataatgtaGCTGCTACCA
453	SCM002812.1_3715574	1	3715574	A/C	TCAGCTTACTAACGAATGTTACCATGCAGGGCACGACACAGGGCCCCAGA[A/C]ACAAATGGGAAAATGATGAGTTAAATAAAGCTTTTGAATGCTGCACAGGG
454	SCM002812.1_3716943	1	3716943	A/G	TGAACTTTTACACCTTTATTCACTTGTCCCCTCTGTCTTTTAGATAGGGA[CA/CG]AGATGTGGACAAGCAGCATCTAAACCGTCAATCTAAATAAGTAATCATTT
455	SCM002812.1_3718933	1	3718933	A/G	ATAATTTCAACAATTCAAAATTTGTAAGAAAATTACAAACAGCAATGCCT[A/G]GGAAATTGATTAATGTTTCCCGTCTTCAAGTTGCCTAAATGGTACAGCTT
456	SCM002812.1_3761780	1	3761780	G/T	AGAGACCACAGCAGGGACAACACTGTCTGGCCATCGGAACACGTCACCCT[G/T]AAAATAATCCAACAGAAGAAACATTTCAAGGAAAATCCTCCCGTATAATA
457	SCM002812.1_3838901	1	3838901	T/A	TGATTCGCAAAAATGTAGTTGCATATCACCTTTACCCGAGGCTTTCATTT[T/A]AAAAAAGTATAGTTATCATCGCAAACATTGGAAATCAAGAGTAAAATAGT
458	SCM002812.1_3838950	1	3838950	G/C	TTAAAAAAGTATAGTTATCATCGCAAACATTGGAAATCAAGAGTAAAATA[G/C]TAGTATGCAGCACAATTGTCTAAGATATCCATCATCACAAACATTGAAAA
459	SCM002812.1_3938057	1	3938057	A/G	GCAAGAGAAAACCAGGAAACGCTATAAGGAGCATATGCAACACATTCATT[G/A]CTACGACTAGATAAATACAATTTCGAGAAGATAACTACACAACAGAAGTT
460	SCM002812.1_3944342	1	3944342	G/A	AGATCCATGTCGAATTGAGTTAATTTAGCAGTAGAAAAGGAAagagggca[G/A]cccggtgcactagaGCTCCCGCTATGCACGGGGTCCGGGGAAGGGACGGG
461	SCM002812.1_3944364	1	3944364	C/T	ATTTAGCAGTAGAAAAGGAAagagggcagcccggtgcactagaGCTCCCG[C/T]TATGCACGGGGTCCGGGGAAGGGACGGGCCACAAAGGTCTAATAAATGCA
462	SCM002812.1_3944496	1	3944496	G/A	TCCACGGTTTGAACCCgtaacctcctggtcacatggcaacaactttacca[G/A]ttacctCAAGGCCCCCcttcaaaaaaatagaaaagaaaaataggcaGCTC
463	SCM002812.1_3957436	1	3957436	C/T	CAATATACCCGGTGTAATCCAGGCACATTGTCTCGGAAGAGTGGTGTGTA[C/T]GCAGTCTTATCCCTATCTTTACAAGGCAAGGAGGCAGTTTCCGATAGACC
464	SCM002812.1_3957624	1	3957624	A/C	AACACAGAAACTACAGCATGAGGATTCTGCTCCATAGAAAGTTGGAGCAA[A/C]TCCTGAACTGCTGCAAGGTTATCTTCATCACTGTGCCAAGGCACCACCCA
465	SCM002812.1_3958061	1	3958061	A/G	tccAACCTTTTAAACTTCTACAAGttacaactcaaaatccaaaagcAAGT[A/G]GCGATAACCAgaagtatacatatataatacaaaTATCACTTACAAAGTCA
466	SCM002812.1_3958253	1	3958253	C/T	TAAGCGCAACTACTGTACATTGGGGAGAGGCTACCAGAAACCATCATCAA[C/T]GGCCACCGCAGATGGGAGGATAGGGATCATCCTCTTCCTCCAACTCTGGT
467	SCM002812.1_3958307	1	3958307	G/A	CACCGCAGATGGGAGGATAGGGATCATCCTCTTCCTCCAACTCTGGTTCA[G/A]GGGATCCAAATTCAGTAAGCTCAACAGCAGCAAGGTTCTTTAGGTCAACG
468	SCM002812.1_3959387	1	3959387	T/C	AGCTGTGCTCACAAATGAACTACAAATAGCACGATAAATTACTGCTGATT[T/C]GCAAAAAAGTAGTTGCGTATCACCTTCACCACGAGGCTTTCATTTTAAAA
469	SCM002812.1_3970731	1	3970731	C/G	AGGAGATGCTACCAGAAACCATCATCAACGGCCACCGTAGATGGAGGATA[C/G]GGATCATCCTCTTCTTCCATCTCCAACTCTGGTTCAGGGGATCCAAATTC
470	SCM002812.1_3999520	1	3999520	G/A	CAGGAGGATCAGTTGAAGAGTAAACGATTTTTGAGGAAGAAGAACATGAT[G/A]TCTTTGGATGTCACCAGAGACGATGAGGCACCATCTAGATCTGGTCAGCC
471	SCM002812.1_3999699	1	3999699	A/C	AGGTGAAATACAGCGTGATAAATGGCTGGAAAAACTGTTGCAATCAATTC[A/C]GTATTTCTGCAACCCTGTGGATAATGTTAAAAATGATGGTAAAGAAAAAG
472	SCM002812.1_4012541	1	4012541	T/C	AGTTTGGATTACAAAAGGGCAGGGGAGAAAACAGAAGCAAAACATTAAAT[T/C]GTAGCCTAAGAAGGAAAGAGCGGACAAACAATAACAACTAGTCTGGAAAA
473	SCM002812.1_4012676	1	4012676	A/G	CTGCCTTAAAAGTTGGGCGAAAAAGAGGAGGTTTAGTTTCTATAAGGTGT[A/G]TTTCCTTTGATTGGTAGGAAGTAGAAGAGGAACTGATGTGGAAGTGGAAG
474	SCM002812.1_4012766	1	4012766	C/T	GGAAGTGGAAGAGGAAGACATGCAGCAATGCCACATTTGTGTTTTATGTA[C/T]CCCCCACCTTCGATCAAATCTATTGTAAATTTAGACATGGGGACATGCAG
475	SCM002812.1_4012808	1	4012808	G/A	TTTATGTACCCCCCACCTTCGATCAAATCTATTGTAAATTTAGACATGGG[G/A]ACATGCAGGTAATCTCTGTGTTTTAGGAGGAGTTTTTTTTTCCTTAGATT
476	SCM002812.1_4012905	1	4012905	G/T	GATTAGCCGGTTGTTTAGGACTAGAGGGAAACAACATGTCATAAGTCTCT[G/T]TTGAGATCTGTTTCTCGGAGAGTCGACGACCCCCCCCTCTTTTTTGGTTT
477	SCM002812.1_4012951	1	4012951	G/T	CTCTGTTGAGATCTGTTTCTCGGAGAGTCGACGACCCCCCCCTCTTTTTT[G/T]GTTTCTTTCTGCAGCTTCCTGAACTGGTGTtctatctttggcatgaaatt
478	SCM002812.1_4013500	1	4013500	A/G	CATCTTCCTGACCTTGAAACTGAGGATAATTCTGCAGCTCCTGTTAGTCA[A/G]GAAGACCAGTTGGAGAGTCGACTTTTGAGGAAAAGAGCATGATGTCTTTG
479	SCM002812.1_4026108	1	4026108	A/G	acaacaaacccagtaaattcccacatcgtggggtctggggagggtagagt[A/G]tacgtaGTCCaaaccactacctctaaagaggtagagaggctgtttctgat
480	SCM002812.1_4036367	1	4036367	C/A	GAAAAAGAGCATGATGTCTTTGAATGTCACCAGAAACGATGAAGCACCAT[C/A]TAGATATGGTCAGTCTATAGCAGAAACTCCGGGCAGTTTTGCCAATAATG
481	SCM002812.1_4036792	1	4036792	G/A	TATTTTCAGGGTGATGTGTTTCGATGGCCAGACAGTGTCGTCCCTGCTGT[G/A]GTCTCTCTAGAGAAAGCTGCACATGAGGCCCTCTCATCTGATTTTCAGAA
482	SCM002812.1_4074485	1	4074485	T/A	ttctttttttgaaggGGGGCCTCAGAGTAACTTTtgaagttgttgccatg[T/A]gaccaaggGGTCACGGGTTCAAACCATGGAAACGGCCTCTTACAAAAATG
483	SCM002812.1_4074493	1	4074493	G/A	ttgaaggGGGGCCTCAGAGTAACTTTtgaagttgttgccatgtgaccaag[G/A]GGTCACGGGTTCAAACCATGGAAACGGCCTCTTACAAAAATGCAAGGCAA
484	SCM002812.1_4075723	1	4075723	C/A	TTAAAGAGTAAACGACTTTTGAGGAAGAAGTGCATGATGTCTTTGGATGT[C/A]ACCAGAGACGATGAAGCACCGTCTAGATATGGTCAGCCTATAGCAGAAAC
485	SCM002812.1_4075805	1	4075805	T/A	GTCAGCCTATAGCAGAAACTCCAGGCAGTTTTGCCAGTAATGCATCAGAA[T/A]ACTTCATCATCCTTTCAAACTTCAAAGTCCTAACAGGTGAAACACAACGT
486	SCM002812.1_4089725	1	4089725	T/C	CTTATGTATTAGGTAGTTTTCCTTTCCACAGGGctgcctctttttctttt[T/C]ttttttttatttgaagggggccttggagtaactgataaagttgttgccat
487	SCM002812.1_4152458	1	4152458	T/C	ccttttctgTGCCGCCACATCCATGACCTTATGTGTGCTTGCAATCCTTT[T/C]GTGCTTATGCATGCGTAgggaatattttgattcaccaTTGGTTTAATTCA
488	SCM002812.1_4181479	1	4181479	A/G	TCTTGCTTTAAAGCAAGCAGCTCAGCCATGTTGTTGGTAGTGTGGAAGAT[A/G]CTGTGGGTGAAGCCCACCACCCAGTCCCTATTCTCATTTCTAACGACACC
489	SCM002812.1_4221866	1	4221866	G/A	TTGCTTTTATTCCCTTGGCTGCTTGATTCTAAGAAACAACCAAATCGCAC[G/A]TATTCTTGTTTTAAAACAGAATCTAGAAACAAGatcattttattttctct
490	SCM002812.1_4222011	1	4222011	T/C	TTGCGTGTTAGCATCTTGAACTTAACTGGGATATTGTTCTTCATTTTGTG[T/C]GAGTTCTCATTATCTCTTGCACTTTAAAATGGTTTAACAGAAACGAAGAT
491	SCM002812.1_4222046	1	4222046	T/C	GTTCTTCATTTTGTGTGAGTTCTCATTATCTCTTGCACTTTAAAATGGTT[T/C]AACAGAAACGAAGATGGACAAGCTGCTGGAGCATGTATTGGTGTTTTGGC
492	SCM002812.1_4222181	1	4222181	G/A	TTTTTGTCCCAGAGACAACAGCCCCTGGGCTAGATAGACCTGCTGCTAAT[G/A]CTTCAAGTCAAGCTCCTTCTATAGTGCTTCCCTTCATTGCACCCCCCTCA
493	SCM002812.1_4223303	1	4223303	C/T	TGATGCAACCCGGTGTCAGCTAACTAGTTTGCATCACTTTGGTAAATCCA[C/T]ACCATACTAATAACCAGCAGCAAATACCGAAAACTCTTGGTATCAAATTG
494	SCM002812.1_4223445	1	4223445	C/T	TGATAAAGAGGAACTGATACAAACGAAGGCTGTTTTTTTTTCCGCGCACT[TT/TC]CTGAACTTAGGATAAGATAGATAGAGGTGTATTTTAGGAATTACCATTTG
495	SCM002812.1_4223473	1	4223473	G/A	GCTGTTTTTTTTTCCGCGCACTTTCTGAACTTAGGATAAGATAGATAGAG[G/A]TGTATTTTAGGAATTACCATTTGATAAACTAGTTTTGCTCTCCCCTGAGC
496	SCM002812.1_4243351	1	4243351	A/T	TTTAGAATTCAAGCCAGAGCGCTGGTTGTCACAAGACGGTAACAAGTTTC[A/T]GGTTCAAGACGCATTCAGATTCGTCGCATTCAATGCAGGACCAAGAATCT
497	SCM002812.1_4293787	1	4293787	T/G	CTAAATTTTCACTAATCCAAGCACAGCATAGAAAGTACAAGAAACCCACT[G/T]GGGAAAATTACAAGTAACGTGGAACCAAACTAAAATTTCATAGCTAAATT
498	SCM002812.1_4294088	1	4294088	G/A	AAAATGGAACAAAATAGAGGAAACCTAGCCGAGAAGAAGGAAGTAACACA[G/A]CATCAAGCTAAAAAAAACAGCAGCTTTTACAGCTAAATCTTCACTAGCCC
499	SCM002812.1_4299660	1	4299660	T/G	TGTGTCAATTCCAGCTTGGTGAAGTTCATCTACATACTGTAAAGCTTCTC[T/G]ACATTCCTCTCGATCATCAAAGAATTCCTTCTTGTCACCTTCTATATTGT
500	SCM002812.1_4312323	1	4312323	G/A	GACACTGTATTACAACCACGTCGTATCAACTTTGAGGGATGTTTGAACAA[G/A]GAATCAACTGAAAGTGCCATACTGAATCGCGCTGAACCTGATGCCCTTCA
501	SCM002812.1_4312546	1	4312546	C/A	TACAATGTCATTCTGAGCCTAAACTCCTGATGGACTACACAAATGAAGTT[A/C]TACTAGCAGCATATGATTCTCACTTCAGATTTCCTCCATGGCTATCGTTT
502	SCM002812.1_4316107	1	4316107	G/T	GGATGAGTCATGGTGATGAGGTTGTGAAATGGCCCGATGGATTTGAGGTT[G/T]TGGCGAGAAGTAATCAGGGTGCTGTCGCTGCTATTGAGAATAGGGAACGG
503	SCM002812.1_4322710	1	4322710	C/T	TCTTCAATAGTTTTTGTGCGGTTCCTACTCTTTGCATCTGAATATTGTTC[C/T]TCCAACCAACAAAGCTCGACTTTTTGTTACTATTTCGAAAATGTGGTCCC
504	SCM002812.1_4322779	1	4322779	G/C	ACTTTTTGTTACTATTTCGAAAATGTGGTCCCAAAGTTAATTGGTCAGAG[G/C]TCTTTAGGAGGGTAGAAAGAACAGCTTGATATTGAGCATCATCTCCTTGG
505	SCM002812.1_4323952	1	4323952	C/T	TGAACCATATACTTGCCTTTGCTAGCAAAGAACGAGAAAAGACTCTACTC[C/T]CGGCTTGGTGAGCATTGCATAGCCAGATTGTTTCATTTGTTGCTAAGATC
506	SCM002812.1_4324232	1	4324232	G/A	AGATTGTTACTTGGAATTTCAAGAAATTACCCTTGGCCAACATTGAAGAC[G/A]AATGACATGCATACTAAAAAGTACCACTCCGTATCAGTGAGATCTTCTGG
507	SCM002812.1_4331731	1	4331731	G/A	TTGGACAAGAGAAATCCAGGCATCTCGTGCATAATGCAGCTGAGTTAGAA[G/A]AACAGAGAGTCAACCTCTTGCAGTCACATCTAGGTCGAAGTTTGAATTAA
508	SCM002812.1_4331968	1	4331968	A/C	TCCGTGCTACTAACTTAGGAGTTATGACAGTTAAAATTCTGGATAACCCT[A/C]AGAAGGTTTTTCTTCTAGAATATAGATGAGCTGCACGTTTCTAAGAGAAC
509	SCM002812.1_4331983	1	4331983	C/T	TAGGAGTTATGACAGTTAAAATTCTGGATAACCCTAAGAAGGTTTTTCTT[C/T]TAGAATATAGATGAGCTGCACGTTTCTAAGAGAACTGATAGATAAGAGCG
510	SCM002812.1_4331990	1	4331990	A/G	TATGACAGTTAAAATTCTGGATAACCCTAAGAAGGTTTTTCTTCTAGAAT[A/G]TAGATGAGCTGCACGTTTCTAAGAGAACTGATAGATAAGAGCGCATTACT
511	SCM002812.1_4332091	1	4332091	T/G	ATGTTGGATCTTGTGTTTATCTTacctcaaaaaataatttatgccGGATC[G/T]AGTGTGAGGTCAAATACTGGCATGCTTGGTCAGGTGAATAAAACATTGGA
512	SCM002812.1_4332152	1	4332152	G/A	CAAATACTGGCATGCTTGGTCAGGTGAATAAAACATTGGACGAACAAcaa[G/A]gaaaataaaagaaaactattaCTGTTACGGTCTTCAACAACTGAAGATGA
513	SCM002812.1_4332237	1	4332237	T/A	CAACAACTGAAGATGAAGAGGTTAATATATATACCGCATTCTTGAACTCG[T/A]CCTGCTGCATCACCAAAGCAGTTCATGTGATCAACAGAAGTACTAGTAAC
514	SCM002812.1_4359588	1	4359588	C/A	TCCAGCTTACTAGAGCCTGTCCTGCCTTTCCGGCTTAGTCCATCTAATAC[C/A]CCTGAAGTTAGTAAACAAATTCCATAGCTGGCCAACCATTTACAATGTAG
515	SCM002812.1_4359590	1	4359590	T/G	CAGCTTACTAGAGCCTGTCCTGCCTTTCCGGCTTAGTCCATCTAATACCC[CTG/CG]AAGTTAGTAAACAAATTCCATAGCTGGCCAACCATTTACAATGTAGAAAC
516	SCM002812.1_4359673	1	4359673	A/C	ACCATTTACAATGTAGAAACAGATGGTTGATTTCTCTGCATGCTGCTCAC[A/C]GAAGAAACATCTTGGACACATGTATTCCCCTTTTCATGAGATTTTCCTGG
517	SCM002812.1_4359760	1	4359760	G/A	TGAGATTTTCCTGGGTAAGAACCGCCTCTATTACTATCAACCAGGTGAAA[G/A]CTTTATAAGGGATTTTTGCCTTCCATATAAGCTTTCAAGGCAGAAAACTA
518	SCM002812.1_4364297	1	4364297	C/T	tagcagaaatgcaaggtaaggctgcgtacaaatacacccttgtggtgggg[C/T]ccttccccggacaccgcgcatagtggtagctttagtgcaccaggatGCCC
519	SCM002812.1_4364322	1	4364322	G/A	gtacaaatacacccttgtggtggggcccttccccggacaccgcgcatagt[G/A]gtagctttagtgcaccaggatGCCCTTTTTTAGTTCATACTAAAAGTTAT
520	SCM002812.1_4366790	1	4366790	A/T	CAATGTTGCTATTTCCTTTTCTATGTTCATATACAAAGTATTGCTGGTAA[A/T]TTTTCAGGTAGCTAATTTAAAGGACACAATTGTCAAGAAGGACGAAGAAA
521	SCM002812.1_4366833	1	4366833	C/T	CTGGTAAATTTTCAGGTAGCTAATTTAAAGGACACAATTGTCAAGAAGGA[C/T]GAAGAAATTGGGCGGCTGCGGGTTCTCAAAACCAGTGGCAATGGTGAGAG
522	SCM002812.1_4368085	1	4368085	G/A	CAATAATAGTTCACTATTTCGTTCTTTCTAAAGCATTCTTATTTTTTGGC[G/A]TACCAACTTTTGCTTTTCTTCTCTCTATGTTGTCAGGTTCTAGAAAACCT
523	SCM002812.1_4396494	1	4396494	C/T	TGCTGCTGGAGCTTTTCCAGagttattttgttttaatttagagGGTCTTG[C/T]CAAACTTTTCTTTCTTGGACGGACTGATAGTTTCTTTAAAATCTCTTTTG
524	SCM002812.1_4396655	1	4396655	A/C	ATATGCACTGGATGTGTCTGTCATGTTTGTTTGACTCGATTATGTTTCAA[A/C]TATATGGCTTTGATTTGTTACCATGTATTCATCAGCTATCAGTAAGCTGC
525	SCM002812.1_4399182	1	4399182	G/T	GCATCCAAAAATATCTTCCCCGGgttagtgaacctttgaagaacTGGGTT[CG/AT]AGGGCTTACCCAAGAATCTAAGAATCTTTGAAGCAATTTCAGACCAGCCA
526	SCM002812.1_4401385	1	4401385	A/G	tacaCCTCAAAAAGCTATAAATATagatttgtaaaaaaataaaattcaaa[A/G]cctCATTTTACAATTTCGCTTTAGGCCACCAATTATGTTGAGCCGCCCCT
527	SCM002812.1_4401403	1	4401403	G/A	AAATATagatttgtaaaaaaataaaattcaaaacctCATTTTACAATTTC[G/A]CTTTAGGCCACCAATTATGTTGAGCCGCCCCTGGGAGAAAGATTCAAGTT
528	SCM002812.1_4406815	1	4406815	T/C	CGCCCTCTTACACGAATCCTATCTAAAGGAAGTTCCAGATGCAATAACAC[T/C]GATCACCAAGAAAACAACATATTTTGCTACCCCACTGCAGATAAAATTTC
529	SCM002812.1_4407008	1	4407008	T/G	GACTGACAGTGAACCAGAAAGTTTCATTCTTTGGTCCTCTTTTAGGAAAC[T/G]CTCCTCTGCGGAGTATCCTCCATGATGGATCTACCATGCACCCAGAAACT
530	SCM002812.1_4408157	1	4408157	G/A	GCTactgttgtttttgtttttttaaaagaagatgGGGCAGCGAAAAAGGG[G/A]TTAAAATGACTCTCACTGGATTGAAATCTTTCAATAGCTTTCAAATGAGT
531	SCM002812.1_4408550	1	4408550	T/C	TTGGTGTATTCCTAACTATTATACATTTCTATCACACAGGAATGTCACTC[T/C]TTTGCACACTGCTTGGCAGGGGGTTGTGCAAGCATTGCCACTTCATTCAT
532	SCM002812.1_4414318	1	4414318	C/A	ATCCGGATACAAAGCGAAAGGGAACTCTCAGATATGCTGCAATTGCATTA[C/A]ACTGGCCCAAGAGCTATTTATTTCCCACAATAATATACTTacataaaaag
533	SCM002812.1_4414378	1	4414378	A/G	AGAGCTATTTATTTCCCACAATAATATACTTacataaaaagttcaaacaa[A/G]acTATGCTACTGACTCAATACTACTACAAAAGAGTGTTCAAAATTTCCCT
534	SCM002812.1_4414642	1	4414642	T/C	GAAGAAAAAAACATGGATCATCCAGCTGAAAATCAGACTTGACAAGCTCG[T/C]GGATTCTGCCTCGTGTGCACCATTCATCATCTCGGTTCCTCTCAAAACTG
535	SCM002812.1_4414695	1	4414695	C/T	ATTCTGCCTCGTGTGCACCATTCATCATCTCGGTTCCTCTCAAAACTGCA[C/T]GCAAGAAAAGGTTGCATCCGGGTGATCTCGAGTTCACAAAGCAGCCAGTT
536	SCM002812.1_4414722	1	4414722	C/T	TCTCGGTTCCTCTCAAAACTGCACGCAAGAAAAGGTTGCATCCGGGTGAT[C/T]TCGAGTTCACAAAGCAGCCAGTTTTTGTATGGAGCTCGATATACACCCCA
537	SCM002812.1_4414724	1	4414724	C/A	TCGGTTCCTCTCAAAACTGCACGCAAGAAAAGGTTGCATCCGGGTGATCT[C/A]GAGTTCACAAAGCAGCCAGTTTTTGTATGGAGCTCGATATACACCCCACG
538	SCM002812.1_4418399	1	4418399	G/A	AACCATACTGCATTGCTTAAAAGAGTGTTCAGTTTGAATCAAGAAAAGTA[CG/CATG]TGTAAAAGTAATAACAACAATTAGCAACAACCCAATAAAAGTTACACCAA
539	SCM002812.1_4723267	1	4723267	T/G	GTCATTTTCCGGCGAGGTTAGCCGGAGCTCCGGCGGGAAATTGAGGTggg[T/G]ttttttgagaaaatgtgtTAATTGAAGGGTAaaagtggaaaaaaataaaa
540	SCM002812.1_4723305	1	4723305	G/T	AATTGAGGTgggtttttttgagaaaatgtgtTAATTGAAGGGTAaaagtg[G/T]aaaaaaataaaatgtttaagACTGGTAGATGGAGAGGAGAAAAGAACAAG
541	SCM002812.1_4725533	1	4725533	T/C	ATTGAAGAACAACATGGGCCATCAGGAGCAGATAAACTTTCCATCCACTC[T/C]GAATCATGGTTTGGTTCCCCAGAAGCAAAATAGCAATGTGTCAACAGCAG
542	SCM002812.1_4726262	1	4726262	C/T	tgaagatgatgaagagcaAAAGGCACTTGAGCAGCTTGTGAGAGACCATA[C/T]TGATGTCAAGGACACACATGTGCTAGAGCAAAAAATCATGGACCTACACG
543	SCM002812.1_4814580	1	4814580	A/G	TGCTTAAAATATTTAGGCAACAAATCTCTAGCAAATTCAGCAGGTTTCCA[A/G]ACGATGAATGTGGTACCATCTTCATTCCATGAGATCAGCTCATCCATGGT
544	SCM002812.1_4826587	1	4826587	T/C	GCTGCAGTGCCAACTGTTCTTAATAATCATGATGTTGTGATTCAGTCCTA[T/C]ACAGGTTCAGGAAAAACATTAGCTTATCTTCTTCCCATACTATCTCGAGT
545	SCM002812.1_4827247	1	4827247	A/G	GTTAATATATCAGGAACGTCTTCTACTACTAGTTCAAGCTCGAATGTACA[A/G]GTAATGCCTGATGTTCGGAGCTTACCCCCCAATTTGCAGCATTATTACAC
546	SCM002812.1_4827372	1	4827372	C/G	tgataCGTTAAGAAGGTGTGTGCATGCTCTGGATGCCAAGTGTGTAATAG[C/G]TTTTATGAACCACACAAAACAACTGAAAGATGCTGTCTTCAAACTAGAAG
547	SCM002812.1_4828818	1	4828818	A/T	GGACACAAGGAGGTAACCTGCCAACTGTTAAACATTCTGCTTTAGAGAAT[TAA/TTA]GTTTTCGAAAGCTTTATCTGCAGTGAATGAGGAGGAGAACTAGAGAAAAG
548	SCM002812.1_4828854	1	4828854	G/A	CTGCTTTAGAGAATTAAGTTTTCGAAAGCTTTATCTGCAGTGAATGAGGA[G/A]GAGAACTAGAGAAAAGCATtcagaaaaattgaaatttaggCTGCTAGATA
549	SCM002812.1_4829792	1	4829792	A/G	AGCAAATGATTTTACTTAAAAGAGCAACTTGTTTTAATTGTAAATTGATC[A/G]ATAGCAAGAAAGAACAAAGTCTGAGATTGTTATGCAGCCAATTGAGCAAA
550	SCM002812.1_4829813	1	4829813	C/G	GAGCAACTTGTTTTAATTGTAAATTGATCAATAGCAAGAAAGAACAAAGT[C/G]TGAGATTGTTATGCAGCCAATTGAGCAAATTTGCATGTTACACACTGATA
551	SCM002812.1_4829848	1	4829848	A/T	AAGAAAGAACAAAGTCTGAGATTGTTATGCAGCCAATTGAGCAAATTTGC[A/T]TGTTACACACTGATAATTGGCTGGTGATAAGTCGTTTCAAGGACAGGATA
552	SCM002812.1_4830190	1	4830190	A/G	cccgggctgccctttttagcCATATACCATCTCTTCACATTTCTAAGGAT[A/G]TGTAAAAAGTCAACTCCAGACCATATCTTCATCAACAATGGAAGTAGAGA
553	SCM002812.1_4830422	1	4830422	T/G	TGCCCACAGATGGGAATGATTTGGGAAAGACATTACAACCTAATTCATGT[T/G]CATATTACCAGAAGAGTTGTAATTTATGCATGTCGCGCCAAAACATAAAA
554	SCM002812.1_4830453	1	4830453	T/A	ATTACAACCTAATTCATGTTCATATTACCAGAAGAGTTGTAATTTATGCA[T/A]GTCGCGCCAAAACATAAAACTCAACGCAGCTATTATCACCTTCAGTAGTA
555	SCM002812.1_4830509	1	4830509	A/G	GCCAAAACATAAAACTCAACGCAGCTATTATCACCTTCAGTAGTAGCATA[A/G]TAGACCAGATCCTTTATTCTTTTCGAATGAAATTACAATCAGTAAAGAAA
556	SCM002812.1_4830564	1	4830564	G/A	CCAGATCCTTTATTCTTTTCGAATGAAATTACAATCAGTAAAGAAATTTG[G/A]CTGAAGGGATCATTAAAGCATTAGGGAAAACAAGAACAGGATTCACCAGC
557	SCM002812.1_4830603	1	4830603	G/A	AAAGAAATTTGGCTGAAGGGATCATTAAAGCATTAGGGAAAACAAGAACA[G/A]GATTCACCAGCACACAACCATGAACAGCTATTATGCAGCTAATTGTTGAA
558	SCM002812.1_4830625	1	4830625	G/C	CATTAAAGCATTAGGGAAAACAAGAACAGGATTCACCAGCACACAACCAT[G/C]AACAGCTATTATGCAGCTAATTGTTGAACAATTTAGTCTTAGGATACATT
559	SCM002812.1_4843764	1	4843764	G/A	TTAGCTCCAATAGCACAAGGTGAAGCTGCAGAAACTGGCGTGCAACATCT[G/A]GAAGAATCCCATTCCATGTCAAAGGCATATTCCAGTCGTCTTCCAAGAGA
560	SCM002812.1_4844421	1	4844421	G/T	ATATCATATGCTTTATTCTTCTTGTTACCTTGGGAATGAACCTCGGTGAA[T/G]CCAGCCAATGACAAAGTCAAAAAATCATGGTCAGTGTCACTAACAGTGCC
561	SCM002812.1_4849956	1	4849956	C/A	TCTTTTATTTTAGGGTTGCACTAGGGGATATATAAAGGAACTTTTTTTGG[C/A]GAAATATTAAGGGGGAAGGTGGCACATTTTAGATAGACGCAACTTTGGGA
562	SCM002812.1_4851727	1	4851727	C/T	CTCACAGTGAAGCGAGAGAAGCACAATACACGTAAACTAGTAAGGATCTG[T/C]TATCACGATCATTTGTATCCACTCAAGCTCACTAATTCCAATACAAATAA
563	SCM002812.1_4894302	1	4894302	C/T	GGCTGCGTCCGTGCCAGTGGGTGGTGGTCGCCAGCTCAACGGTGGCGAAA[C/T]CTGGACCATCGAGGTTCCCGCTGGTACGTCACAAGCGCGTATATGGGCCC
564	SCM002812.1_4894531	1	4894531	T/A	AATAATCTCGATTTCTTCGATATCTCTCTAGTCGATGGATTTAACGTACC[GT/GA]TGGAATTTAACCCTACTTCCAATGGGTGCACCAGGGGCATTAGGTGCACG
565	SCM002812.1_4894592	1	4894592	T/A	ACCCTACTTCCAATGGGTGCACCAGGGGCATTAGGTGCACGGCCGATATT[AT/AA]CGGACAATGTCCGACTGAGTTAAGAGCAGCTGGCGGATGTAACAATCCTT
566	SCM002812.1_5005444	1	5005444	T/C	TAACAATAAGGTTTGCATTGGACTCCCTGCTTTCAGGttgtttcttggaa[T/C]tcttggcTTGTATTTCCGGTGAACAAGTATCTGAACGTTTTCGACCTACA
567	SCM002812.1_5005461	1	5005461	C/T	TTGGACTCCCTGCTTTCAGGttgtttcttggaattcttggcTTGTATTTC[C/T]GGTGAACAAGTATCTGAACGTTTTCGACCTACATCAGCAATCGCAGTTCC
568	SCM002812.1_5008366	1	5008366	A/G	gatgtataACTGCAATAACCAAGTCACTTAAGATCCGCACTAAAAAGGAC[A/G]AATATAAATCTACTTATGCAGCATTCTGCACATAAGCAGCTCCTACTCTT
569	SCM002812.1_5008459	1	5008459	T/C	CTACTCTTCTAACATAAGACAGCCCTGCAATAACCAAGTCAACTTAAGAT[T/C]CGCACTAAAAAGGACGAATATAAATCTACTTATGCAATAACCAAGTCAAC
570	SCM002812.1_5013793	1	5013793	A/G	caaatctgtaagtGGTATCATAAGTATATACAGAACAAATATTCTTTACC[A/G]CGGCCTGGTCGGTGTCAGATTTCTGTCTTTTGGACTTGCGACTCTGGCCC
571	SCM002812.1_5014107	1	5014107	G/A	AAGTCAGGCTGCCCGAAGACAGATGTTTTCATATCAAACCAGTTTTTAAA[G/A]CATGGTGCAATTCTTTAGAGTACTTTTATCATTTCCAGTGGGCCACTGCC
572	SCM002812.1_5116054	1	5116054	A/T	ATTCTCTGGGATTCGCACAATTGCATACTGTAATGCAGCAAAAGCACAAC[A/T]TGTTTAGGGACTTAATGTAGTGATAGGGACTTAATGATGATGCGAAAAAT
573	SCM002812.1_5116098	1	5116098	G/A	CACAACATGTTTAGGGACTTAATGTAGTGATAGGGACTTAATGATGATGC[G/A]AAAAATATTAGGCTTTTGACATATTTGGTCGCTCTGCCAAAAATATATAG
574	SCM002812.1_5116116	1	5116116	G/T	TTAATGTAGTGATAGGGACTTAATGATGATGCGAAAAATATTAGGCTTTT[G/T]ACATATTTGGTCGCTCTGCCAAAAATATATAGATCCCCTAGCTAGCCGAT
575	SCM002812.1_5182690	1	5182690	T/C	tctGGAACTTGCACTGTTGCAAACTGAAATGCAGCAAAAGCACAACACTT[T/C]TAGATAGTCAGCATTTTTAGATAGCTTAGTGTCACTATGGCGACTATTTA
576	SCM002812.1_5182701	1	5182701	G/A	CACTGTTGCAAACTGAAATGCAGCAAAAGCACAACACTTTTAGATAGTCA[G/A]CATTTTTAGATAGCTTAGTGTCACTATGGCGACTATTTACAAAATAATGT
577	SCM002812.1_5182731	1	5182731	C/T	ACAACACTTTTAGATAGTCAGCATTTTTAGATAGCTTAGTGTCACTATGG[C/T]GACTATTTACAAAATAATGTAGTGTTAGGATCTTAATGATGATATAGAAA
578	SCM002812.1_5182816	1	5182816	C/A	AATGATGATATAGAAAATATTGGGCTTTCTACATATTTGGTCGCTTCACC[C/A]AAAATATTTGCAGCCCCTAGCTAGCCGATATACATAAATTATTAAACTAA
579	SCM002812.1_5366631	1	5366631	C/A	CCTTTAATTTTAAGGTCCTATGAACAGTTGGAATTAATGAGTTGCCAAAA[ACA/AA]GGAAGtagaaattattttgaaactgACTAAAAAAGGGAAGTAACCACAAt
580	SCM002812.1_5366802	1	5366802	C/T	ATTTATATTGCTTGAGAGTCTGAACCAAAATAGCAGAGGCATTAATAATA[C/T]GATTTCAATGATATAAATCATGAGAATGTGTTGTGAACCCGATTAGCCAA
581	SCM002812.1_5470736	1	5470736	A/T	aaactgaCTAAAAAAGGGAAGTAAACACAAtgagtaataataacaataac[A/T]taaatgGTGGTCTGCAGCAACCAGCTTTAATAGGTGTTAGTTTTGCTAAT
582	SCM002812.1_5470915	1	5470915	A/G	GTTGTGAACCCGATTAGCCAAAAGACTAAGGTAAAGGGCGGGTTTGGTAT[A/G]TTGGAAAACTTTGTGTGGAACCTGGGGCAAGGGAGGGCAGCCAAgctatt
583	SCM002812.1_5497999	1	5497999	T/A	TGTGTTGTGAACCCGATAAGCCAAAAGACTAAGGTAAAGGGCGGGTTTGG[T/A]ATATTGGAAAACTTTGTGTGGAACCTGGGGCAAGGGAGGGCAGCCaagct
584	SCM002812.1_5556513	1	5556513	G/C	TTGAGTACCCAAGGGCTGACAATGCAAAAGAAAGGCTGCTTCGATAATGT[G/C]ATCCACATTTCactacaaagaagaaggaaataatgaagaaataaagaaac
585	SCM002812.1_5556567	1	5556567	C/A	CACATTTCactacaaagaagaaggaaataatgaagaaataaagaaacaaa[C/A]aaggGAAGAGTGTAAAGtcaataagaaagaaaacaacagaCTATGATAGA
586	SCM002812.1_5556817	1	5556817	C/T	TGCTTGTCCACATTTTTGAACGTTGTTGCATGTTGAACCAATCCAGAATC[C/T]AAGGGATCGACTTCGTTTGTTAGGGCTGCCAAGATGGGACTAACTGACAA
587	SCM002812.1_5557013	1	5557013	C/G	ATTCACATTGATTTATGCATTTGCTAAGAAGAGAAAGTTTACTGAAGAAC[C/G]AGCTACTAAGGGAAGCGGGCTTTCCCAAGAATAATTACTCCGACTCCCTT
588	SCM002812.1_5569609	1	5569609	A/T	TTTTGCTTAGAccttatatttgtatttggaAATCCATTAAATATGTATAG[A/T]AAATATATAGTAGCTGCTCCAGTAACTAAGAAGAGTTATGGATTCGGTGA
589	SCM002812.1_5592153	1	5592153	G/C	ATTCACCGACAAAAGCTCCTACGTGTCTTTTGGAATGTGAGATTAATGAG[G/C]GACTAGGGGATTAAAAGGGAGATTGGGCCGGGTATTGCAAAATTGGACTG
590	SCM002812.1_5592214	1	5592214	A/G	TTAAAAGGGAGATTGGGCCGGGTATTGCAAAATTGGACTGGACCTATGAA[A/G]CGTTATTTTGGGCTGCGAATTTGAGTTCACATACTAAAAAAGTTACCACA
591	SCM002812.1_5592217	1	5592217	T/A	AAAGGGAGATTGGGCCGGGTATTGCAAAATTGGACTGGACCTATGAAACG[T/A]TATTTTGGGCTGCGAATTTGAGTTCACATACTAAAAAAGTTACCACAATT
592	SCM002812.1_5833209	1	5833209	G/T	TAATCGGTTAAACACACACTCTTTAAACTGAACTGTCcgtgtatataact[T/G]aaatcctTCCAAGTCGTATGCAAGATCCCAACtagttcatatttatgcat
593	SCM002812.1_5833335	1	5833335	G/A	AGCTGCAAAGGAGTAGTGGAGAACTCTAAATCCGCCTCTGTATGCACACC[G/A]TAGTGTGCTCAACATTTGATAATTTACCAACCTTTCTCTGACGATTTTAT
594	SCM002812.1_5833340	1	5833340	A/G	CAAAGGAGTAGTGGAGAACTCTAAATCCGCCTCTGTATGCACACCGTAGT[G/A]TGCTCAACATTTGATAATTTACCAACCTTTCTCTGACGATTTTATACGAG
595	SCM002812.1_5833426	1	5833426	T/A	ACGATTTTATACGAGTGAAAGAATTAATAGGAAGACGGCTAGCCTATAGT[A/T]CAGACACTACTTTAAGATGAATCAAGGATTGGGTGTAGCAGTGAAAGAGA
596	SCM002812.1_5833737	1	5833737	C/T	TAAGTTAATCGCGATGATGATAATAAGAGTGAAAAGAGCTGCAGCCTGTA[C/T]GAATGAGGATAATTAGTACCGGAATTAAGTACTTACAACTTGTTAGTAAA
597	SCM002812.1_5844774	1	5844774	A/G	GGTCGTGATAATGTCAGTGGGGGAATAGCCCAGGTCATACAGTGCCTTTA[A/G]ACCGGCACATGCATCATCAAATTTCCCTTCAAGTACATTCCGCACCATAT
598	SCM002812.1_5844825	1	5844825	T/G	ACCGGCACATGCATCATCAAATTTCCCTTCAAGTACATTCCGCACCATAT[T/G]CTTCACATGCAGCGGATGAGGTTGGTCACAAACCTAGCATTCAGCAAGAG
599	SCM002812.1_5888611	1	5888611	C/T	TAACTTCTAGATGATTCTCTTGTAGGCTAATATTCTTGAAGAACTTTTAT[C/T]TGCTGAGAAATCAGTTGGAATTTTTCTtgcaaaaattaggaattttgaGG
600	SCM002812.1_5888631	1	5888631	A/G	TGTAGGCTAATATTCTTGAAGAACTTTTATCTGCTGAGAAATCAGTTGGA[A/G]TTTTTCTtgcaaaaattaggaattttgaGGTATGTCTGTCTGCTGCTCAC
601	SCM002812.1_5891100	1	5891100	T/A	ATTTTTCTGTAAAGAAGCTGCCAAATGTGCACACTGCATATATATATCTG[A/T]GAATGCCAGAAGCTTAAACGACagaagaaaagggaaaaacaaagGAAAAG
602	SCM002812.1_5891416	1	5891416	C/G	ttttgttttaagAGTAATTTATAGCAAGACTTAACTGAAAAACATACATA[C/G]TCACTACTTTCTCAGAAGAAGCTCTCCTTATCTTCAACAAAAAACACACT
603	SCM002812.1_5894033	1	5894033	T/C	CTTTTAAAACCTTCTAGTTGGTGTAACATATGTAATACTGTAATTCCTAA[T/C]GCTAAAAGCATAGAGTCATGATAATGGTGTTTGGTTTCTGCCTTTGGTCG
604	SCM002812.1_5894375	1	5894375	A/T	TTTCTTCCTAGCAAATCTGGGATGTTTGAACTTTAAAATTGTCTCGTCTT[A/T]ATCATAGGACTGGGAACCCCTATCACATCAGCAAAAACAAGCAGCTTCAG
605	SCM002812.1_5955066	1	5955066	G/C	ATTGTCAGCAGTGCAAAAGCAAGCATCATCGAGATCTTCATTGAACTTCA[G/C]GGGGCTAAGGGGCTGATTTCCACAGGACGATGGACTGGGAACCGTTTGAT
606	SCM002812.1_5955373	1	5955373	G/A	TCAATCACCTCCCAACTTGAATTCGAGGCATTCCTCTGCAATATCAACAC[G/A]ACGTGTTAGTTATTAACAATTAAAATAGTTGCTGCATTAAACAAACGTAA
607	SCM002812.1_5955425	1	5955425	A/C	CGTGTTAGTTATTAACAATTAAAATAGTTGCTGCATTAAACAAACGTAAA[A/C]TACCTTGAGCATAAGCATTTCATCGTGCTTCAGGATAACATGCTCGAATT
608	SCM002812.1_5955568	1	5955568	C/T	ATCGACCATAAGTAGCTCAGAGCTAACTAAAACAGTAGGGATAAGATTTT[C/T]GGCTAAGAAAACACTACGTGTTAATTTCATCTATTACTATAATTAACTTG
609	SCM002812.1_5955600	1	5955600	T/C	CAGTAGGGATAAGATTTTCGGCTAAGAAAACACTACGTGTTAATTTCATC[T/C]ATTACTATAATTAACTTGTTTTGAAATGCTTGCTCGGAGCTTTTCCCAAC
610	SCM002812.1_5976287	1	5976287	T/A	CATAAGCAAAATAATACAGAAAGTAAAGCTTGTGAAACTTACTTCTCTGT[T/A]GAAGGTTCATTTCTAAGTACTTCAGGAGCCATCCATTGCGGCTGCAACGA
611	SCM002812.1_5976301	1	5976301	G/T	TACAGAAAGTAAAGCTTGTGAAACTTACTTCTCTGTTGAAGGTTCATTTC[T/G]AAGTACTTCAGGAGCCATCCATTGCGGCTGCAACGATAACAGTACAGTAA
612	SCM002812.1_5976323	1	5976323	C/T	ACTTACTTCTCTGTTGAAGGTTCATTTCTAAGTACTTCAGGAGCCATCCA[T/C]TGCGGCTGCAACGATAACAGTACAGTAAAATTTAGTTCATTTGGTGTGAC
613	SCM002812.1_6011921	1	6011921	T/C	TTTAAGTTTAAGTATTTACATGAATTGAATTTTCGGCAGCTGTAGAGCAA[T/C]CACGTTTTTATGTTGTTAGTAAATTTTTGGTGAATATTAATTTGatcttt
614	SCM002812.1_6012027	1	6012027	G/A	cttttggtgATTGTGGAATAGAACATTGAAGTCTGAAAACGTTTATCAAA[G/A]TTTAAGTATTTAAATGAATTGAATTTTCGGCAGCTGTAAAGCAATCGCGT
615	SCM002812.1_6012325	1	6012325	A/G	aatgaaatattttcatataaattGGAACAGATGGAATAATTATGTTTGCT[G/A]TTTGGAGAAGTGAGTGGAACTTGGTTTGATTCAGTAATGCTGCTGAATTG
616	SCM002812.1_6020171	1	6020171	T/G	GCAAGCATTTCTATATTCTCGCTGCAATTAGTTTCGTGTTTCTGATGGAA[G/T]ATTTGTTTGTTATTTGTGATATTAAGAGGTTTTGTATCTCTCTTACTGAA
617	SCM002812.1_6024033	1	6024033	T/A	TAACTGGGAAAAGCTGCAGGTACTTAGTTCCTTTATGTCCTTGATATAAA[T/A]TTGTCACAATGAAGTATAATATAGGTATAGACTCTTGGAAAAATTTTATG
618	SCM002812.1_6024039	1	6024039	A/G	GGAAAAGCTGCAGGTACTTAGTTCCTTTATGTCCTTGATATAAATTTGTC[A/G]CAATGAAGTATAATATAGGTATAGACTCTTGGAAAAATTTTATGTCAATA
619	SCM002812.1_6024104	1	6024104	C/T	ATAGGTATAGACTCTTGGAAAAATTTTATGTCAATAGCAGTGCTTTCGGT[C/T]GAGTTTACTTAAGTTACATGCTCCTAATTGATTTTCACTAAGGTTATATA
620	SCM002812.1_6026885	1	6026885	T/G	TGACTAAAGCTGGTTGACAGTGTTTGTCAGAGCCTTGCAGCTATCTCATG[G/T]ACAGAAGATGCTAATTTTGTTATTCTTCTTTATAATGTGCTTTTGAATTC
621	SCM002812.1_6027254	1	6027254	C/T	GACTAATGATTTGCtgagttgtttctttctttgtccCAGCATTCTTTCAG[C/T]GGCAATATCTTCTGCTGCTTTGAGAATATCCGGGTATATTTGAATTCCTG
622	SCM002812.1_6029066	1	6029066	C/T	CACCGGGCTCCCCTGGGGAAATTTTGGCAACTTACATTGGCAGTTGCTTC[C/T]TTCATCTCTACACTTGTTTGACCCGACCAcctcttcaatttattttttgc
623	SCM002812.1_6029090	1	6029090	C/T	TGGCAACTTACATTGGCAGTTGCTTCCTTCATCTCTACACTTGTTTGACC[C/T]GACCAcctcttcaatttattttttgctgcCTCTTCAACCTCAGGCATCAT
624	SCM002812.1_6061691	1	6061691	C/G	TTATACATCAGTAACAATTTCTTTGGGGTTGCATCTGGACCATTACCTAA[C/G]AGTAAAATTACCTGGAACGAGAAGAGCCTAATAGGAATTAGAAGAATTCA
625	SCM002812.1_6061709	1	6061709	G/A	TTCTTTGGGGTTGCATCTGGACCATTACCTAACAGTAAAATTACCTGGAA[CG/CA]AGAAGAGCCTAATAGGAATTAGAAGAATTCACGCACATTGATGTTCACAA
626	SCM002812.1_6074983	1	6074983	C/G	GCTAATATATGTGTATTTATGATGTgcgttggaatttgatgggttcGTGC[C/G]TTACAACATGCATTCCGATAATCGTCTGGAAAGAATCCTTGGGAACCCCA
627	SCM002812.1_6075340	1	6075340	G/A	GCCTTCCAACGAACCTTTCACTTTCTGAGGCATCACCCAAttaataacac[A/G]aagatttagGAATGACTCCCAACATTCTCTAGAGATTTTGGGTCTTGTCG
628	SCM002812.1_6076427	1	6076427	G/A	TGTTATTGAGGATGTTACAGACACTGACCAGACCCATGGCCCAGAAACTC[A/G]TGGGACTGTCATAATTGATGAGGATGATGACGAAATAGTTCCAGATCCTC
629	SCM002812.1_6077630	1	6077630	G/T	GAGGCTGCAATATTTGGTGGAATACCTGAGGGTACTGGATATCGTTTACC[G/T]TATGCACCTCATCAGCCTATTCAGAATGGCGCTGATGGACCCATGGGTCC
630	SCM002812.1_6078095	1	6078095	T/C	TTGGCAGTGAAGATATTTTGTCATTCAATCTTTTTTTAGCCATCTGCTTT[T/C]ACGTCATTATTGTTCTTCAACAAGATTTTCATTTCTGTTTCTGTGTCGTA
631	SCM002812.1_6084260	1	6084260	C/T	GGGCAGCTTGCCTCTCCAAGAGGGTCTCCAATAAGCCGGCTAACTGCTTA[C/T]TTCACTGAAGCTTTAGCTTTGCGTGTTGCTAGGCTTTGGCCTCACATCTT
632	SCM002812.1_6084822	1	6084822	C/T	TCCTGAGGGACTTTCTGGGGTTGATTAGAAGCACAAATCCCACAATTATC[C/T]TGCTGGCAGAGCAAGAAGCTGCGCACAATGAGCCTAGCCTGGACGCAAGA
633	SCM002812.1_6085106	1	6085106	T/C	ATGGAACAAGGGAGTTTCAGATGCACAGGGATTACAGAAAGGGAACTGCT[T/C]CAGAGTCAAATGTTGTTGAAGATGTACTCATGTGAGGACTACAGGGTCAC
634	SCM002812.1_6086213	1	6086213	T/C	AGAACTCAAAGTCATTCCCTTTGAAGTCCATATCAGAACTCAGAAACCTC[C/T]GTGGTCTAAACATCTCTGGCTCTTCCCATATTGAAGGATCCCTTGTGATA
635	SCM002812.1_6086271	1	6086271	C/T	AAACATCTCTGGCTCTTCCCATATTGAAGGATCCCTTGTGATAGCCCAGA[C/T]GTTAACCATGATTTGAGCGTCTTTAGGAATTGTGTAACTCATTATTTGGC
636	SCM002812.1_6086272	1	6086272	G/T	AACATCTCTGGCTCTTCCCATATTGAAGGATCCCTTGTGATAGCCCAGAC[G/T]TTAACCATGATTTGAGCGTCTTTAGGAATTGTGTAACTCATTATTTGGCA
637	SCM002812.1_6090970	1	6090970	T/G	CGAATTGATTATTAATGAGATAAAGTGATTGTCATAGCTCGTTTTATGTG[T/G]CTTACAGAATCAtgtttcagaaaaagtaaaaatgcAAGCACTAGATGAGT
638	SCM002812.1_6091156	1	6091156	C/G	GGTTTTATAACTGTATCAGGTTAGGAAAGTGGACATGCTTGAGGGGATAA[C/G]AGTTGTTCGATCAGAAAAGGTTAAGGATGAGCTTGTATTGGATGGAAATT
639	SCM002812.1_6095395	1	6095395	A/G	TAGTACTGGAAACAATTGTAAGATCTCAGCTGCTTGGTCCAATCTTGCTC[CA/CG]TGATGGTCAACGGTGGTACAAGCCTCACAACTTTTCCTTTTCCTGCCGTT
640	SCM002812.1_6095604	1	6095604	T/C	AGTTCCCTCCTAACTTTTTAACAAACAATTCCCTGAAATATTGACCTTTC[T/C]TTGTGACACTAATCTGATTTGGAGATCTTGTCCAGCACAACAACTGCAGC
641	SCM002812.1_6095843	1	6095843	G/T	CCATAGTCATACAGATATATTCATGTGAGGACTACAGGATCACAAAGCAG[G/T]TGAACGACGATGCTGCATAGAGAGTCTCCTTGTGATGTTGTTCGTCTTTT
642	SCM002812.1_6106860	1	6106860	G/T	CAGGCAAACAATTGAACAAGATCTCGGCTGCATGGTCCAATTCTTGCTCT[G/T]TGATGGTCAATGGTGGTACAAGCCTCACAACGTTTCCTTTTCCTGCCGTC
643	SCM002812.1_6109010	1	6109010	C/T	AGTTCCAATAACCACTTCATACCATTCAGTTGCACAAAATGAATCCACAA[C/T]AAGATACTGCTAGTTCTTTTCAATCCGGAACCATATATACTTTGACTCTA
644	SCM002812.1_6132943	1	6132943	C/T	TTATGGgaaaatttcttttcaatttgtTAAActtgacaaataaaataaaa[C/T]atctatATTTGGTATGagaatcaagtaaaataaaacgcGAAGAGCTTTTG
645	SCM002812.1_6132955	1	6132955	G/A	ttcttttcaatttgtTAAActtgacaaataaaataaaacatctatATTTG[G/A]TATGagaatcaagtaaaataaaacgcGAAGAGCTTTTGTGGGAGTAAAGT
646	SCM002812.1_6142975	1	6142975	A/G	TATCTGAAGCTTCAATTTTGTAAAGCTATTTGACTAGTAGAACCTCCTTG[A/G]GCTGGGGATCTCTCAGAAGCAACCTCTCTACCacccaaggtaggggtaag
647	SCM002812.1_6151309	1	6151309	A/G	TGCTTTCTGCTTAGTCATTTATACACACTTCTATGGTGAGGTGAAATAGC[A/G]TTTATTACCGTTATTACATAGAAGCCGGTATCCACATTAGGAGCCGACTA
648	SCM002812.1_6151558	1	6151558	C/G	CATATTTCTTTAACTACATAATCTCTTTCAATACCATTGATGAGTGGAAG[C/G]ATTGTAGGGCCTTAAGCTCCAGTAAGTTGCTTGAGTTGTGTCATTTTAAT
649	SCM002812.1_6154141	1	6154141	C/T	ATGACCCAAGAAAGCTGGccatttttgtttcctttttttttttttttttt[C/T]atttggctTTCTGTGAATAGAAGGGGACATTCTGGCTAGCACCATATTCT
650	SCM002812.1_6154152	1	6154152	C/T	AAGCTGGccatttttgtttccttttttttttttttttttcatttggctTT[C/T]TGTGAATAGAAGGGGACATTCTGGCTAGCACCATATTCTGCCAATGCAGC
651	SCM002812.1_6281463	1	6281463	A/G	CTGTTCTTGGGCTGGCCCAATTGCTGAATTATGCAGCAAATTACAAGCCC[A/G]CTAAGAGAGAGATATCAAAATGGAGGCCCAAGGAGAGGTGCTCATGGGCC
652	SCM002812.1_6281504	1	6281504	C/T	TACAAGCCCACTAAGAGAGAGATATCAAAATGGAGGCCCAAGGAGAGGTG[C/T]TCATGGGCCAATGGCTGAAAACTGAAGTCGTTGAGCGGACGTGTATGTTT
653	SCM002812.1_6281515	1	6281515	A/C	TAAGAGAGAGATATCAAAATGGAGGCCCAAGGAGAGGTGCTCATGGGCCA[A/C]TGGCTGAAAACTGAAGTCGTTGAGCGGACGTGTATGTTTTGCTAGACCCC
654	SCM002812.1_6281648	1	6281648	C/T	tattgttattatagtAACCGTTATATATATGGTGCTTATGCATGTTCATT[C/T]CCTTAAGACATTTTTCTGTTTGTGCACGCACATGTAATATGCACGGGGTA
655	SCM002812.1_6333328	1	6333328	A/G	AGCCAAATTTGtgtgaacaatttttttttttttgataaccgtggtgtccg[GGCCAGCTTT/GACTAGCTTT]cGTGCACCGTGGCTAAATTCACAGATACCTGCCAACTCCCACCAACAACA
656	SCM002812.1_6333359	1	6333359	G/A	ttgataaccgtggtgtccgggccagctttcGTGCACCGTGGCTAAATTCA[CAGAT/CGGGAT]ACCTGCCAACTCCCACCAACAACAGATATACTTAATTTGTTGCTGCTACG
657	SCM002812.1_6333368	1	6333368	G/A	gtggtgtccgggccagctttcGTGCACCGTGGCTAAATTCACAGATACCT[G/A]CCAACTCCCACCAACAACAGATATACTTAATTTGTTGCTGCTACGTTATG
658	SCM002812.1_6333426	1	6333426	C/T	CCACCAACAACAGATATACTTAATTTGTTGCTGCTACGTTATGCTTAATT[C/T]GTAGTTTTCAAGTGtgtaaagtagtgaatgcagtcaAATTTGTGTAAAGA
659	SCM002812.1_6333431	1	6333431	T/C	AACAACAGATATACTTAATTTGTTGCTGCTACGTTATGCTTAATTCGTAG[T/C]TTTCAAGTGtgtaaagtagtgaatgcagtcaAATTTGTGTAAAGAGTTGT
660	SCM002812.1_6334732	1	6334732	A/G	AGTTGTTAAATTTGTGTAAAGGTAGCATTTTTTGTGTGGATTTTCCAAGG[G/A]TTTTAAGTAAATATTTATAGTTGTTGGTTATTTGTCTTGAAATACAAATT
661	SCM002812.1_6334846	1	6334846	C/A	CCGAATTGGCTGAATAGAGCGGAATGGATAGTATTGCTGGCCATCTCTCT[C/A]TATTTGAAACTTGAAGCATAGCTCTTAAAGCTGCTCCCTTATGctaattt
662	SCM002812.1_6336247	1	6336247	A/T	ATGTTTTCTTtccctggagtctttctctatgCTGCCAAATAGAATAGCAT[CAT/CT]GTCAAGCTATGTTTTCCTTGATTTGTTAACTGACTGGTTCTTCGCCTTTA
663	SCM002812.1_6336582	1	6336582	T/A	CACTATCTATTTATAGCTGCTTGACTGCTTCTTCATATGCTGGTGGTTTT[T/A]CAATTGCAGGAGAAGTTTAGTGACATTGTGAATTGGCTAAAAGCTAATTC
664	SCM002812.1_6336602	1	6336602	G/A	TTGACTGCTTCTTCATATGCTGGTGGTTTTTCAATTGCAGGAGAAGTTTA[G/A]TGACATTGTGAATTGGCTAAAAGCTAATTCTTCCAGTGGAGAGAATAAAT
665	SCM002812.1_6336634	1	6336634	A/T	AATTGCAGGAGAAGTTTAGTGACATTGTGAATTGGCTAAAAGCTAATTCT[T/A]CCAGTGGAGAGAATAAATCTACACTGGGATCCCAAGCTGCGTCAAAGACC
666	SCM002812.1_6336637	1	6336637	A/G	TGCAGGAGAAGTTTAGTGACATTGTGAATTGGCTAAAAGCTAATTCTTCC[A/G]GTGGAGAGAATAAATCTACACTGGGATCCCAAGCTGCGTCAAAGACCCTA
667	SCM002812.1_6345149	1	6345149	T/A	CAGAAGGATCAATATGGACCAGAACTTAATCAAGTATATACCAGATTTAC[T/A]ACTTAAGTTACTGAAGCACTGCAGCGCAGTATGCTCCATTCATACTAAAA
668	SCM002812.1_6383000	1	6383000	G/T	ATTTTGTATAACTTACCTTTTATTTTGTTAGTATCGTCTGTAGCACTCTT[G/T]TTTCATCTTCATCTATTGTCCCATGTTCTCATAATTAAGAATCTTATCGA
669	SCM002812.1_6383019	1	6383019	T/C	TTATTTTGTTAGTATCGTCTGTAGCACTCTTGTTTCATCTTCATCTATTG[T/C]CCCATGTTCTCATAATTAAGAATCTTATCGAACTGCTTCTACCATCTTGG
670	SCM002812.1_6384323	1	6384323	A/T	TGGCCAAAATATAGTAGTTCTCGATTTTCCTTTCTGTCtgccattttttt[A/T]aaaataaaaatctctttTCTCTACTAATAATTATTATTACAGTACTACTT
671	SCM002812.1_6384471	1	6384471	T/C	GTCAAATTGGCAGCTAAGGTAATTGGAGCAGTTAATGAAGTAACAGATCC[T/C]GCATTAGGGTTTCCAAATCCGATCTTTCAGTGCTCCACATGTGGTGCAAG
672	SCM002812.1_6391100	1	6391100	T/A	AAAGCTGATTGACTTCAGAGGGACAGCAAATGACTTGAGCGTGTGTGTTT[T/A]CGATCGAATTAAAGTTTCCAAGGTAAGAAATGCAACCACATTTCTGCTTT
673	SCM002812.1_6391197	1	6391197	A/C	CTTTCTCTTTCTTTGGTAGCTTTTTGTGGAACTATGTTACATTTGAATTG[A/C]GCCTTTACTATTGCAGATACGTGCAGAGAGATCGATAATAAACGATCCTG
674	SCM002812.1_6392191	1	6392191	C/G	ACTCTTGACCTTCTTTATGCTGCACAAGCAGTTCTTGGCGAGTGGTTGTC[C/G]ATGAGGGGACTTAGTGTTTCACTGTCCGATCTTTACATATCTTCTGATCT
675	SCM002812.1_6392969	1	6392969	A/T	TTGTGCAGTTCTCTTACAATGAAGCGGACCAAATTTCTTGTACTACGGGC[A/T]CTGGTGAAACAGTAGAAAGTCATAACCATGCTACTCATGCAATTGGTGGT
676	SCM002812.1_6397770	1	6397770	A/G	GCTATTCTATGAGACTCTAGGAATAGCTCTCTCAGGTAACTGTCCAAATT[A/G]AAATCCTCTTCAGTCCAAGAATTTGCTAGCTAGCAGTAGTACAGATATAG
677	SCM002812.1_6397776	1	6397776	C/T	CTATGAGACTCTAGGAATAGCTCTCTCAGGTAACTGTCCAAATTAAAATC[C/T]TCTTCAGTCCAAGAATTTGCTAGCTAGCAGTAGTACAGATATAGCACATT
678	SCM002812.1_6397778	1	6397778	C/T	ATGAGACTCTAGGAATAGCTCTCTCAGGTAACTGTCCAAATTAAAATCCT[C/T]TTCAGTCCAAGAATTTGCTAGCTAGCAGTAGTACAGATATAGCACATTCT
679	SCM002812.1_6397951	1	6397951	C/G	TCTCTTACAGTTTTTCCCATTCTCACCATTTAAGTTGTACTAATATGTTA[C/G]GGAGATGTATCTCcaagttttgaaattttgttgcaTATTGAACCCAATGC
680	SCM002812.1_6401288	1	6401288	T/A	GTACTCATGTAACATAGCTGTGTACTAAATCCGTAAACCGATTTTAGGTT[T/A]GCCCCGTTATCTTATGCTTCTTTTTGCTGCTCCCACTAAGGTTTGTTTGC
681	SCM002812.1_6416941	1	6416941	A/C	aatttattataaaaaatatagcaGCTTGTATTTCATTATCAAAAGATAAA[A/C]AGCAGTGTTGCATTTAAGAAGCATGTTACATCATACTGGTTTGATTGAAT
682	SCM002812.1_6420951	1	6420951	G/A	TTTGTCCTCGTCAGGTGAGTATGACAGCTACTATTATAAGAGCACCATCA[G/A]GAAAGTGTTAGTGGACTGGGAAACAGTTATTCAGCTTGCTTTTGCCGTCA
683	SCM002812.1_6421108	1	6421108	A/T	ACATGTTCTGGTGGGTCTTCTTGGCTGGCGATGCCAGTGAAAATCTTTTT[A/T]TATAGTCTTGTTAAACACCATGGAGGTGACACTCTTGACCTCCTTTATGC
684	SCM002812.1_6421122	1	6421122	A/T	GTCTTCTTGGCTGGCGATGCCAGTGAAAATCTTTTTATATAGTCTTGTTA[A/T]ACACCATGGAGGTGACACTCTTGACCTCCTTTATGCTGCACAAGCAGTTC
685	SCM002812.1_6421128	1	6421128	A/T	TTGGCTGGCGATGCCAGTGAAAATCTTTTTATATAGTCTTGTTAAACACC[A/T]TGGAGGTGACACTCTTGACCTCCTTTATGCTGCACAAGCAGTTCTTTGTG
686	SCM002812.1_6421248	1	6421248	T/C	TATTTAGTGTCTCGTTATATGATCTTTACATATCTTCTGATCCATATTCc[T/C]gtgaaaatatgattgatgaagTCTTCTCTGGTTTGCAAGAGGCAAAACGA
687	SCM002812.1_6421547	1	6421547	A/G	CAAGCAACGACAATTCATTTTTGGCTATGTTAAAAGCTGGGAATAAGGGC[A/G]ACCTGCTAAAACTGGTCCAGCATAGCATGTGTCTTGGTTTGCAGCAGTCT
688	SCM002812.1_6438177	1	6438177	A/G	AAATTCTTCAGGTGAATCAGATATAAGGAAGATACATCTTTTTTCTAATT[CAGTT/TGGTT]ACTAACAGTTATTTAGTGTTACTTTAGAACATGAACTTGCTCCAAGTTCC
689	SCM002812.1_6441835	1	6441835	A/G	GATGAAAGTGATAGACTTTACAGAAAGCTGATTGACTTCAGAGGGACAGC[A/G]AATGACTTGAGCAACTGTGTTTTAGGTAGAATTAAAGCTTCCACGGCAAG
690	SCM002812.1_6441861	1	6441861	G/A	GCTGATTGACTTCAGAGGGACAGCAAATGACTTGAGCAACTGTGTTTTAG[G/A]TAGAATTAAAGCTTCCACGGCAAGAAATGTGACCATGTTTCTTCTTTCCC
691	SCM002812.1_6442622	1	6442622	G/A	CTCATTAAGTCATGATAGCTTAACTGCTGCTCATTTAATTTTGGAACCTG[G/A]AGTTTTCTTGGAATGCTTCCAGATGCAACAGCTACAAATGTTTTGTCCTC
692	SCM002812.1_6442696	1	6442696	G/A	TGCAACAGCTACAAATGTTTTGTCCTCGTCAGGTGAGTATGACTGCTACT[G/A]TTGTAAGAGCACCATCAGGGAAGTGTTATTGGACGGGGAAACAGTTATTC
693	SCM002812.1_6442931	1	6442931	A/C	TGCTAAACACCGTGGAGGTGACACTCTTGACCTTCTTTATGCTGCACAAG[A/C]AGTTCTTGGCGAGTGGTTGTCCATGAGGGGACTTAGTGTTTCACTGTCTG
694	SCM002812.1_6444064	1	6444064	T/C	GAAAGATAGATATTCTAGTAGCATTCTGTTGGTATCAGCTGCTCGacaca[T/C]acaaaaaataaaattagaacacTTTGATTTAGGGATTTGGCAATTGTTTA
695	SCM002812.1_6444408	1	6444408	C/G	AGATCCGTTAGGCCTTTATCCTGCTNNNNNNNNNNTGCTGAAATTGTCCA[C/G]TTGTATTGAGACACTGAAGAGAATGCTGCACTGTGTGGCAGGTTGTTGCA
696	SCM002812.1_6444460	1	6444460	A/G	TGTATTGAGACACTGAAGAGAATGCTGCACTGTGTGGCAGGTTGTTGCAC[A/G]AAATCTGTGTGCGACCTTTGATATTGGTCATAAATTTCACCGTCTATTTT
697	SCM002812.1_6444527	1	6444527	A/G	TTTGATATTGGTCATAAATTTCACCGTCTATTTTAGAGACCTTCTTCTTA[A/G]TGGCAAATAAAGTTGCTGAGCGATCTGTGAACTCCATTGCTCTTAGAATA
698	SCM002812.1_6444631	1	6444631	A/C	TGAGTGAAGTTATATCTGCAATATAAGTTTGATAGGCAAGTCATCTTGAA[A/C]GATCTTCCATGCTCCCTATTAGCATTGACAGAAAAACAAGTATGGATGCG
699	SCM002812.1_6444668	1	6444668	A/T	AAGTCATCTTGAAAGATCTTCCATGCTCCCTATTAGCATTGACAGAAAAA[CA/CT]AGTATGGATGCGATGCAACAGTGAAATTAGTGAACCATTATGGTGGGAAA
700	SCM002812.1_6449066	1	6449066	G/A	AATATGTCAGGGAGATGTATctctaaattttgaaattttgttgcaTGTTG[G/A]ACCCAATGCAGAATCCAGGGGATTCCTTTGTCAGGGCTGCCAAGATGAGC
701	SCM002812.1_6449090	1	6449090	T/G	aaattttgaaattttgttgcaTGTTGGACCCAATGCAGAATCCAGGGGAT[T/G]CCTTTGTCAGGGCTGCCAAGATGAGCCTGAGTGACGATCTCCAAGGGAGT
702	SCM002812.1_6464387	1	6464387	T/C	CTATTAAAGTAAGCAagcgaaaaaaataataatatgtatatatgtttcaG[CT/TT]GATTAAACAgaattatgtatatgtatgcatGCTTAATAGTACtattttga
703	SCM002812.1_6464397	1	6464397	A/C	AAGCAagcgaaaaaaataataatatgtatatatgtttcaGCTGATTAAAC[A/C]gaattatgtatatgtatgcatGCTTAATAGTACtattttgatttgaaaat
704	SCM002812.1_6472893	1	6472893	A/T	AAGTCAAAGTacataaatttatgtttttctGGTGCTCTCAGCTGAGATAC[A/T]ATGTGGAAGTGAACGGAATTGTACTTCTAATTGGGCAGTGCCTTTTCATC
705	SCM002812.1_6474086	1	6474086	C/T	ATGAGAACTACTAATTCAGAATTGATGTTTTTAAAACTCTTTCGATAAAT[T/C]AAGCTTATCCAAATATCACAAATTAAACGTTTTTGATTTTAGAAACTAGG
706	SCM002812.1_6474248	1	6474248	T/A	CGTACTCCTTAAAAGAATGCACTCCTACAAAACTAATTCTTAAGGTCTCA[T/A]TACAACCTTAAGAACTCTTTTAAAGTTGTTTAAAACTTCATTTCTTATAA
707	SCM002812.1_6474466	1	6474466	C/T	CGAACTCTTTAGAATAAACTAGGAACAATTCAATCTTGATTATGTCCGGT[C/T]TTTTTAGCAATGTTTTACACTGCTTGCATTTTGAATCTCTCTGGATTTGA
708	SCM002812.1_6501587	1	6501587	C/T	ATTTCATTTCAGTACGTTATAATCCTGCAAATATTTGGCTGTTGTTTTTT[C/T]GTCTCATTGATTTTTCATCTTCAGTTTGACAGTGGTTACTTCCCTTCTGG
709	SCM002812.1_6502309	1	6502309	A/G	ATTGTTCAACTGTGTAAATTGGGTGGAGAGCTCTTCATGGGATGGACGCT[A/G]TGGTCTTGTAGTATGCACAGATAGCGCGGTATGATCATTATTTTCATGCA
710	SCM002812.1_6503546	1	6503546	G/A	TATTGACGAGTCTGCCAAAAAAATCTTGACCCCCTTTGAATCCTTAACCG[G/A]CGATGAAAGCTACCAGAGCCGTGATCTTGAGAAGGTTCACTTTCTTCCTG
711	SCM002812.1_6515722	1	6515722	G/T	TTGATCCAAAGCAAATTGGCCGGTTAGATGTTGGAACTGAAACCATTATC[G/T]ACAAGAGGAAATCTATCAAAACATTATTCTTGATGAGAATATTTGAGGTA
712	SCM002812.1_6515771	1	6515771	T/A	CGACAAGAGGAAATCTATCAAAACATTATTCTTGATGAGAATATTTGAGG[T/A]AACGCTGCCTGCTCCATCAAGGTAATGCAGCTTTACCTTATGGCTACCGT
713	SCM002812.1_6516063	1	6516063	T/C	TGTTCATTAATTTTTATGCATTATACCACTTCTTTTGTCTATTTCTTTGC[C/T]TATTAGATGCATAGTTTGAAAGGCCTGAGCCTTGCCAtgatttttattca
714	SCM002812.1_6516127	1	6516127	C/A	GTTTGAAAGGCCTGAGCCTTGCCAtgatttttattcatttgttcGCAGGT[C/A]TTTGCAAAGGGACCTGCAGCTCGGGCTACTGGAAGAGCTGCAGCAATTGC
715	SCM002812.1_6516580	1	6516580	G/C	TGCATCGTCACATGAGGAGTTAGACACTTCTTAACTTATCATCTTTGGAC[G/C]AACTTTTATGTCTTGTTTTtaagatatgagaaagtagaagGCAAgcaatt
716	SCM002812.1_6516840	1	6516840	C/T	TGCTTTATAACGACTTCTTAAGGATTGCTAGGTGCATGTGCTATAAAAAT[C/T]TTCTCTGTTAGAACGATATCTTCTCATCATTATATTGTTTAAACGAATGC
717	SCM002812.1_6517030	1	6517030	A/T	ATGTACACCGCGTCTCTGTATGCTGCTTTTGCATCCCTCCTTCACAATAA[TAAGCACGACACAATGGT/TT]AAATGCAACGCAACTTCTCTGATCTTCTTCTGTTTTGTTGTTCGTAAGCA
718	SCM002812.1_6517083	1	6517083	T/C	GCACGACACAATGGTAAATGCAACGCAACTTCTCTGATCTTCTTCTGTTT[T/C]GTTGTTCGTAAGCATATGTGTTTCTGAATCAGTTTTTGTTGTTCTCCTAT
719	SCM002812.1_6517184	1	6517184	C/A	GGAGGTGGATCGACTGCAACAATGTTTTCGCTAACTCTTAATGAAGGTAA[ACA/AA]TCCTCTTAGTTTGTCAAACATTGCAAGTGTGATGAATGTTGAAGATCGAG
720	SCM002812.1_6517229	1	6517229	A/G	GGTAAACATCCTCTTAGTTTGTCAAACATTGCAAGTGTGATGAATGTTGA[A/G]GATCGAGAGGCTGCAAATGAGATACAAGGTATACCGAAACTTAATTTCAT
721	SCM002812.1_6517814	1	6517814	C/T	AATGCTCCAAGGCCGTGGCTCTTCATGCAGCCCCCAAGCCAAGCCACCTT[C/T]CACACACGGTTTTGCCTTATGGAATGCTCACAATGGCCTCTCCGTGCATG
722	SCM002812.1_6517886	1	6517886	T/C	GAATGCTCACAATGGCCTCTCCGTGCATGCTCTCTTCCCCTCAATATAAT[GTC/GC]ACCTCAACTGGATCCTTCGCGTGTTGGCCTCATCGAATGATGTCTTCAAA
723	SCM002812.1_6517999	1	6517999	A/T	GGCACCATTCTACGGATAGGAGCCTACTACCATAAAGGGGTTGATTCGGA[A/T]TACACAAGAGTTTAAGATAATAAGGGTGCCTGAATGATTTTGCAGCTGGA
724	SCM002812.1_6518004	1	6518004	C/T	CATTCTACGGATAGGAGCCTACTACCATAAAGGGGTTGATTCGGAATACA[C/T]AAGAGTTTAAGATAATAAGGGTGCCTGAATGATTTTGCAGCTGGATACAG
725	SCM002812.1_6545883	1	6545883	T/C	TGGAATAAGAAATTTGTTTCCCCTTAAATCGGTATTTTAGAGTGCTCACC[T/C]AAATTCTGGTAGTTACTCCAATTATAAGAAGACCCTAGGAAGTACTGGTT
726	SCM002812.1_6546404	1	6546404	C/T	AGTAATGCATCGTCATGTGAAGCTTTCATCTTTTGAAGTCCATGGCGCTT[C/T]GAAGCCTTCAACCAGCGCTCCTCGAAGTTAGTTAGGACATCATATGCAGC
727	SCM002812.1_6549264	1	6549264	C/T	CCTCTTCTAAGAGGGAAGTAAGTCCCGGGCACGCCTTGATACTCGTGATG[C/T]CCTCCCACACCACCGTGATAAAGGGGTACCCTCTCCATTGGAGTGAATTG
728	SCM002812.1_6558119	1	6558119	C/T	ACACGGATACGATATAGAAGGAATTTTCATGTTTCACAAGAAATGATTAA[C/T]GTATATTAGGTTGAGAGACTAACAGTAGGATAGGGCCATTTAGAGTGCTG
729	SCM002812.1_6558139	1	6558139	A/T	GAATTTTCATGTTTCACAAGAAATGATTAACGTATATTAGGTTGAGAGAC[TA/TT]ACAGTAGGATAGGGCCATTTAGAGTGCTGCTGCCACCAATTCTTTAAAAC
730	SCM002812.1_6570872	1	6570872	G/T	GACATGCAAAAATCACGGATAGCAACGAGATGACAACAGTACAGGCATAG[G/T]ATGCAAATTTAATGCTATTTGACAGTATCAAACATATTAGCAAACAGCAT
731	SCM002812.1_6572036	1	6572036	T/C	GGGTTCAGCTGCATTCCCATCTCCAACAATAACGTCTGTTCCCTGCTTGT[T/C]ATTCATACCTCCAGATAGATGCTCATGATTTTCACAGGCTAATGAAGAAA
732	SCM002812.1_6572298	1	6572298	A/T	TCATTAGATACTAATTCTTCTGTGGATATCAATGCTTCATGCTGCAAAAC[A/T]GGTTGTGTCTCAATAGCATTTACTTCTGTCGTCTTGGTAAGCACCACTGG
733	SCM002812.1_6579038	1	6579038	T/C	CTCACCTCTGCATTCACTAAGTACCACAGACCTTGTGACAGCATCAAAGG[T/C]GTGTACCTCCATTAAAATTgacgggttaaaatcaagaagatTCTTATTGT
734	SCM002812.1_6720430	1	6720430	T/C	GAGGTTTGTGGCTGTAATTGTGGTGTATCCTTTGTAGCAAAACTTTGATT[TT/TC]ACACACATTATTTGGAAACATTGACCACATGAATATCCATTGCTAAATAA
735	SCM002812.1_6727126	1	6727126	A/C	GGGGTTGGCTATATGATCCTCACTGACCATATCGCTCAATTTAAATTCCT[A/C]ACATCCAAGCGCCGATGTGATGGAATTCCTAGCCTATTTGTGAGAATTCA
736	SCM002812.1_6727137	1	6727137	G/A	TATGATCCTCACTGACCATATCGCTCAATTTAAATTCCTAACATCCAAGC[G/A]CCGATGTGATGGAATTCCTAGCCTATTTGTGAGAATTCATCATAAATTAA
737	SCM002812.1_6727162	1	6727162	A/T	CAATTTAAATTCCTAACATCCAAGCGCCGATGTGATGGAATTCCTAGCCT[A/T]TTTGTGAGAATTCATCATAAATTAACTAGTTTAACGTTGGCTGCCACCTT
738	SCM002812.1_6727503	1	6727503	G/A	CCCTTGTACTGAAACAACTTTTTTATCTTGAAACTTGGCACAGAAGTACA[G/A]ATGTTGAACTTTTCACTCTCAGAGGAACTGTCCGAAGTAGTCTATTGAAA
739	SCM002812.1_6733632	1	6733632	A/G	aaggaaGAAGAAATATTTCTCCTTTGGTCCAGAATGCTGCATGGCAAATA[A/G]GAAACTATTATTTCCTCTCTGCCCCCTCCGCCACACACAtcatatattct
740	SCM002812.1_6733710	1	6733710	G/A	CCGCCACACACAtcatatattctcatgttcagtatgttacaTGGGACAGC[G/A]GAGTGACGCTCAAATTGGTGCAGAAATTTGATGTATACTTAAAAGGAATG
741	SCM002812.1_6733813	1	6733813	G/A	CACTTACATGTTGAACAGAAAATTccatcattcaaattcaatttgtGCCC[G/A]CAAGGGCTTATTTGAAAAGAAAGCTTCTAGGTTGTAACTGAATAGCTCTT
742	SCM002812.1_6844830	1	6844830	A/C	TTTCAGAGGGATTTGGATTCGTCATCAAAAAAAACGAGAGGCTATTCGCT[A/C]TCCCTGCTCGCAGGTTATCAAATTTCGAGTTATATCAGTAAAACCAAGAA
743	SCM002812.1_6844975	1	6844975	C/T	TATAATATCAGAGTATGTATTATGGTAAAATAAGCAAAGATATCAGCTAA[T/C]GTACAttgtatattaaataaaatatgtatgttTAAATACTTCTAGACCCT
744	SCM002812.1_6845014	1	6845014	C/A	ATATCAGCTAATGTACAttgtatattaaataaaatatgtatgttTAAATA[C/A]TTCTAGACCCTGCGCATATTGGGAGCTTAGTGAACAGGCTGCCCTTCTTT
745	SCM002812.1_6845040	1	6845040	C/A	aaataaaatatgtatgttTAAATACTTCTAGACCCTGCGCATATTGGGAG[C/A]TTAGTGAACAGGCTGCCCTTCTTTTTTATAAGTTTAATCACTTGTGTGAT
746	SCM002812.1_6847789	1	6847789	G/A	GTTTGCAAAAACAGTGTCTTGATCACAAAAAACTTCTTTGGCTAAAGATG[G/A]CGAATTCAACACAATAAAGAGTCTGCTCCCTAGCCACAACTTGTATATTG
747	SCM002812.1_6848169	1	6848169	C/T	CTTTAATCTCGAAAATCTCTTCCCTCAGTATGTGACGTTATATGCATATC[T/C]AGTTTTGGTTAAAGTTTGATTTGATGAAGACATTTTTCTAGTCAGTCGGG
748	SCM002812.1_6896417	1	6896417	T/A	CCGGGATTGGCAAGGGGCAAGCTAGATCAAGTTCAAGCAATAATCTCTGT[ATA/AA]CCACACAAGTTCACCCACAATTTTTCTGATAGCTCTATATTCTTCTTCTT
749	SCM002812.1_6896545	1	6896545	C/A	CTTTTTGAATTTCCAGCTAATTGGAGTATCTCCCATCAACACAATGTACC[C/A]ACTAACAGATTTTCTAGATTCAGGGCAAGCAGCCCAATCGGAACATCACA
750	SCM002812.1_6899897	1	6899897	G/T	actttccAAAATCTTCCTTATTTTCAGCTTATGTTCTTTCCCAGTGCCAA[G/T]TATTCAGAGTGATTACGATACTTATATAGCCCATGTTGAATTCCCTTCTT
751	SCM002812.1_6900012	1	6900012	C/A	GATTTAGAGAGTTAttacctttcttttttttactaaaaCTACAACCATCA[GC/AA]TCAAGTGGAAATGAAGAACCTGCCTGCATGATCTACTCCTATCACAATGT
752	SCM002812.1_6900408	1	6900408	C/A	AGAGGAAGGGTGTGTGTGAGTTCAATTTCACCACCAAGTGCAACAACAAG[C/A]TCATTGGAGCTAGGTCTTTCCTGCTTGCCAATGCTTCCCCGGTAGATGAT
753	SCM002812.1_6900432	1	6900432	C/T	ATTTCACCACCAAGTGCAACAACAAGCTCATTGGAGCTAGGTCTTTCCTG[C/T]TTGCCAATGCTTCCCCGGTAGATGATATTGGACATGGTACTCACACAACT
754	SCM002812.1_6926043	1	6926043	G/A	GAAGAGATTGCTCATACATATAACCATATACATGGGCTTTCGATTACGGG[G/A]TTGCGGTTTTTTACGGTTTATGGGCCATGGGGTAGGCCTGATATGGCTTA
755	SCM002812.1_6926058	1	6926058	G/A	ACATATAACCATATACATGGGCTTTCGATTACGGGGTTGCGGTTTTTTAC[G/A]GTTTATGGGCCATGGGGTAGGCCTGATATGGCTTATTTTTTCTTTACGAA
756	SCM002812.1_6940680	1	6940680	G/C	GAAGGCACACATGCTTTCTTTTCTTCCGTTGTCTGTTTTGCTTGTGTGGG[G/C]TATTTTGCATTTCAGCACCCAGCTTCAGATCTTCCTCATTATGTGCTCCA
757	SCM002812.1_6944004	1	6944004	G/A	ATATCattgtttttatgattttaactaCATAGCTTTTCATATTCTAAAAA[G/A]TGTTTTTCGGCTATTGTCGGTTTCCTTCTGCAGTGTTAGTTGGGCTCCTT
758	SCM002812.1_6944225	1	6944225	C/A	AACCGGTTTATGTCACTCATACCGCAAATTGTTTGGAAAATTCTTGTTTC[C/A]TGAAATCAGCCGTTAGCAGTATATTGAACTTAGCTTTACCATATTTCTTT
759	SCM002812.1_6944710	1	6944710	C/T	GTTCTTAACTTCAAGCTGCCTAAAATGTAGTCTGTAGAACATGTTGTGAT[C/T]TAATATGCTTCAATTGCACCATGAGATTCTTGATGACAATATCTTAAAAT
760	SCM002812.1_6945025	1	6945025	C/T	CACTTCTTTTCATaacttatgaattcaattttgaTGCAGGTTGAGACACT[C/T]TCAAGAGAAGACTTGGCTTCCAGATTGACATTGACAGCTGATGCTGCATC
761	SCM002812.1_6945034	1	6945034	A/G	TCATaacttatgaattcaattttgaTGCAGGTTGAGACACTCTCAAGAGA[A/G]GACTTGGCTTCCAGATTGACATTGACAGCTGATGCTGCATCAGTTGGACC
762	SCM002812.1_6945044	1	6945044	T/A	tgaattcaattttgaTGCAGGTTGAGACACTCTCAAGAGAAGACTTGGCT[T/A]CCAGATTGACATTGACAGCTGATGCTGCATCAGTTGGACCCCTTATTCTT
763	SCM002812.1_6945052	1	6945052	G/C	attttgaTGCAGGTTGAGACACTCTCAAGAGAAGACTTGGCTTCCAGATT[G/C]ACATTGACAGCTGATGCTGCATCAGTTGGACCCCTTATTCTTCCAGATAC
764	SCM002812.1_6945062	1	6945062	G/A	AGGTTGAGACACTCTCAAGAGAAGACTTGGCTTCCAGATTGACATTGACA[G/A]CTGATGCTGCATCAGTTGGACCCCTTATTCTTCCAGATACTTCCATCACT
765	SCM002812.1_6945913	1	6945913	T/C	GATTGATATACTAATGTTGTTCAAGTTCGTCCTAGAAATCATGTAACTTG[TT/TCT]AGAAAAAGAAACTTAGTATCGGAGTGAAATAGGTTCAAATAGAGCAGAAT
766	SCM002812.1_6958783	1	6958783	T/C	ATAATACCCTCTCTGGAGTTGTTCCTCCAGGTTAGTTTCCCTTTTCGAGT[T/C]CTTGAAGTTATTCCCTTTTGAATGAGATCTGATGCTAAACCTCTTTTTGT
767	SCM002812.1_6958914	1	6958914	A/G	ATGAAAAATTCAATTATGAAAGCAATCCTGGTTTATGTGGTACTGGATTT[A/G]CTTCTTTGAGAGTTTGCACTGCCTGGGATCATGTCAACGTGAATCAAGTT
768	SCM002812.1_6958919	1	6958919	T/A	AAATTCAATTATGAAAGCAATCCTGGTTTATGTGGTACTGGATTTACTTC[T/A]TTGAGAGTTTGCACTGCCTGGGATCATGTCAACGTGAATCAAGTTGGTTC
769	SCM002812.1_6964794	1	6964794	A/G	TTTCCTTTAGCTTTCTTTTTGTTTGTTAATACTTCAGCACGGCATCTTCA[A/G]TTGAAAGCACTGACTTTTTTTGTTTAGATAAAGCAATAATCAAGCTTTGC
770	SCM002812.1_6964811	1	6964811	T/C	TTTGTTTGTTAATACTTCAGCACGGCATCTTCAATTGAAAGCACTGACTT[T/C]TTTTGTTTAGATAAAGCAATAATCAAGCTTTGCTTGTTTGAAAAATCAAA
771	SCM002812.1_6969493	1	6969493	G/C	GGAAGTACAGCAGACGAGCATTGCATACCGGGTTGGTGAGGTTGTAAAGG[G/C]TGACGGAGTAAGCTATAGGTGAAAGCTATGCAGGTGGTCATCGGTTGATG
772	SCM002812.1_6969520	1	6969520	T/G	CCGGGTTGGTGAGGTTGTAAAGGGTGACGGAGTAAGCTATAGGTGAAAGC[T/G]ATGCAGGTGGTCATCGGTTGATGCATCGATATCAGCATTGATCTGAAAGA
773	SCM002812.1_6969667	1	6969667	A/G	TTTCATCTAATACAACCAATGTATTCACTCTTAAAAATGTGTTGTGTATT[A/G]AAAATGAAGATGTAGCCATGAAGGCAGCTTCAAgaaattttgaaatagtt
774	SCM002812.1_6971937	1	6971937	G/A	CAACATTAAATGCTTTGATAATTCTGCTTTGCAAGCAGGGTAAAGTTGGA[G/A]AGGCATCAAAGTTGATGGGGGACATCATAGGTAGAGGCTGCTTGTTGGAC
775	SCM002812.1_7005686	1	7005686	C/T	GCCTAATGATTTTACCTTTGCTGGAGTTTTGAATGCATGTGCACACCAAA[C/T]GATAGAGCATATGGGAAAACAAGTACATGGGTACATGATGCGTATTGGAT
776	SCM002812.1_7005796	1	7005796	G/T	GTTCCTTTGCAGCAAGTACCTTAGTTCATATGTACGCCAAATGTGGGAAT[G/T]TAGATAGTGCATATAAGGTATTTAAGTGGCTCCCAAGGCCCGATGTAGTT
777	SCM002812.1_7005831	1	7005831	A/G	GCCAAATGTGGGAATGTAGATAGTGCATATAAGGTATTTAAGTGGCTCCC[A/G]AGGCCCGATGTAGTTTCTTGGACCTCACTGATTAATGGTTATGCTCAAAA
778	SCM002812.1_7008371	1	7008371	A/G	TGCACTTGGATATATGGCTCCTGAATACATTACAACTGGACGATTCACAG[A/G]AAAGAGTGATGTATATGCATTTGGAGTAATTATCCTTCAAGTACTATCTG
779	SCM002812.1_7008658	1	7008658	C/A	TTGAACAGGTCTAGTGGTGGTTGAAAAAGACGACGGAAGTTCTTTTTTCT[TC/AA]GTCAGAAGCTTGTTCATTATTATTAACCATGGGGAACAAGTGCCATAGTG
780	SCM002812.1_7044966	1	7044966	C/T	ATATTGTTGGAACAAATCTACTCACTGAAACATCATCTGACACTCAAAGA[C/T]GGAGAGTCATATAACGAATGTTCCTTAATGAGTACCTGTAATTTACTCAA
781	SCM002812.1_7044970	1	7044970	G/C	TGTTGGAACAAATCTACTCACTGAAACATCATCTGACACTCAAAGACGGA[G/C]AGTCATATAACGAATGTTCCTTAATGAGTACCTGTAATTTACTCAAAGCA
782	SCM002812.1_7045390	1	7045390	G/A	TGCTTTAGTAAATGATAACGAACGGCAAATAGTGGTTAGCAATAGAGCAA[A/G]TCCATTAATCAGATATGCGAACGTGTACAACAAGCATCATTAATCAGGAT
783	SCM002812.1_7045408	1	7045408	C/T	CGAACGGCAAATAGTGGTTAGCAATAGAGCAAATCCATTAATCAGATATG[C/T]GAACGTGTACAACAAGCATCATTAATCAGGATACTTCCATCACATATTAG
784	SCM002812.1_7045506	1	7045506	A/C	TAGTGGATTTAGCAGCATGCAGGAAAGTTATCATCATCTGGTAAAGAAGT[A/C]TTGCCAGCAGTCCATAGCCTATTGAAACTATATTATCTCAAAAGTGATGG
785	SCM002812.1_7045557	1	7045557	T/C	TTGCCAGCAGTCCATAGCCTATTGAAACTATATTATCTCAAAAGTGATGG[T/C]GGCAAAGTATCCCTTGAAACCATCATGAAATCATGAtggatgagttattt
786	SCM002812.1_7045646	1	7045646	A/C	gatgagttatttactttataCACCATGAGCTTTCATGATGGTGAATGAGC[A/C]AAAAGCAGACTTGctgcctctctctctctttctctctctctctttctctc
787	SCM002812.1_7050256	1	7050256	G/C	TGGGCATCAACCAAGACTATAAGCTACTAATATTAAGTGATTACGTTCAA[G/C]ATCCCTGACCAATCTCTCTCATACCACCAGTCAAGGCGGTAACACATTAC
788	SCM002812.1_7051706	1	7051706	A/G	TCAGCTGCAAATCCAAACAAACAATGAAAGATATGGCAAGGCCATAGGAA[G/A]CCCTAGTTCTATAGTCCTATAAGTTCTTTAGAATCACTTACTCCATCACT
789	SCM002812.1_7051745	1	7051745	T/A	GGCCATAGGAAGCCCTAGTTCTATAGTCCTATAAGTTCTTTAGAATCACT[T/A]ACTCCATCACTTCCAGTCCTCCTGGTTTTGGAAGAAGTGTAATAGTTGCC
790	SCM002812.1_7052117	1	7052117	T/C	CAACAAAAGGATCAGTTCTTGGCCTAACATGCTTTCTCGTGTTCTGTTTC[T/C]TCTCTTTTGGAACATCATTTTCCTCATTCTCATCATCAGAGTCCAACTCC
791	SCM002812.1_7073712	1	7073712	A/G	AACTCACTGCACCCAACTTTGCCTATTTTCAGAGTGGATAAAGAGATGAA[A/G]TTTGACTCAGTATACATGGAGGACATGGGTGCAGACAAAGCTAAAAAGTT
792	SCM002812.1_7161205	1	7161205	C/A	TGAGTTgctattttttatttggataaactGGAAATACCTGCAAGTCTGGA[C/A]AGAGGCACAgcccttcttttcttcttcttcccatTCTTTAGATTCTGAAC
793	SCM002812.1_7162539	1	7162539	C/T	TTGCAAGTATTGATGAACGCATTAGTTTTCAATTGCTTTTCTTGGATTAA[C/T]ACAATATTCGGTGTGatctatcattttatttttggcagCTAGAGTTTCAG
794	SCM002812.1_7189386	1	7189386	G/A	TTGCAGCCAGGATGCATTCACGAGGGCGGGCCCAAGTAGCAGTCCTTCTC[G/A]ATCTCATTGAATGAGGAGTTAGAACTTGATTTGCCTGTATTGATGCAGAC
795	SCM002812.1_7189428	1	7189428	G/T	TCCTTCTCGATCTCATTGAATGAGGAGTTAGAACTTGATTTGCCTGTATT[G/T]ATGCAGACTGGGAATTCTCATGGAAAGTTGGACTTGGATCATTCATGCAG
796	SCM002812.1_7212041	1	7212041	A/T	ACAAAAATTAAGACCACCAATATGATGGACAAATATTAAAGACCGTCCCA[AAATAGGGGTAATTTGT/AT]gtaaaaactttattttattacACAGCCTAAAGGtacaaattcaaaatttg
797	SCM002812.1_7245174	1	7245174	A/G	GACAACGCAGCGGTAGGCGACGGCGACGGTGGCACAGACGAAATGGGCTT[A/G]GCAACCGAATTGAAATTCGGACAAGTCCCTCTTTTGAGATGTTCAGAAGC
798	SCM002812.1_7245386	1	7245386	C/T	AGCCCAATACCAAGCCCCTTTCCCTTTTACCGCTTTCGTCCGTACCATCA[C/T]CAACCCTTCATACCTCTTATGCACTGCTTTAGCACTAAGCTCATCCGCTG
799	SCM002812.1_7245421	1	7245421	C/T	TCGTCCGTACCATCACCAACCCTTCATACCTCTTATGCACTGCTTTAGCA[C/T]TAAGCTCATCCGCTGAGACGCCGCCACCGCCTCCGCTGCCGGCGGAGTCC
800	SCM002812.1_7279363	1	7279363	G/T	GTTTTCTTGCATTGGACGGTGGCGCTGCCTGTTTCTGCCTGTTTGCTTGC[G/T]TTGGCATCACCTTTGATTTTCCAGATTGTGGTATTTCCGTTGAAGGTTGC
801	SCM002812.1_7283090	1	7283090	C/A	TTTGaagaataaagaaagatattgtcATCAAGATACAGACATGACGAGTC[C/A]TCTTTTCTCCTAATATACTATTATCATATTCTTCAGGCAGCTGCTTAGTA
802	SCM002812.1_7433228	1	7433228	T/A	AATGGACAAGCTGGAAAGGATGAGTGCCCTGAAAAGAAGGAACCAAGATA[T/A]ATATATGACATGACCCGAGGATAGTGAAATTTACTAATAAAAAGCTAGCA
803	SCM002812.1_7437446	1	7437446	G/A	AAACAGTAAAGACCCTTGGGTTAAAAGCTGCTACTGAACTTGTTATTTCC[G/A]ACCCTAAACGAGGCACCTTTTTGTGATGAGAACTGTTAATGCAAAgacca
804	SCM002812.1_7437515	1	7437515	A/G	TTTTGTGATGAGAACTGTTAATGCAAAgaccacaatatatatatatatat[A/G]tatgtaattatcTCTACGTATTTCTGATAATGGTATAATAGAGGCACATT
805	SCM002812.1_7521057	1	7521057	C/A	ATCTTGGAAGCTATTTCACCAAAATGATTAAAGCAGCTTAAATCACAGTG[AC/GA]ACTGCAAGTTGGAGATATAAACACAGTCTGCATACAAAGTCTTTAGTAAA
806	SCM002812.1_7527576	1	7527576	C/T	CCTGCCACAACAGCCCTCCAAAACAATAGTGCAAGAAATCAACCAGAACC[C/T]GAATAATCAAAGACAAGCAGAGCACTAAACAATGAAAGGCAATAAAACTT
807	SCM002812.1_7549148	1	7549148	C/T	TTCCTTAATCGTCTCGATTGACATGTGACTGCTGCTATTTAAGCTAATGG[C/T]GAAGTGCTCTAGAAATGATACATCTCCTATGCCCTTTGTCAATTACCTAA
808	SCM002812.1_7551142	1	7551142	T/A	TCAAATCTTGCTTATGACCCCTCTCCCAAATGTTAACCAAGCTTATGCAA[T/A]GATAGTAAGTGATGAAAGTCACAAATCTATTGCAAGTCAGGCAGGGATTC
809	SCM002812.1_7574972	1	7574972	C/G	GaaataattcttcttttttctgtAAACAAGCACTATCCATTACCATTCGA[C/G]TAGTTGCAGcccaagcaaaaaaaaaaagcatatcaCCAGAAAAGGAATTG
810	SCM002812.1_7575080	1	7575080	A/C	GGTAACAAAACAGATTCATTTACCAAGGGCCAATGTACagagcaaaaaag[A/C]aaaaacaagtgttGGACAATCCCAGCCTTGTAGCCACCTATTACCTCACC
811	SCM002812.1_7575185	1	7575185	C/G	CTGCAGTATACAGAAATGTTGCAGTACTAAGGATAAAAATTCAACTGCAT[G/C]AACCTGTTAGCTAGCTTGGGCATCTATACTCTACAATGCACTTCCTGAAC
812	SCM002812.1_7575234	1	7575234	A/G	TGAACCTGTTAGCTAGCTTGGGCATCTATACTCTACAATGCACTTCCTGA[A/G]CAATTTGTGTAGCGATATCTTCAGGTCTTCtagttttaaattgaaaaatt
813	SCM002812.1_7575261	1	7575261	C/A	ATACTCTACAATGCACTTCCTGAACAATTTGTGTAGCGATATCTTCAGGT[C/A]TTCtagttttaaattgaaaaattctGAGGTTTAGTTCCTGCATGTAAAGT
814	SCM002812.1_7575288	1	7575288	G/A	TTTGTGTAGCGATATCTTCAGGTCTTCtagttttaaattgaaaaattctG[AG/AA]GTTTAGTTCCTGCATGTAAAGTATACGGTAGCAGCTAAACTCATTCGAAG
815	SCM002812.1_7578364	1	7578364	T/A	TTTGTATACAGTCAGATTCAAAGCTGCACTTCCAGTTGCACATCACTTTA[A/T]TAGACAGAAGATTCAAGATGGCTTGATCACCAACAACCAGCTGGCAGATA
816	SCM002812.1_7590526	1	7590526	A/C	TAGATTTTAACATAATTAAAAGGGCTAGGCAATGCCATTGTGGAGCTGTA[A/C]GCTGTTTGAGCAGCTAAGAGAGAGTCTGGATATAAAAGCTCTTCTATGGT
817	SCM002812.1_7591808	1	7591808	A/T	TCTCATATCCCCTTTGTCAATTACCTAAACAAACATATCCCTTCTCTAAC[A/T]GTTTAAGATTTTAAGTTTTTAGATGTAGTGCTCACACGATTCAACACTTT
818	SCM002812.1_7591995	1	7591995	T/G	GTTAtaagtttctcttctttttccctatgttcttctcttctttttcccTA[T/G]GTTCTTCTCTATCATGTATTATCTTCCTTTTTGTACCATCTTATTGGTTC
819	SCM002812.1_7592306	1	7592306	T/C	aaattgatATATGATCAATTACTGCAACTTTCCAGAAATTCAATGATAAC[CTC/CC]ATAAACAAGGATTGACTGGCGGGCCCATGATCCCGAGTTGCGAAGGCTGC
820	SCM002812.1_7593944	1	7593944	A/G	TTACGCGTTCAAACCATAAGGCAATACACATGCTGCTTGTCCTTGtttat[A/G]ttcattttttcccATTTGAAGGATTTTCCAGTATTCTCAGACAATTCTTA
821	SCM002812.1_7593999	1	7593999	G/A	ttttttcccATTTGAAGGATTTTCCAGTATTCTCAGACAATTCTTATCTT[G/A]TTTTCTTATTGTAAATGACATACATTTGATGCATGAGTTTCAGGTATTGG
822	SCM002812.1_7594726	1	7594726	A/T	CTCTGTTGCTGATATAGCAAAATGCAAGCGGGCTGCAGTTTGCTTGTATG[A/T]ATACAACATAGTAATTGTCATTTGTCTCTGTTATTGGCCGCGAGCCTCGA
823	SCM002812.1_7594766	1	7594766	G/T	TGCTTGTATGAATACAACATAGTAATTGTCATTTGTCTCTGTTATTGGCC[G/T]CGAGCCTCGAGTGTATGCCATCGCAAGAATATCATCCAATCAGCTATACG
824	SCM002812.1_7599992	1	7599992	T/A	ATTTTCCATAAAGAAAAAGCCTTAGAAGAGGGATATGTTTCTCTTCTGCC[T/A]TATTAATAACTCCGCAAAGGTTTAGTGATCAATAAAGTGAGATCGAATAA
825	SCM002812.1_7600151	1	7600151	A/G	ATATACAAAATTATATTACTCGATATCAATTTGTGTTGATAGAATGTAAA[A/G]GATATTTACCCCGCATAGAATTAATCAAGCTGTATTGATAGGAGATAAAA
826	SCM002812.1_7674251	1	7674251	A/G	TTTACTACTGTCTAATGCTCTACTTGAGTTGGCAGGTTTTGGTCTAACTA[G/A]CATGAATCTGACTTACTTGTTAGGCAAAATTCCAAACATATGCTTATTTG
827	SCM002812.1_7685289	1	7685289	C/G	GCCTGTCGTTGAGGTTGCCTGCAAAATCCTATCTATTCTGTTGTTTAGTA[C/G]ATAAATTATGACTGAGCTGTTCATCTTCTGTACATGCTTTGGTTTACACC
828	SCM002812.1_7685534	1	7685534	A/T	TCAATGAATGGCTTGGGTACCAGTCCTTTACAATTAACTCTTCCAGTTTT[A/T]ACTCTAATCGATTGGGCACTTTATCCCTCAAAGAAGCGTGTAGCCAAAAC
829	SCM002812.1_7685539	1	7685539	T/C	GAATGGCTTGGGTACCAGTCCTTTACAATTAACTCTTCCAGTTTTAACTC[T/C]AATCGATTGGGCACTTTATCCCTCAAAGAAGCGTGTAGCCAAAACTCCAA
830	SCM002812.1_7686864	1	7686864	T/A	TATGCTGATGGTTAGAAGATTCTCTCTCTTGTGggttatacatttttttt[T/A]aaaaaaatttaagttgtgaAATTACTGATGGTGACTTGACTACTGTTCTT
831	SCM002812.1_7694440	1	7694440	G/A	ACTAGTGTAGTCCTTTGTATTTATACTTTAAGCAGCACGGGCTGGCTAAT[G/A]CTAACTCAGTTGTGATTTATTCTCTGGGTTTCTCTTTGAATTATCATGCG
832	SCM002812.1_7695011	1	7695011	T/A	AGATTTTATGCCACGACTAGTATTTTCACCGTCAttgtctttcttctctt[T/A]ttgttccCTTTCTTCCATCATCTGCAGAGGGAAAGGTCGCGGTACCAGAA
833	SCM002812.1_7695715	1	7695715	T/A	GTGATATTCCTACAATTATGCTGAATAGTAACAGTGAAATAGCTTTCCTC[T/A]CATCTTTCAATTTCTGGTTCTATGGTGAATATAACTTTGCTTTGctgctt
834	SCM002812.1_7695939	1	7695939	G/A	AAATCAACTAGCACAATGGAAAAGGTCAGAGGTAATGATTTGTCTGAAAa[G/A]tcttttgatcattttatataTCTTAATTGTAGTTTGTAGGTTGCTGATAA
835	SCM002812.1_7695988	1	7695988	A/G	agtcttttgatcattttatataTCTTAATTGTAGTTTGTAGGTTGCTGAT[A/G]ATGTTGTTTGTGATGTCGTAGGCTGCTGGAAATTCTGAGATTTTAAAGCT
836	SCM002812.1_7696900	1	7696900	G/A	TTATTGCTGATTAAATGAGTTTATTTGTTGCTTGAGTTTAACTTAAATTA[G/A]ACGTTGTATTCTTTTCTTAGACAAGGAGGAATCTTGATAGAGGAGAGACT
837	SCM002812.1_7699805	1	7699805	A/G	TAAGGTATGTTATTGCCTTATTGGTTTTTGATACTATATGTCTCTGATGG[A/G]TATGTGCTGCATGTCAATGAATATACGTTCTGGGGAATTTCTGTTGAGAA
838	SCM002812.1_7699821	1	7699821	A/T	CTTATTGGTTTTTGATACTATATGTCTCTGATGGATATGTGCTGCATGTC[A/T]ATGAATATACGTTCTGGGGAATTTCTGTTGAGAAAAGAACATGGTATTGG
839	SCM002812.1_7700105	1	7700105	C/G	CTGcatcttttttattcattatcatATTGCTCATGATGGAACAGTTTGAG[C/G]CGAGGTGTCTATTGAAAACAGCCACTCTataccttcacaaggtaggggta
840	SCM002812.1_7700120	1	7700120	A/G	tcattatcatATTGCTCATGATGGAACAGTTTGAGCCGAGGTGTCTATTG[A/G]AAACAGCCACTCTataccttcacaaggtaggggtaaggctgCTAGACTAG
841	SCM002812.1_7823842	1	7823842	T/A	TGGTGAGTTGAACGTGACTTCTTGAATAATAAATTCTTTCAGTATTGCTA[T/A]AAAGGGTGTGATTCCTACATACTTCTCTTTCCTCTTTATATATGTCACTA
842	SCM002812.1_7824850	1	7824850	C/T	GGAAGTCTAGTTGGGCTGTGTGAACTTATCGCTCCGGTATGTTAATCTGA[C/T]GTGAATGCAGTGATGTTCGATGTATACTTGATTGTCCAATTGTATTCATC
843	SCM002812.1_7824887	1	7824887	C/T	TATGTTAATCTGACGTGAATGCAGTGATGTTCGATGTATACTTGATTGTC[C/T]AATTGTATTCATCATGCTTTGATTTTAGGCAAACACGTGCTTTATTTTGT
844	SCM002812.1_7825795	1	7825795	G/A	TGACACTTACCTTACAGAGTAATCGTCCTCTGTGTTTATCCATTGAATAC[G/A]TTACTAGGAATCTGTGCTGCTTTAGGCGTAAATCACAcagataaaaaatt
845	SCM002812.1_7843796	1	7843796	C/G	CAGGCTAAGTTGCTTCGAATGAGTTTAGCTGCTAGTGTATACTTTACATG[C/G]AGGAAATAAATCTCTTTTCTAGACCTGCTCTAAGGTCATAATGGCGACTT
846	SCM002812.1_7843842	1	7843842	C/G	CATGCAGGAAATAAATCTCTTTTCTAGACCTGCTCTAAGGTCATAATGGC[G/C]ACTTCCTCCTACTCAACAAAGCCTTAAGACTACTGTTGTTTCACTGGCAT
847	SCM002812.1_7844052	1	7844052	T/C	gGAATTAGTTTTTATCTAATGTGATTGTTTGTTCACCAGGAAGGGTCTTC[T/C]AAGTAAAGCAACAGTGACAGCAGTGTCTGCAGCACTCAGTACCTTTTCTC
848	SCM002812.1_7844261	1	7844261	G/A	GCATGTGGACGATTATTTGAAACGGTTGTTGGACACTTGGTACAATACTT[G/A]AGGTAGCACTGGTACATTAcatcttttctttttcatattttatctctACC
849	SCM002812.1_7844286	1	7844286	T/G	TTGTTGGACACTTGGTACAATACTTGAGGTAGCACTGGTACATTAcatct[T/G]ttctttttcatattttatctctACCGGCAGTGCTTGGATTAGCAGCATTT
850	SCM002812.1_7845005	1	7845005	G/A	GAATTTTTACGTGCAGACATATAATAAACCTCAGAATTTTTCAATTTAAA[G/A]CTAGAAGAACTGAAAATATCACTACACAGATTGTTCAGGAAGTGCATTGT
851	SCM002812.1_7845028	1	7845028	A/T	ATAAACCTCAGAATTTTTCAATTTAAAGCTAGAAGAACTGAAAATATCAC[TAC/TTC]ACAGATTGTTCAGGAAGTGCATTGTCGAAGAGTATAGAAGCCTAAGCTAG
852	SCM002812.1_7845906	1	7845906	G/A	ATGTCATATATTAGCCCTGGAGTAATTGCTTTTGTTGGATTCACGTGGCC[TGCA/CGCA]CCAATAGCAAACACATCAGCACGAAGTTTCCTTTCATCAAGGATGGGCTG
853	SCM002812.1_7846283	1	7846283	G/T	TGGTGCATCCTTAAAGCCCATCATGGTTCCTTCGAAAATGATCCCTGCCC[G/T]GGCCGTGGAGGATGAAGTAATATAAGCCTTAAATCTTTTCCCCATCGGCA
854	SCM002812.1_7846318	1	7846318	C/G	AAATGATCCCTGCCCGGGCCGTGGAGGATGAAGTAATATAAGCCTTAAAT[C/G]TTTTCCCCATCGGCAAAACTCAAAATCGCTGCAGGAAGGACGTGAGATAT
855	SCM002812.1_7846333	1	7846333	A/C	GGGCCGTGGAGGATGAAGTAATATAAGCCTTAAATCTTTTCCCCATCGGC[AA/GC]AACTCAAAATCGCTGCAGGAAGGACGTGAGATATTTCAAAAATGGTATCA
856	SCM002812.1_7858388	1	7858388	T/G	TGCCAAAATATCTATCTGTACAGTCAATAACAACTACTATCGACATATAT[T/G]GATCTATTCCAAGGTTAGAAATTTTTTTGACCCAGACTGAACCCAAAAGC
857	SCM002812.1_7858405	1	7858405	A/T	GTACAGTCAATAACAACTACTATCGACATATATTGATCTATTCCAAGGTT[A/T]GAAATTTTTTTGACCCAGACTGAACCCAAAAGCTATTTCCTCAGTTCTTG
858	SCM002812.1_7910324	1	7910324	T/C	GTCCTCAGTGTAAACTAATTTGCTGCAAGATATCATTGACAGTTGGGCAT[T/C]TGATCATGATCTTCAGACGATTATTCCAGTCCTGCAGTCTAGAGGTGAGG
859	SCM002812.1_7910342	1	7910342	C/T	TTTGCTGCAAGATATCATTGACAGTTGGGCATTTGATCATGATCTTCAGA[C/T]GATTATTCCAGTCCTGCAGTCTAGAGGTGAGGTTAAAGGGTTCAGTTTCA
860	SCM002812.1_7910351	1	7910351	C/T	AGATATCATTGACAGTTGGGCATTTGATCATGATCTTCAGACGATTATTC[C/T]AGTCCTGCAGTCTAGAGGTGAGGTTAAAGGGTTCAGTTTCATCCATAACT
861	SCM002812.1_7910585	1	7910585	G/A	TGGAAGGGGATGAAGGAGGAGATTATGCAATTTGTCAAGGCTTGTGAGGT[G/A]TGTCAGAAAAGTAAATATGATCCTTCAGCTTATCCTGGTCTCTTGCAGCC
862	SCM002812.1_7927854	1	7927854	A/G	CCTCACAAACTTTTATCATTGTGTCTCTTCTTTTGCTGCATGTGAGGCTC[A/G]CCACCATTGTTTTTTCTCCCATTGAAGATACCCTCAACTGCATCGCACCC
863	SCM002812.1_7928749	1	7928749	G/A	AAAATTCTCATCATTTTGTTCATTTCTTGGTGCtccaataaataaataga[G/A]aaaaatacgAACAATTCATACTTATATACTCCATGCTAAACTAAAAAGAG
864	SCM002812.1_7982945	1	7982945	T/C	CTAGCAGCGGCATACCACTGAAGTATTCTTACGCCCGGAACGTGGAAAGA[T/C]AGATAGTGAAATCTTACATTTACCTATCTGTAATCCAGAAGTCAGACAAA
865	SCM002812.1_7982952	1	7982952	T/C	CGGCATACCACTGAAGTATTCTTACGCCCGGAACGTGGAAAGATAGATAG[T/C]GAAATCTTACATTTACCTATCTGTAATCCAGAAGTCAGACAAACCATAAT
866	SCM002812.1_7983549	1	7983549	T/G	CCTATTAGGCTAGATTTCATAATAATGTTTGAGACTCCAACAAAAGCATA[T/G]CTTACCTGGTGCTCTCCATACCACAGCTCATCAGCAGCACGTGATGCTAG
867	SCM002812.1_7983555	1	7983555	C/A	AGGCTAGATTTCATAATAATGTTTGAGACTCCAACAAAAGCATATCTTAC[C/A]TGGTGCTCTCCATACCACAGCTCATCAGCAGCACGTGATGCTAGCTGAAC
868	SCM002812.1_7988355	1	7988355	A/G	ACCTTATCAAGAAATTAAACCTAACATGCAACTGCAAAAATCAATTAACC[A/G]AAGAAACAGCAGCAATATGATACTAAAACACCCTAAAACaattactccct
869	SCM002812.1_8067092	1	8067092	G/C	CTGATAGAAAGAGGTGCTGCTTCAGACTGTTTTGACAGAAGTTTGAGGGG[G/C]TTTGCAGAAAATGAGTTGATTCAGGTAATGAAGCTAGGCTTGATTTGTAC
870	SCM002812.1_8067749	1	8067749	C/G	TATGAACAAAGAATTTggaatttgaagccatttctACATGCTACATGCTT[C/G]TCCTTGCATCAACTTTGGCTGCTAATTTACCTATCTTCAATCGGTAGAAT
871	SCM002812.1_8100349	1	8100349	A/T	ACTTTGCTTTATGTTATTTCCAAGAGGAAAGTATTGATCTAGCATTTGAA[T/A]TTTTCATGCTAAAGCAATTTGTATGAGCTCTCAAAGGACATTTATacttg
872	SCM002812.1_8119130	1	8119130	C/T	CATCTAGAGGCATCATCTGAAAGCATCAAAGTAATGAAAATATTCCATTA[C/T]TTTGAGCTTATATTGATTTGTCTTTGCTATTCTAGGAAAAACAGTGTTTC
873	SCM002812.1_8119187	1	8119187	C/T	CTTATATTGATTTGTCTTTGCTATTCTAGGAAAAACAGTGTTTCTCGAGA[C/T]TGCATTAAGAAATAAAACAGTAGCTGCAATATTACAAGGTGTGAAATTGA
874	SCM002812.1_8119205	1	8119205	C/T	TGCTATTCTAGGAAAAACAGTGTTTCTCGAGACTGCATTAAGAAATAAAA[C/T]AGTAGCTGCAATATTACAAGGTGTGAAATTGAGAAAAGATTACAAAGTAA
875	SCM002812.1_8127451	1	8127451	G/T	CAGGCAAGTCTGTTTCTTGAATTGGTGGTTCTATTTGGAGTGAACGGTAA[AT/AG]TTCAAGCCAAACAGTCCCTTACATAAGTGTAATGGTTCGGGCTTTCCCAA
876	SCM002812.1_8128509	1	8128509	G/C	TGGACTGTCAAAtgctaaagagaagagaaagaagagaaagaagagagaga[G/C]acAATGAGAAAGAAGAAGCAGAATTTGAGTGAGGAGGATAGCAGAAAGCC
877	SCM002812.1_8131166	1	8131166	C/T	AGCACTGAAGTGGAAAATTAAGTGTCCACATGTCAATCCCAAGCAAGTGC[T/C]AACAGTGAGTTAATTAGGCCAAAGTTCAGGTACTAGTTTAACTTTGGATG
878	SCM002812.1_8131285	1	8131285	T/G	TTTGGGCTTTTTATGGTAAAGTCATAGTTGTCCAACCGTCATTTTAAGGT[T/G]TGCAAGAGATTTTTAGTAGCCAAATGGACAGCAAAAAAAACCAATAATTA
879	SCM002812.1_8131296	1	8131296	T/G	TATGGTAAAGTCATAGTTGTCCAACCGTCATTTTAAGGTTTGCAAGAGAT[TT/AG]TTAGTAGCCAAATGGACAGCAAAAAAAACCAATAATTATGTTGCCAACCT
880	SCM002812.1_8131517	1	8131517	C/A	GTTTATTGATTTATTAGTGTCCTTTTTCGGCAAACCAACGgaagtttctt[C/A]tttttttgagcAGTTCAGTAGAATCCAGAATCTGCTGATGTTTTTGTATG
881	SCM002812.1_8134526	1	8134526	T/C	CACATCAGATCTCTTGCAAGTTGCATGCAGCCTTACGTTGGGTCTATTTT[T/C]AATTCGAAGATGAGGCCTTTTGTTATTATTTCTGACTTTATATTTCTCTA
882	SCM002812.1_8134549	1	8134549	G/T	CATGCAGCCTTACGTTGGGTCTATTTTTAATTCGAAGATGAGGCCTTTTG[T/G]TATTATTTCTGACTTTATATTTCTCTAACACTATATGTCTACGACTTTGT
883	SCM002812.1_8136000	1	8136000	G/A	CCAGTACTAGCTGCCCCCCTTGTCAAATCACCGAATTCATTAATTGACCA[G/A]GCATGCTTTCCAGGTGACAGTCCACTGAAGTTCGCTTCAATCCTAGTTAA
884	SCM002812.1_8140169	1	8140169	G/T	gaaGTTAGGTCCTGTCAAGCGTAACTGCGAAACCTTATTTCTGTTTCATT[G/T]ATCAGACCATAATTTCTTTTCTGATGCAATATTTCTTTTGAGAGGAAGAT
885	SCM002812.1_8140176	1	8140176	C/T	GGTCCTGTCAAGCGTAACTGCGAAACCTTATTTCTGTTTCATTGATCAGA[CC/CT]ATAATTTCTTTTCTGATGCAATATTTCTTTTGAGAGGAAGATTCTTTAAC
886	SCM002812.1_8140195	1	8140195	G/T	GCGAAACCTTATTTCTGTTTCATTGATCAGACCATAATTTCTTTTCTGAT[G/T]CAATATTTCTTTTGAGAGGAAGATTCTTTAACAGCTTTCCTTCCCTTTTA
887	SCM002812.1_8141901	1	8141901	T/A	ACGGAGGTAGGCCAAGCAGCAAGGATATTAACACCAGGACCAATAATGTC[T/A]GGTTTCAAAATGCCAGGACTAGCTTCACTTGGTCCGCGAGAAGAAAATGA
888	SCM002812.1_8142179	1	8142179	C/T	GATGACAATCATGCCAACACCTCCGACATCCTTCACCGCTTGTCCTTTAT[C/T]GACATGGGCAATGCCACCACCTCCCAAACATATGACTATCTTTCCTTTTA
889	SCM002812.1_8143185	1	8143185	C/T	CTTGCTGCAAAGCCTTTCATCACATTGTGATAGGAATAGATCAAGCTAGC[C/T]GGTTCTTCGTTTCCACTCGAGCTAATTCCTGTAGTACTTTTAGGCAAAAA
890	SCM002812.1_8152144	1	8152144	T/C	GAATTGCATACCTTATATACGGCTATGTGGGCAAGAGGGGCAATACCAAC[T/C]GCAGTGCCATTAGCATTCCCAAATACATTAGCATCTTTCACAAAGGCTCC
891	SCM002812.1_8156499	1	8156499	C/A	AATAGCAGGGTCGGAACATTCACCAGCAGGATTGCATACCTTATATACGG[A/C]TATGTGGGCAAGGGGGGCAACACCAACTGCAGTGCCATTAGCATTCCCGA
892	SCM002812.1_8156511	1	8156511	G/T	GGAACATTCACCAGCAGGATTGCATACCTTATATACGGATATGTGGGCAA[G/T]GGGGGCAACACCAACTGCAGTGCCATTAGCATTCCCGAATACATTAGCAC
893	SCM002812.1_8156620	1	8156620	T/A	AATGCTCCTGCTGCTGTGCTCGCTGTATGCGTACCATGTCCATTACTATC[T/A]ATTGGGGAACCATCGTCAAGTACGTAAGACCTGGCTCCAATCAGCTTGTT
894	SCM002812.1_8156787	1	8156787	C/T	AACGTCGCTAAATGAAGGATGGTCAGGTGAAATTCCAGTGTCTATAACTC[C/T]GATGATCACGCCTTTCCCATTGTTGGAATCCTTCCACAAGCCCATGTTCT
895	SCM002812.1_8156867	1	8156867	G/T	CCTTCCACAAGCCCATGTTCTGCTGCAAACCAAGAAAGCTTGGAGTATGA[G/T]TAGTATGCAAGGACAAAATCCTCTGTCTTCGCGCAGAGACAAACCCCGGT
896	SCM002812.1_8156897	1	8156897	C/T	CAAGAAAGCTTGGAGTATGAGTAGTATGCAAGGACAAAATCCTCTGTCTT[C/T]GCGCAGAGACAAACCCCGGTTTCTTCTCCATTTCCTTCAGTTGTGATGCA
897	SCM002812.1_8156977	1	8156977	A/G	ATTTCCTTCAGTTGTGATGCAGTTAATCTTGCTGCAAAGCCTTTCATCAC[A/G]TTGTGATATGAATAAATCATCCTAGCAGTCTCTTCATTTCCACTTGCGCT
898	SCM002812.1_8156986	1	8156986	G/A	AGTTGTGATGCAGTTAATCTTGCTGCAAAGCCTTTCATCACATTGTGATA[TGAA/TA]TAAATCATCCTAGCAGTCTCTTCATTTCCACTTGCGCTAATCGTTGTAGT
899	SCM002812.1_8157036	1	8157036	T/C	TGAATAAATCATCCTAGCAGTCTCTTCATTTCCACTTGCGCTAATCGTTG[T/C]AGTTTTAGGCATAAATGAAAGATAATAGCTCTCTAAATCCCTTAACGATG
900	SCM002812.1_8171962	1	8171962	C/A	TATTACCTTTCTTTTTTGCCTAAAACTACAGCAATGAGCTCTAGTGGAAA[A/C]GAAAAGCCTGCTAGAATGATCTATTCATATCACAATGTGATGAAAGGCTT
901	SCM002812.1_8172625	1	8172625	C/G	ATCTCCCTTGGTGGAGGTCCAAAACCTTTCTATGATGACAGTATTGCTCT[G/C]GGGGCATATAGTGCAACGGAAAGAGGTATATTTGTAAGCTGCGCTGCAGG
902	SCM002812.1_8173022	1	8173022	A/G	ATGTTGAGAAAGGCCAAGCAGTAAAAGATGCCGGAGGTGTTGGCATGATT[G/A]TCATCAACCCTTCACGTTATGGTGTCACTAAATCAGCTGATGCTCATGTT
903	SCM002812.1_8284228	1	8284228	G/A	TGTGATGAGAGTGATATTTTAGCTGCCATGGATGTAGTTATAGATGATGG[G/A]GTAGATATTCTTTCAATGTCCCTTGGTGATGAGGATCTGCGAGCTTTCCA
904	SCM002812.1_8284249	1	8284249	C/A	GCTGCCATGGATGTAGTTATAGATGATGGGGTAGATATTCTTTCAATGTC[C/A]CTTGGTGATGAGGATCTGCGAGCTTTCCATAATGACACGGTTGAAATTGG
905	SCM002812.1_8284292	1	8284292	C/A	CAATGTCCCTTGGTGATGAGGATCTGCGAGCTTTCCATAATGACACGGTT[GA/GC]AATTGGGGCATACAGGGCAATGGAAAGAGGCATTCTTGTAAGTTGCGCTG
906	SCM002812.1_8302815	1	8302815	C/T	AATGCGTAAAGCTTTGAAGTACAATAATGAAAAGGTCCACATTAGGATTG[C/T]CCAGAAGCCCATTTCACATGTTGTCAGCACATGACACATTTACTTGTTCA
907	SCM002812.1_8302952	1	8302952	A/G	tgtatattattAGAAATAGATTTTTGGGCAATGGAAAGAGCTTCAGAATC[A/G]GTATTGTAAGGCCAAACTTCATGCCCTTGATGGCTGCATCAAATATCTGT
908	SCM002812.1_8303384	1	8303384	T/C	ACGTTTAATATATTCCTGTCAAAATGTCCTAGGGGGTTTTGCTGCAACGT[T/C]GTCACTGGATGCCGTAAAATAAATGGAGAAAATGGAGGGGTTTGTCAGAG
909	SCM002812.1_8303386	1	8303386	T/C	GTTTAATATATTCCTGTCAAAATGTCCTAGGGGGTTTTGCTGCAACGTTG[T/C]CACTGGATGCCGTAAAATAAATGGAGAAAATGGAGGGGTTTGTCAGAGCA
910	SCM002812.1_8303447	1	8303447	G/A	CGTAAAATAAATGGAGAAAATGGAGGGGTTTGTCAGAGCACGGACTGAGG[G/A]ACTACTTGATTTGTACACCACACAGAGACTCAATTTTTGGGGGTTTGAAC
911	SCM002812.1_8321941	1	8321941	G/A	AAAATCCTTCCTGTTTTCATCTTTTGTTCTTTCCCATGGCCTAGTATTCA[G/A]AGTGATCCCGAGATTAATATAGTACATGTTGAATCCCTTGTAAGACTAAT
912	SCM002812.1_8321963	1	8321963	G/T	TTTGTTCTTTCCCATGGCCTAGTATTCAGAGTGATCCCGAGATTAATATA[G/T]TACATGTTGAATCCCTTGTAAGACTAATTTATACTCAATCATCGTTAGCG
913	SCM002812.1_8322066	1	8322066	G/A	TTTAGAGAGCTATTACCTTTCTTTTTTGCCTAAGAGTAGTACAACAATTA[A/G]CTCAATTGGAAATGAAGAGCCTGCTAGAATGATCTATTCCTATCATAATG
914	SCM002812.1_8322112	1	8322112	T/C	ATTAACTCAATTGGAAATGAAGAGCCTGCTAGAATGATCTATTCCTATCA[T/C]AATGTGATGAAAGGCTTTGCAGCAAGATTAACTACATCACAAGTGAAGGA
915	SCM002812.1_8347786	1	8347786	A/T	TTACTAAAAAGTGTTCACCCTGATTGTTCTCCAGCTGCAATTAAGTCAGC[T/A]ATTATGACAACAGCTGATGTCTTAAACCTCGAATCCAACTTAATCGAGGA
916	SCM002812.1_8347862	1	8347862	C/T	ACCTCGAATCCAACTTAATCGAGGATGAAACATACCTTCCAGCCAATGTT[TT/TC]TGCGACTGGTGCAGGTCATGTTAATCCATCAAAAGCAAACGATCCAGGCC
917	SCM002812.1_8347926	1	8347926	C/T	AGGTCATGTTAATCCATCAAAAGCAAACGATCCAGGCCTGATATATGACA[C/T]AGAACCATCCGATTACTTAGCTTATTTATGTGGTCTAAATTACACGGATG
918	SCM002812.1_8347941	1	8347941	A/G	ATCAAAAGCAAACGATCCAGGCCTGATATATGACACAGAACCATCCGATT[A/G]CTTAGCTTATTTATGTGGTCTAAATTACACGGATGAACAAGTTGGGATTT
919	SCM002812.1_8352426	1	8352426	G/A	GAATTTGATGTCACGAAGTGTAACAACAAACTCATTGGAGTGAGGTACTT[CA/CG]AGTCCTCACAGATTGATCCATGGGATGAACTTGGTCACGGTACACATACT
920	SCM002812.1_8352654	1	8352654	C/T	ACTCTGAGCAACTTTTTGGCTGCAATGGATATGGCTATTGAAGATGGTGT[C/T]GATGTGCTTTCAATTTCAGCTGGTAGACTAGAATTAAATTTGTATGAGGA
921	SCM002812.1_8353064	1	8353064	A/T	TGTCACGGGAAAGATAGTGTTGTGTCAGTTTGGTATCACGGATCGAATTG[T/A]TAAAGGGAGAGCAGTAAAGGCAGCTGGTGGTGCTGCCATGATTCTAATGA
922	SCM002812.1_8353587	1	8353587	T/C	ACAGCTGATGTCTTAAACCTCGGATCCAACTTAATCGAGGATGAAACTGA[T/C]CTTCCAGCTGATGTCTTTGCCACAGGTGCAGGACACGTTAATCCATCAAA
923	SCM002812.1_8353653	1	8353653	C/A	TTTGCCACAGGTGCAGGACACGTTAATCCATCAAAAGCAAATGATCCCGG[C/A]CTGATATATGATATCGAACCATCCAATTACTTACCTTACTTATGTGGTTT
924	SCM002812.1_8356021	1	8356021	G/A	ATCTATTCGTATCGCAATGTTCTAACAGGATTTGCAGCTAAGTTGTCGCC[G/A]GATGACCTAAAGCAAATGGAGAAAATGGAAGGATTTATTTCAGCGCGCCC
925	SCM002812.1_8357487	1	8357487	C/A	CGATGTTCTAaacctcagatccaacttaatCGAGGATGAGACGTACCTTC[C/A]AGCCGATGTCTTTGCCACGGGTGCAGGCCACGTTAATCCATCAAAAGCGA
926	SCM002812.1_8357567	1	8357567	A/C	ACGTTAATCCATCAAAAGCGAATGATCCTGGCCTTGTATATGACATAAAA[A/C]CATCTGATTACTTACCTTATTTATGTGGTCTAAATTACACCGACAGACAA
927	SCM002812.1_8360734	1	8360734	T/C	TTTTATGATGATGGTATGGCCATTGGCGCTTTTGCTGCAATCCAAAGGGG[C/T]ATCTTTATGAGCGCTTCTGCTGGTAATGATGGTCCACTCAGTGCTACATT
928	SCM002812.1_8360982	1	8360982	C/A	GGTATACCCTGGCTTGTTAGATCAAGAGGCTGCCCTATGTTCATCAGGAT[C/A]GTTGAATAGCACTGATGTCAAAGGCAAAGTTGTCGTGTGTGACAATGGAG
929	SCM002812.1_8361034	1	8361034	T/A	TTGAATAGCACTGATGTCAAAGGCAAAGTTGTCGTGTGTGACAATGGAGG[T/A]GGTATAACAAGACTTGAGAAGGGGCAAACTGTAAGGGATGCAGGTGGTGT
930	SCM002812.1_8361304	1	8361304	G/A	TTTAAGAACGCACCATCTGTATCATCTTTTTCCTCCAGGGGTCCTAGCTT[G/A]GCAAGTCCAGGCATACACAAACCAGACATTATAGGTCCTGGAGTAAACAT
931	SCM002812.1_8361392	1	8361392	G/C	CTGGAGTAAACATCCTTGCAGCAACGCACATTTCAGTGGAGAACAAAATT[G/C]GCACCGATTTGGCATTTAACATCGTCTCGGGTACCTCAATCTCATGTCCT
932	SCM002812.1_8373771	1	8373771	G/A	CATTCCTATCACCATGTGGCCACTGGCTTTGCAGCCAGATTATCAACTGA[G/A]GAGGTAAAAGCAAtggaaaagaaagatggttttgtGTCCGCGAGGGTTGA
933	SCM002812.1_8373831	1	8373831	A/G	GCAAtggaaaagaaagatggttttgtGTCCGCGAGGGTTGAGAAGATTTT[A/G]GCTTTGCATACAACGGATACTCCAAACTTTTTGGGGTTGTACCGGAATAT
934	SCM002812.1_8373847	1	8373847	C/G	atggttttgtGTCCGCGAGGGTTGAGAAGATTTTAGCTTTGCATACAACG[G/C]ATACTCCAAACTTTTTGGGGTTGTACCGGAATATGGGGTTTTGGCGAGGA
935	SCM002812.1_8470462	1	8470462	A/G	caaaatACTCAATATACTCGAGGGAAAAATAGTCCGAAGCAGtcaaaaaa[A/G]agaagtaatagaAGTACAAGAAATAATAGCTAGTAACAAAAACAACAGAT
936	SCM002812.1_8532421	1	8532421	T/C	TGAGAGGAGGAGCATCATCGGCCTCAAGTAGACAGCTTAGCAGCGGATCA[T/C]TTTCTTTAAACGTGTCAAGAACAAGTTTGGATTCGTTACAAGAGTTTTCA
937	SCM002812.1_8567348	1	8567348	T/C	agaaaaggCCACCAAGCACTAGAACTTATTACATAGATGTTATGAGATTA[T/C]ATCACAGGAAGCAACCTTCTTAAGCACAGCACTTATTTCCTCATCATAGT
938	SCM002812.1_8621880	1	8621880	C/A	GCTCTGAATTAACGGCCAACGATGGCCACAGCAGCAGCATTCGGCATCGG[C/A]TTTACTAGTTCCGCCATTGGAGCTCAATTCAACAGGCCCAAATTCGTAAA
939	SCM002812.1_8622087	1	8622087	C/T	taacgAGTCGTTCGGTAGCTTTCTTGTATTTGTGCCCATAGTTTCTTGTC[C/T]GTAGTGTTTTGATGATGTTTGTGACCTCCAATAGATAGATTATTATGGTA
940	SCM002812.1_8622092	1	8622092	T/C	AGTCGTTCGGTAGCTTTCTTGTATTTGTGCCCATAGTTTCTTGTCCGTAG[T/C]GTTTTGATGATGTTTGTGACCTCCAATAGATAGATTATTATGGTATTACT
941	SCM002812.1_8631535	1	8631535	T/G	TATGTATACTGTTGTAGCAGGGTTTGGGTTTGTGAGAAAAAGTTCTAAGT[T/G]TGTAGCTGCAATGAAGATAGTGCAGCTTAATTTGCTGGTCACTATCTATG
942	SCM002812.1_8631569	1	8631569	G/C	AGAAAAAGTTCTAAGTTTGTAGCTGCAATGAAGATAGTGCAGCTTAATTT[GC/CG]TGGTCACTATCTATGTGAATGTAATAATATCTTCTTGCTTGTATGAGCTT
943	SCM002812.1_8631631	1	8631631	T/C	CTATGTGAATGTAATAATATCTTCTTGCTTGTATGAGCTTTCATTTTCAC[T/C]TTTGTATAGTACAACTGCCTCCGTTTTAATTtgtctcttatttttctttt
944	SCM002812.1_8631768	1	8631768	C/T	tagtaacTCTTTTGGTGCAATATGTTTAAGACTTTGatacattttacata[TT/TC]tttaatttaaaaatattagattcaAACTTTCTCTTTTACTTTCTCAAATA
945	SCM002812.1_8631782	1	8631782	T/A	GTGCAATATGTTTAAGACTTTGatacattttacatatttttaatttaaaa[A/T]tattagattcaAACTTTCTCTTTTACTTTCTCAAATAAAAATCAGACAAG
946	SCM002812.1_8631817	1	8631817	A/G	atttttaatttaaaaatattagattcaAACTTTCTCTTTTACTTTCTCAA[A/G]TAAAAATCAGACAAGCAAATTCAAACGAGGCAGCTCTACCGTATGAGCTT
947	SCM002812.1_8748469	1	8748469	C/T	TTTTCAGTTACATGTTGTCTCCTGCAAGCTTAGAACTTCGCCTATATAAC[C/T]AGGCTCCCAGTTTTTTCAATCTCATTTGGCATTACCTCTACTTTATTTCC
948	SCM002812.1_8748669	1	8748669	G/A	ATTTGGCCTTACCTCTTCCATACTTCCAGAAGACTTGAGCACACCTGCAC[G/A]CTCTTTGTTCCCATTTGGCCTTGCCTCTTCCGTACTTCCAGAAGAAGAGG
949	SCM002812.1_8748692	1	8748692	A/G	TTCCAGAAGACTTGAGCACACCTGCACGCTCTTTGTTCCCATTTGGCCTT[G/A]CCTCTTCCGTACTTCCAGAAGAAGAGGGCTCAGATACAGGACTACTTCGA
950	SCM002812.1_8749044	1	8749044	A/T	TTGCAATGCCTATGGACTTCACAAAAATATAGTTGGTCATGCCTTGAAAT[A/T]GAAAGGAAATTATAGGCAAATATCCTATTCCATGCTACTACCAAATTGTG
951	SCM002812.1_8749239	1	8749239	G/T	AAGTAGTAAGTTTCTATTCATATCTAGTATTTTGAAGGCTTCCCTAGGAG[T/G]TATGTAAAGGGTTCAAAAACCGCACACAAGTACCCATGTATGAGAAGGGT
952	SCM002812.1_8813862	1	8813862	C/T	CAGCCAAGGAAGTGGTCTGGTAAGTGAGTTGAGCATCATAGATTCAATTT[C/T]CAACTGAGATAAATACTAGGTGTTTTCTTTCTATCTGTTTTAGCCCTAGG
953	SCM002812.1_8813878	1	8813878	C/T	CTGGTAAGTGAGTTGAGCATCATAGATTCAATTTCCAACTGAGATAAATA[C/T]TAGGTGTTTTCTTTCTATCTGTTTTAGCCCTAGGTAGACAGAGTTATTGA
954	SCM002812.1_8813893	1	8813893	T/C	AGCATCATAGATTCAATTTCCAACTGAGATAAATACTAGGTGTTTTCTTT[CT/CC]ATCTGTTTTAGCCCTAGGTAGACAGAGTTATTGATACTTGTTGCTAGTGA
955	SCM002812.1_8813899	1	8813899	G/A	ATAGATTCAATTTCCAACTGAGATAAATACTAGGTGTTTTCTTTCTATCT[G/A]TTTTAGCCCTAGGTAGACAGAGTTATTGATACTTGTTGCTAGTGAGAAGT
956	SCM002812.1_8814027	1	8814027	C/T	TGCACGGAAGATAGTCCACCAAACACCATGCTTATCAAACAGTTGTTTGG[C/T]GGCATAACCTTTAGCCAGGGCAAAGCTACAAGCTGCTTATGAATTCGATA
957	SCM002812.1_8823504	1	8823504	G/T	AGTTCAAGATTGTCTTCTGTTAATGCTTCTACAAGTTCAAGATTGTCTCA[G/T]AAAACAAGAAAGAATGGATTTGGATTTTCTGTTGTTGCTATGGCTGCTTC
958	SCM002812.1_8825527	1	8825527	C/A	ACATTCAAAGGTTTAGTTGATCTTGTGATGATGAAAGCTGTTGTTTGGTC[C/A]GGAGAAGAATTAGGGGCAAAATTTTTCTATGAGGACATTCCTGCGGAGCT
959	SCM002812.1_8825553	1	8825553	C/T	GATGATGAAAGCTGTTGTTTGGTCCGGAGAAGAATTAGGGGCAAAATTTT[T/C]CTATGAGGACATTCCTGCGGAGCTGCAAGAGCTGGCTGAGGAGTATAGGG
960	SCM002812.1_8825562	1	8825562	A/C	AGCTGTTGTTTGGTCCGGAGAAGAATTAGGGGCAAAATTTTTCTATGAGG[A/C]CATTCCTGCGGAGCTGCAAGAGCTGGCTGAGGAGTATAGGGCACTGATGA
961	SCM002812.1_8832878	1	8832878	G/T	tattttcagaATTGGGGTTTGTTTGTAAGCCTTAATTAGGGGTTAATAGT[G/T]AGATTAGCGTCTGTATTGTGGAAAAATTGAGCTGTTCTTGACAATTGAGG
962	SCM002812.1_8832895	1	8832895	T/G	TTTGTTTGTAAGCCTTAATTAGGGGTTAATAGTGAGATTAGCGTCTGTAT[T/G]GTGGAAAAATTGAGCTGTTCTTGACAATTGAGGTACTGGGTGTGTTTTGT
963	SCM002812.1_8835355	1	8835355	T/G	CTTGAGGCCCACTTTTCTTCATCCTATACTTCCTACCATCAATCAAGTCT[T/G]GTTTAATCCCCATCTCATCCTTAAGTACAAGGACCTGAGGCGATTCTTCC
964	SCM002812.1_8866088	1	8866088	C/T	ACTTTTCTTCATCCTATACTTCCTACCATCAATCAAGTCAGGTTTAATAC[T/C]CATCTCATTCTTAAGTACAAGGACCTGAGACGATTCTCCCTATCAGCATT
965	SCM002812.1_8866375	1	8866375	A/G	GTGGGGTTTTCTGGTGTCCTCTTTGCTATGAAAGTTATTCTCAATGCACA[G/A]TCAGATGATTATACAGATGTGCATGGGCTGCTGGTACCGACTCATTACGC
966	SCM002812.1_8870588	1	8870588	G/A	acttaacaatGCTGACATTTATCCATGAAAATCTTTTTAAACTCACAGAA[A/G]AAACACTCTTCATGGTGTTCCTTTAGGTTTTGTCGAAACATTCGACTTCT
967	SCM002812.1_8870787	1	8870787	T/A	TTAATAACTCTCTCAAAAGTATACTTTCTACAGAGAAAAACCTTTGCCAT[T/A]ACGTGTATTTCAAAGATGCAGCATATGCCACACCATCAATTTAACTTGGG
968	SCM002812.1_8873099	1	8873099	A/T	TCACAATCTTTGATACAATCCTCATACTGAAATCAagacaaaaaaattat[A/T]agacACAATTGAGTTCACACAAGCAGAGAAATCGTGCAGAAATTATACCA
969	SCM002812.1_8874761	1	8874761	C/T	cCAAGTTAAAGATTACACCAATTGTAGCAAACAGAGCAGCACTAACTAGG[C/T]AAGTTGAACGAACTTTGTttagtttctaaaaatttaaacttttagcTTTA
970	SCM002812.1_8875470	1	8875470	A/C	TTCTTCTGAATATCTTTCATCATGTTAACAAAATCCGGCTGCTGCAAAAA[A/C]CCCCGTGTAGTCGCATCCGCTGTCAACTTCGTCCACATCTCCGGACCGGA
971	SCM002812.1_8875515	1	8875515	C/A	AAAAAACCCCGTGTAGTCGCATCCGCTGTCAACTTCGTCCACATCTCCGG[A/C]CCGGAAAACGCATCACCAAACGGGCTCGCCGGTCCCGATGAGCCTCTCGA
972	SCM002812.1_8891780	1	8891780	C/T	GGAAAGGTCGTCAATAGTAAACCAAATGACAGAATATTTCTGTATTACTC[C/T]GATCATGGAGGTCCAGGGGTGCTCGGTGAGTCTGTAATCCAGCTTGTATC
973	SCM002812.1_8893624	1	8893624	C/T	TGTTCTCTTTGTCTATACATACAGTATAAGAGGTTAGACGACAATTCATT[C/T]GAGAAGGCCAAGCTTCGAAAAGAGATTACTGAGACGATGCTGCATAGGCA
974	SCM002812.1_8893684	1	8893684	C/T	AAGCTTCGAAAAGAGATTACTGAGACGATGCTGCATAGGCAACACCTTGA[C/T]GGGAGCATAGATGCAGTTGGAGTCTTTCTTTTCGGTCCAACAAAGGGTTC
975	SCM002812.1_8893717	1	8893717	C/T	CATAGGCAACACCTTGACGGGAGCATAGATGCAGTTGGAGTCTTTCTTTT[C/T]GGTCCAACAAAGGGTTCCTCCATTCTCAACTCTGTCCGTAAACCCGGTCT
976	SCM002812.1_8894015	1	8894015	A/G	GCATTTGCGAACATTTGCAACAATGGAGTCTCAAGAGATGCTATGGAGGA[A/G]GCTTTTATGGCTGCTTGCAATGGGCATATTATAGAGGAATATAGCGCTGC
977	SCM002812.1_8898130	1	8898130	A/G	ATAgtgtaaaaagaaaagaaaaaaactgacaTAAACTAAACCTCTCCAAC[A/G]CAACATTATGGATGGAGGGTTGTGCCATTGCACGTTACAATTTTCTCCAA
978	SCM002812.1_8898154	1	8898154	G/C	actgacaTAAACTAAACCTCTCCAACACAACATTATGGATGGAGGGTTGT[G/C]CCATTGCACGTTACAATTTTCTCCAACAACTAATTCTGCCTCCACCTCAG
979	SCM002812.1_8918177	1	8918177	T/C	tttaatttattgatgtCCTATTAAGCAACTTCATTAAGACAAGCTGCCAG[T/C]TTGCACACGAGCTAAAATAGACAGTTAATTCGAATATTGCATAGGATACG
980	SCM002812.1_8918226	1	8918226	C/A	GTTTGCACACGAGCTAAAATAGACAGTTAATTCGAATATTGCATAGGATA[C/A]GCCAACTTGTCTTGTCAACACCATGCAGTCATATGGAAATTCCATTTTGG
981	SCM002812.1_8918392	1	8918392	G/T	AACAAAGGGgtgtcaatatatatatatagtccgATGAAGGAATGTCAATT[G/T]TCAACAATGACGTACGCAGAACTTTTATCGAGCTGTGTCAATATTTACaa
982	SCM002812.1_8979335	1	8979335	G/T	CTCAAGGCAAGATATGACATTTTTCATGTGTTGGATCTTGGATAATGTAT[T/G]TTCTTTAATGCAGCTCTAACATTTTAAAAACAATTTGGATATTCCTCGAT
983	SCM002812.1_9107341	1	9107341	T/C	AATATAAATCTACGGGATAAAGGTAAGGTTAGCGTACATTCTATCATGTC[T/C]AAAAATTGGGATGTTGTTGGATAAATCATCCTTAAACAAAAAAGAAAGGC
984	SCM002812.1_9108284	1	9108284	G/C	TCGGGATTAACAACCTTGATGTATGTTTCTTGGCCTAGATACCACGAGTC[G/C]AGGTTTTCTGTCCTCAGGTTCCAAATTCCAACGTTGTCAAGGGATACCAA
985	SCM002812.1_9184605	1	9184605	A/C	CCTATATTGGCGGGTGTTTGGCAGCCCAAGTTTctagaaaagaggaaaaa[AA/ACA]tgaaaatatatttattgtGAGTTGTGACGAGAGAGAAAATACTTAAGATA
986	SCM002812.1_9184635	1	9184635	G/A	TTTctagaaaagaggaaaaaaatgaaaatatatttattgtGAGTTGTGAC[G/A]AGAGAGAAAATACTTAAGATATAAACAGAGTCAGTCATCCATGATCTCAT
987	SCM002812.1_9189196	1	9189196	T/C	GTAGTCTGTTGTGAagttagagaggttgttttggatAAACACATGCTATA[T/C]GAGAAAAAACAGTTTGTTGTGAGCTACAACAACACTAGATCTCTTTGTGA
988	SCM002812.1_9200036	1	9200036	T/G	GTTCATTGGGTTTGAGGACTAAAAAGGATGCCTTTGATATTGCAGTAGAA[G/T]GTACTTTGGAAAGAATCAAGTCTAGGCTTCAAGAAATAGCAGCTCAATAA
989	SCM002812.1_9200154	1	9200154	G/A	TCTGTTCTATCTCTTCGTGCTCTTGTTCAtctgttattactattatttac[G/A]ACACACCAAATGGTGTAGAGATAGTTATATATTCCATAGTTCCACTGATA
990	SCM002812.1_9200546	1	9200546	G/C	CGGGCTTCTTGTTATTGTTAATCAATTCCAAAGTCTTGGTTACCATACTT[C/G]TAATGCTAATTAGCTGCTTTTCCATAACTAGAAGGTGCAGTGAACACCAA
991	SCM002812.1_9357265	1	9357265	G/A	GAGGTCGCTTACACGGGAAAGGCTGCAAGACCAAGACACAAGGGAagctc[G/A]gtgcactaaaactcccgCTGTGCTCGGGGTCTGGGAGGGACGgacggacc
992	SCM002812.1_9357291	1	9357291	G/A	AAGACCAAGACACAAGGGAagctcggtgcactaaaactcccgCTGTGCTC[G/A]GGGTCTGGGAGGGACGgacggaccacaagggtctagtTTATGGAGCCTTA
993	SCM002812.1_9357593	1	9357593	T/C	ttttttttcttctttgtttgtgTACTTGACATATAGCTGCAAGCTAGCAA[T/C]ATCAAGGTACACAAAGattccatttttatcaagaattaCTACATAAAGAT
994	SCM002812.1_9357596	1	9357596	C/A	tttttcttctttgtttgtgTACTTGACATATAGCTGCAAGCTAGCAATAT[C/A]AAGGTACACAAAGattccatttttatcaagaattaCTACATAAAGATACA
995	SCM002812.1_9357612	1	9357612	T/G	gtgTACTTGACATATAGCTGCAAGCTAGCAATATCAAGGTACACAAAGat[T/G]ccatttttatcaagaattaCTACATAAAGATACAATTTTAATCAAGAAAA
996	SCM002812.1_9357651	1	9357651	T/G	TACACAAAGattccatttttatcaagaattaCTACATAAAGATACAATTT[T/G]AATCAAGAAAATGCAAGAACAAAAATTAGCACAGAGAACATCAAGTGAGG
997	SCM002812.1_9426953	1	9426953	G/A	AACGTGGCCAGGACAGATATAAAGAACCCAATGCCCATTCGGCTTAGGAA[G/A]GAGATCCCTCGTTCTAGGCCAGTGAGTTTACGTGCTATAGGGACAAATAC
998	SCM002812.1_9426992	1	9426992	A/T	CGGCTTAGGAAGGAGATCCCTCGTTCTAGGCCAGTGAGTTTACGTGCTAT[A/T]GGGACAAATACGCGGTCATAGAAGGCAATGGTGCATAACATTGATGTTAA
999	SCM002812.1_9427214	1	9427214	A/G	CCTGATGCCCATATTGGCCCCATTCTTATCACCGATTTTAGTTCTTCTAC[A/G]CGATGGACTGTGTTTAGCCTCCATAGATTGGGAGATTTCGGATTGTCTTC
1000	SCM002812.1_9431472	1	9431472	A/T	CCCGCTGCCCCTGTTGTCGGTGCATAAAACTTAAACTCGAccgaataaaa[A/T]aataatgaagagagGGACTTACAATTTGGTAAATGATAGAAGCAACAGTT
1001	SCM002812.1_9436730	1	9436730	G/A	AATCTCTCATGGATTAATTCGGGCTGCGTATTCAACCCAACTTTAAGATA[G/A]GTTGAATTGGACGAATCAAAATggattaaattaataattatgtGAATAAG
1002	SCM002812.1_9436789	1	9436789	G/A	GGACGAATCAAAATggattaaattaataattatgtGAATAAGCAAGTcat[G/A]ttttaatgagttaatttTGATATCGTATATCTCAACGAATATTAAATTTA
1003	SCM002812.1_9436916	1	9436916	T/A	TTccacatataaattttttaaaattaaattcatcCAATTTAAATCCTgac[T/A]ttattttcatttcatttttgttcttttttagaGTTGTTTAGTATATAGAC
1004	SCM002812.1_9520314	1	9520314	C/A	AGTCTATCATTCCACCATAGTTcgtttccttttctttttctttagttata[AC/TA]GATTAGAGATAAAACTTACTTTGTTAGATAATTTATGAGTATCGGGTGGT
1005	SCM002812.1_9520358	1	9520358	T/G	gttataACGATTAGAGATAAAACTTACTTTGTTAGATAATTTATGAGTAT[CG/CT]GGTGGTTTTTGTGATTTTATCAACCATTGGCTGCATCATATATCCCACTA
1006	SCM002812.1_9522633	1	9522633	G/A	CCTAGCTTGTGCAGTGTTCATTAAGCTTCTCTTTTATGTACTGTCGTAAA[G/A]CTATCATATATTCCAAACGCATGCCACTTTAGTGAGGCAATACTGTAGAA
1007	SCM002812.1_9523022	1	9523022	G/C	TTACTTGGTAAACCTTTTTATGATTCTCTTGATGTGGATAGAACTCTAGT[G/C]CAGGAAAATTCCAATGGCATTTGGCTAATTTGAATGAATGTGAACAATAC
1008	SCM002812.1_9564907	1	9564907	G/T	acttttaaaatattgcCCCAGAAAACTCTATTAGCTGAAATAGCTTGACC[G/T]CAGACCATACTTGGGCTCCATTCTTATATTGTTCTTTGACTAGTGACATT
1009	SCM002812.1_9564911	1	9564911	C/A	ttaaaatattgcCCCAGAAAACTCTATTAGCTGAAATAGCTTGACCGCAG[AC/AA]CATACTTGGGCTCCATTCTTATATTGTTCTTTGACTAGTGACATTAAATT
1010	SCM002812.1_9612339	1	9612339	C/T	TCAACTTCTTCATCTATAGCCTCTCTGAAGAAAATTGACTGGCAGTTTCC[C/T]ATTAGTATGTCAATCATATACATGTTCAACGTAGtcatctaaaagaaaaa
1011	SCM002812.1_9612344	1	9612344	G/T	TTCTTCATCTATAGCCTCTCTGAAGAAAATTGACTGGCAGTTTCCCATTA[G/T]TATGTCAATCATATACATGTTCAACGTAGtcatctaaaagaaaaatttgg
1012	SCM002812.1_9612439	1	9612439	C/G	atttggCTGTGTGACTTATTTTAGCCACCAGGCAGATGTATTTTGCAGAC[C/G]AGGTCTTCtctaccttttccatagcctctCTGAATTTTCATGAGCTTTAA
1013	SCM002812.1_9612701	1	9612701	A/G	ATGGTTTGCATATTTCTGTATGAATGAGCTCCACTATCTCTAAATTTCAT[A/G]AGTTTTGCTTCTGAAGGCAGCTAATATCGAAGGTGAAGCTTCCGGGATTC
1014	SCM002812.1_9638819	1	9638819	T/C	TTGTCCGTTTCGTCAAACTGGTCTGACCCAAATCCAGACACGCTGGATTT[T/C]AGGCCCCCGGTCCCTAGGGCCGTCATGTATAGCGCGATGTATAGGACCAT
1015	SCM002812.1_9696666	1	9696666	A/G	CCAACAGATGCCTTAAAATTAGGTGTTTGTGCTAATGTGCTTAATGGTTT[A/G]TTGAATGTAACACTTGGAAAGCCACCTGTGGAGCCATGTTGCAGTCTTAT
1016	SCM002812.1_9760871	1	9760871	A/T	ACCATATTAGTACACTCTTCACCATCAGAAATCAACTATCATTTTCTCTA[A/T]ACAGCAAATCAAATCTTGCAAAATGGCTAAGTCACTTGCCATCTTTCTTG
1017	SCM002812.1_9762327	1	9762327	G/A	GTGAGTAAGAATATGTATTTGAATCCCAAGTTAGGTGGGGTTGGAGGTGG[G/A]TTGGTGTCTCTGTACCTATCAATTTTAGGTACAATTTCTTTTTTCGCAtt
1018	SCM002812.1_9765658	1	9765658	T/G	TTGCTTCCGCTAGAGCTGCTaaaatagaaaatgaagaaatatctACTCCT[T/G]ATAGGAAATCAGTAATTAAGCCTTTGAATAACCGTTTTAAGGATTTCTTT
1019	SCM002812.1_9765709	1	9765709	T/G	ATAGGAAATCAGTAATTAAGCCTTTGAATAACCGTTTTAAGGATTTCTTT[T/G]TAATGGGAATCATTACTGTTTTAGTATTAATAATGGACTGAGATGATGAC
1020	SCM002812.1_9811253	1	9811253	C/A	AATCATGCTACTTTCAAGCATTTCTGTGGTTAAGTTTGCTGCTGTTCCCA[C/A]TTTAGTAGTTACTATATTTTTTAAGTGTACTTTCTTAACTTATCAAATCC
1021	SCM002812.1_9811281	1	9811281	A/G	GTTAAGTTTGCTGCTGTTCCCACTTTAGTAGTTACTATATTTTTTAAGTG[TA/TG]CTTTCTTAACTTATCAAATCCAAGAAAGTAAGaaatatcctctttctctt
1022	SCM002812.1_9811323	1	9811323	C/T	TTTAAGTGTACTTTCTTAACTTATCAAATCCAAGAAAGTAAGaaatatcc[T/C]ctttctctttctcgtTGAGCCTATCCCTTTTGAAAGACCAATTTTCCTAG
1023	SCM002812.1_9816782	1	9816782	G/T	CGAGTCTGAAAAGAGTCGACCACAAAAATCTATTGTATACAATTACTTTA[G/T]TTTATATAGTCCTATATATgctactttttgtaatttttcctttctttttc
1024	SCM002812.1_9816791	1	9816791	G/A	AAAGAGTCGACCACAAAAATCTATTGTATACAATTACTTTAGTTTATATA[G/A]TCCTATATATgctactttttgtaatttttcctttctttttcctaCCGTAT
1025	SCM002812.1_9816794	1	9816794	C/T	GAGTCGACCACAAAAATCTATTGTATACAATTACTTTAGTTTATATAGTC[C/T]TATATATgctactttttgtaatttttcctttctttttcctaCCGTATACT
1026	SCM002812.1_9843774	1	9843774	G/T	TCACATCTGGACAACATAGTACAGTAATGTCATGTCATCAAAGCATAATT[G/T]ATTCACATTAAAATGGAAAAACTGAATTAGAATTCAATAAACGTATACTT
1027	SCM002812.1_9843833	1	9843833	G/A	TAAAATGGAAAAACTGAATTAGAATTCAATAAACGTATACTTACAAATGG[G/A]ATTTTGGAGGCCTTGTCATTCCAAACAGCTAACAATCCAATCCCAGCAAA
1028	SCM002812.1_9885209	1	9885209	T/C	AGAAGTGGAGTTTTGGGCGTGACGAACGTGCATCTTACCGATGAAGAAAT[T/C]GAACGGCTTAGGAACTCTGCTAAGACTATTTTGGAAGTGCAGAATCAGTT
1029	SCM002812.1_9885299	1	9885299	G/A	CAGAATCAGTTGGGAATTTGAAATGGAATTACTATGCTGTTTTTTTTACC[G/A]CACGGTTTGTTGAATTTTGTTTGTTTAACTTTGTGTTATAGCAGTTGGTC
1030	SCM002812.1_9885439	1	9885439	C/T	AACTTTGAAATAAATTGTAACAGACCTTTGATGCCTGTTTTAATAGAAAT[T/C]TGATTTTATCATACTTCTATATGCTTGAGATTAGATCTAAGATCCGTTAT
1031	SCM002812.1_9897771	1	9897771	G/A	GCCTCCTCTGCTGCTGCTGCCGCTGCACCCGCTGTTGCTTCTCGTGTCTA[G/A]TAATCGGATCTATTTGATTATTATGAGGTTGGTTTCCAGCTTCTAAAATT
1032	SCM002812.1_9897815	1	9897815	T/G	TGTCTAGTAATCGGATCTATTTGATTATTATGAGGTTGGTTTCCAGCTTC[T/G]AAAATTAATTCTCCGTAGAAATTTTGTATCTAGATTATAGATCTAGATTG
1033	SCM002812.1_9898116	1	9898116	T/G	GAATACAACAAAAGCTCCATTTAATATTACTGATTGTTTTGATCTGTAAC[T/G]ATTCAAAATACTACTCTTGTAGTTGTACAGGTACAAGAGTTAAGAACATT
1034	SCM002812.1_9898158	1	9898158	A/G	TCTGTAACTATTCAAAATACTACTCTTGTAGTTGTACAGGTACAAGAGTT[A/G]AGAACATTCCACTTGCATAATATGCTTGCTTTTCTGTAACAGTATGCTGC
1035	SCM002812.1_9901994	1	9901994	G/A	ATGGTAGCTGATGCCATATCAGCTTAGCTTTGGAGCTGCTTCTAATGAAC[G/A]CCCCGATTAGGTTAATAATCACTGTAATGAAGATATTAACTTGGACTAGA
1036	SCM002812.1_9902014	1	9902014	C/T	AGCTTAGCTTTGGAGCTGCTTCTAATGAACGCCCCGATTAGGTTAATAAT[C/T]ACTGTAATGAAGATATTAACTTGGACTAGAACACTTCTGTTGTAAATCAT
1037	SCM002812.1_9902451	1	9902451	A/T	TTATGCCAGTTGTGCTGCTGCTCTCTGTTCCTAAAATCTGTATCTGTCAA[A/T]GTTGTTGATCCAGAAATGTAGCCTGCCAGTTTTTCTCACTTCTTCATTAC
1038	SCM002812.1_9926196	1	9926196	G/C	CTTATGTAGACAGAAAGAAGGCTCATATGTATTGTGGTGTCTCGTTGGCA[G/C]GAGAGAACAGGTGTACAACGGAGGAAGAAAATGCCATAGAGTTAAATTTG
1039	SCM002812.1_9975044	1	9975044	A/G	CCAATTGCATTTAGTAATATGACCGAAGTCCAGGCCGAATGTGTTGTTAA[A/G]AGAACTCATGTAGGAGGTTTTCATGTTGAGAAGCGACAGACATCTCTTGT
1040	SCM002812.1_9975053	1	9975053	T/G	TTTAGTAATATGACCGAAGTCCAGGCCGAATGTGTTGTTAAAAGAACTCA[T/G]GTAGGAGGTTTTCATGTTGAGAAGCGACAGACATCTCTTGTGCTATGCTG
1041	SCM002812.1_9975062	1	9975062	T/G	ATGACCGAAGTCCAGGCCGAATGTGTTGTTAAAAGAACTCATGTAGGAGG[T/G]TTTCATGTTGAGAAGCGACAGACATCTCTTGTGCTATGCTGGAAACAGCA
1042	SCM002812.1_9983717	1	9983717	T/C	AACACATTGCACATCCTCCACTCAACCCCACTCAGCAAGTCTGTCCTCAG[T/C]AAGTAGCCTATTATGCAGGGCTAAATACAAGATAAAAGTCCATTTAGGAC
1043	SCM002812.1_9985962	1	9985962	G/A	TTTCCAAATCATCTTCCAAGGCCAACCATCAACATGTGGACCTGCTCTCT[G/A]TAATTTCCTGTAAGACGAGCCAACCGTAAACCTTCCTTGCTTGTCTGGTA
1044	SCM002812.1_9985976	1	9985976	A/C	TCCAAGGCCAACCATCAACATGTGGACCTGCTCTCTGTAATTTCCTGTAA[GACG/GCCG]AGCCAACCGTAAACCTTCCTTGCTTGTCTGGTAACCAAAACAGATTATCC
1045	SCM002812.1_9985996	1	9985996	T/C	TGTGGACCTGCTCTCTGTAATTTCCTGTAAGACGAGCCAACCGTAAACCT[T/C]CCTTGCTTGTCTGGTAACCAAAACAGATTATCCTCACTTGAGTTTAGATC
1046	SCM002812.1_9986007	1	9986007	C/T	TCTCTGTAATTTCCTGTAAGACGAGCCAACCGTAAACCTTCCTTGCTTGT[C/T]TGGTAACCAAAACAGATTATCCTCACTTGAGTTTAGATCTTCTTGCTGCT
1047	SCM002812.1_9988594	1	9988594	C/T	GATTCTCAGCTCTGATTTAGGCATTGCCATCCACTTATTAGCTGTCCATA[C/T]GTAAACTGGTTTTACAATGAGAGAGATGAGGTTGGTTATGCAAACCTTTC
1048	SCM002812.1_9988754	1	9988754	A/G	AGTTTGTGAGAGCCTGTCTGGTTTGGAGCAGTTTTAAAGGAGTTTTGAGG[A/G]CTCGTCCTTTCCACATCTATCAATTTAGATACCCGGGGCGCTCGGAAGGT
1049	SCM002812.1_9992429	1	9992429	T/C	ACCTGTTATATCCGCAATCATGGTTGACAATCGGTCAAACATGGTTTTGC[T/C]GTTCTCAAACACTTTGCTATCAGAACTTTGCAGAAGAGTTTGACATACTC
1050	SCM002812.1_9992440	1	9992440	A/G	CCGCAATCATGGTTGACAATCGGTCAAACATGGTTTTGCTGTTCTCAAAC[A/G]CTTTGCTATCAGAACTTTGCAGAAGAGTTTGACATACTCTATACATACAG
1051	SCM002812.1_9992646	1	9992646	C/G	AGTCCTTCAAGCACGccttttggattttgttcttcagTGGCAATTTTGCG[C/G]AGGTCAACGTCCAGCCACTTGTAGCATAAATCAACTTCTACCCACACTAA
1052	SCM002812.1_9992669	1	9992669	A/G	attttgttcttcagTGGCAATTTTGCGCAGGTCAACGTCCAGCCACTTGT[A/G]GCATAAATCAACTTCTACCCACACTAATTCTGCTGCCTTCCTGATGTATA
1053	SCM002812.1_9994044	1	9994044	A/G	TTGTTCTCCATGAGACCTAAAGAAGGCATAAAATTTGCAATTACCGTACA[A/G]ATTAGAGCACCGCTGCTTAGTTTCGTCAGCTGGTCTTGTCGGCGAGGCAT
1054	SCM002812.1_9997894	1	9997894	G/A	TCCTTTTGGAATTTGTCCTTCAGAGGCTGTCTTGCGGAGATCCACATCCA[G/A]CCACTTGTAACATAGATCAATTTCTAACCACACTAGTTCTGCTGCCCTCC
1055	SCM002812.1_9997910	1	9997910	A/G	CCTTCAGAGGCTGTCTTGCGGAGATCCACATCCAGCCACTTGTAACATAG[A/G]TCAATTTCTAACCACACTAGTTCTGCTGCCCTCCTGATGTTTACTAGGTC
1056	SCM002812.1_9997915	1	9997915	T/C	AGAGGCTGTCTTGCGGAGATCCACATCCAGCCACTTGTAACATAGATCAA[T/C]TTCTAACCACACTAGTTCTGCTGCCCTCCTGATGTTTACTAGGTCATTTT
1057	SCM002812.1_9997985	1	9997985	C/T	GCTGCCCTCCTGATGTTTACTAGGTCATTTTTTGCATCCAGGTTATCTTC[C/T]ACTACTTTGATGTACATGAGACCTTCATGCACACACCTGATTAGTTCCTT
1058	SCM002812.1_9998203	1	9998203	T/G	AAATTCATGCACTCCTCTGAATCCAGGTGATGATTTCAGTTTCTCCAGAA[T/G]TCGTAGAAGATGTTTAGGCTGCTTCTTTTTTCCCATCCCGATCCAATGAC
1059	SCM002812.1_9998242	1	9998242	C/A	TTTCTCCAGAATTCGTAGAAGATGTTTAGGCTGCTTCTTTTTTCCCATCC[C/A]GATCCAATGACCTACCACATCACGGTTGCTTTGCATCATCAAATCAATTA
1060	SCM002812.1_9998303	1	9998303	T/C	CCTACCACATCACGGTTGCTTTGCATCATCAAATCAATTAATGCTTCCTC[T/C]CCTTCAAGGTGCAAAGCATAGCGGCTAAAATCTGGTCTTGAACTGGCTTG
1061	SCM002812.1_9998615	1	9998615	G/A	TATCTGAAATCCAATGGGCATTCTTTCCACTGAAGCAGGATCCGGATCCA[G/A]TAGTTCTCCACTTTGAACAACTTCAGTTTGCAGGCATTATTTGCTTTTTT
1062	SCM002812.1_9998759	1	9998759	T/C	GCAATAGTTCCAACTCCTATTGCCACTGTGTGAGTTACAAGAATCAAGGT[T/C]GTGGACCACTTGTATTCAGAATCTCCACTACAAAAGTTGAAGCTCTTATG
1063	SCM002812.1_9999377	1	9999377	T/C	GGCATGGAGGTATTTAGATCAACAGACAACTTGGTGGCAACAGCTAGGAG[T/C]GTCAAGGTTGTAGCGTTGAGAGAAAAGAAGTTGCAAGGAAACCAGAATTT
1064	SCM002812.1_9999461	1	9999461	C/A	CAAGGAAACCAGAATTTTCTACGCCGCAGTCCATGAAGGGCATCCATTGC[C/A]ATCCCCACTGCACAAACTGCAGATGCTGCTGCTACATAGATGCCAATCCA
1065	SCM002812.1_10011342	1	10011342	T/A	TTTTCCCTCTCTTCAATGACACCAGAGTTACAAGCCATAGTTATAGCTCG[A/T]GGCAGATTGGTAAAGCAAGCACTTAGTATATCTGCTATTATTATGGATAG
1066	SCM002812.1_10011542	1	10011542	T/C	GTTGAGAGGATTGTCGAGCATTCCTCCATCAGTGGTTTGTTTGAAATCCA[T/C]CACCTTCTTTGAAGCTATTCCTGTAAGCATCTCAAGTGTTTCCCTAGAAG
1067	SCM002812.1_10011658	1	10011658	T/C	TCGGTTTCTGCAAGTCCTCATCCAACCATTTTTGATGGATCTCCAGTTCT[T/C]CCCACACTAAATGTGCTGCATTTCTAATGTTTGTGAGATCACCTTCAGAG
1068	SCM002812.1_10011666	1	10011666	T/C	TGCAAGTCCTCATCCAACCATTTTTGATGGATCTCCAGTTCTTCCCACAC[T/C]AAATGTGCTGCATTTCTAATGTTTGTGAGATCACCTTCAGAGTACATGGT
1069	SCM002812.1_10015253	1	10015253	T/A	ATAGAATTAGGTAAGTCGGTGAAACAAGCAGCCAATAGGTTTATTAAGAT[T/A]GATATCTACTCAAACAAGTGCGGTTCTACctcaaagataccaattttatt
1070	SCM002812.1_10015272	1	10015272	T/C	TGAAACAAGCAGCCAATAGGTTTATTAAGATTGATATCTACTCAAACAAG[T/C]GCGGTTCTACctcaaagataccaattttattGTCTAGTAATCTAGTTTAG
1071	SCM002812.1_10016741	1	10016741	T/C	AAACAAGTCACTTCCTCTAGAGATCATCTCATTAATTGACGTCGCCAATG[T/C]CAATTTCCCACAACAAGATATCTCTACTTTCTTCAAGGTATTTGGCAGAC
1072	SCM002812.1_10016796	1	10016796	A/T	TTCCCACAACAAGATATCTCTACTTTCTTCAAGGTATTTGGCAGACCGCT[A/T]AAAGGTAAGGAGGTAAGAGAGCTGCAATCAGTAATAGATAATTCATCAAT
1073	SCM002812.1_10016804	1	10016804	A/T	ACAAGATATCTCTACTTTCTTCAAGGTATTTGGCAGACCGCTAAAAGGTA[A/T]GGAGGTAAGAGAGCTGCAATCAGTAATAGATAATTCATCAATCTGCTTAA
1074	SCM002812.1_10018426	1	10018426	C/T	GAAAAACATCGCTTCAAATGTAAGGGAAGATCATTGTAGCTCAACATCAA[C/T]GCCGGTACTATGTCATTGTCTGGCAGCTCCCATATTTCACTTCTTAAAAC
1075	SCM002812.1_10018434	1	10018434	C/A	TCGCTTCAAATGTAAGGGAAGATCATTGTAGCTCAACATCAACGCCGGTA[C/A]TATGTCATTGTCTGGCAGCTCCCATATTTCACTTCTTAAAACGCGTTTCC
1076	SCM002812.1_10018618	1	10018618	A/G	TGTTTTCCGATCTCTTGAAGTTCTAGATGTTTCTTGGGGTTCATGTTTTC[A/G]AATGCATGTCTTTCGAATAAAGACCAAGAGACTTCACTAGACAAAATGTC
1077	SCM002812.1_10027476	1	10027476	C/T	TATCCAAAGAGCTTCTCCAACTGTATAAAAGGTTAAGTCTTTTTATACTT[C/T]ATTTAAATTGTATCCCTGCAACAATACAGCAGCCTCCGCCCTCCTCCCCC
1078	SCM002812.1_10027523	1	10027523	C/T	CTTCATTTAAATTGTATCCCTGCAACAATACAGCAGCCTCCGCCCTCCTC[C/T]CCCACTGAAGGAAGGAGGAAGAAGGAGAGCATACATTGACCATGTGTGCT
1079	SCM002812.1_10027530	1	10027530	G/C	TAAATTGTATCCCTGCAACAATACAGCAGCCTCCGCCCTCCTCCCCCACT[G/C]AAGGAAGGAGGAAGAAGGAGAGCATACATTGACCATGTGTGCTTGTTGTT
1080	SCM002812.1_10027869	1	10027869	G/A	CTCTAATACCTTTTTAAGAAAATAGATCTTGCCTGTCAACTTAGGTGGGG[G/A]TTGTCTAAAACCATATATGGAGATAGTAGCTCTTTCTCTTCACCAATGTG
1081	SCM002812.1_10027895	1	10027895	A/G	TCTTGCCTGTCAACTTAGGTGGGGGTTGTCTAAAACCATATATGGAGATA[G/A]TAGCTCTTTCTCTTCACCAATGTGGGACAATTTTACTAACTATGGGTTAA
1082	SCM002812.1_10027919	1	10027919	G/C	GTTGTCTAAAACCATATATGGAGATAGTAGCTCTTTCTCTTCACCAATGT[G/C]GGACAATTTTACTAACTATGGGTTAAGCCAATCAACACAATGGCAGccat
1083	SCM002812.1_10027947	1	10027947	A/C	AGCTCTTTCTCTTCACCAATGTGGGACAATTTTACTAACTATGGGTTAAG[C/A]CAATCAACACAATGGCAGccatataatttcaaaaaaaacacAATGGCAGC
1084	SCM002812.1_10030733	1	10030733	A/G	TGATTGTAATTTTTATCGCCATTTTGGTtgcttttgatatttttataaat[A/G]gcTTGAGTTTATCATATTTACCTGTATGTTTGACATGCTTAACGATGCAA
1085	SCM002812.1_10030778	1	10030778	A/T	taaatagcTTGAGTTTATCATATTTACCTGTATGTTTGACATGCTTAACG[A/T]TGCAATCTTTATTAAACATAGGTAAAATGCTGCAAATCTACATGCAATGT
1086	SCM002812.1_10030857	1	10030857	C/T	GCTGCAAATCTACATGCAATGTGACAGACATCAAGTATCTTTTAGcttgt[T/C]actattgttttgataAGGCTTTCGACAAGTTCTACGATATGTATACTGCA
1087	SCM002812.1_10032493	1	10032493	A/G	GGCATCAATTTCAGCTGTATTAAATTGTGAATAATTAAGCAACCTAAATA[A/G]CTTTTGATTCCGGCTTGCTTGCCCATGAGCAAATTTTCCTTATAAATACC
1088	SCM002812.1_10294712	1	10294712	T/G	GCCAACTTCTCCACCATATTGTACAGCGTAGTCATTTATCAACACCACTA[T/G]ACTTGCTCTTGTAACATACCAATGTGTGCCCAAAACTGGAAATGAAAAGG
1089	SCM002812.1_10294972	1	10294972	G/T	AAATTTATATTTCGCTTATGTGTGTggatatgtacatatatacacacGCC[CT/CG]TATGTGTGTggatatgtacatatatacacacgcccaaacacacacacaca
1090	SCM002812.1_10294985	1	10294985	A/C	GCTTATGTGTGTggatatgtacatatatacacacGCCCTTATGTGTGTgg[A/C]tatgtacatatatacacacgcccaaacacacacacacatatacgcACACG
1091	SCM002812.1_10294999	1	10294999	A/G	atatgtacatatatacacacGCCCTTATGTGTGTggatatgtacatatat[A/G]cacacgcccaaacacacacacacatatacgcACACGAATAGTGCCCAAGG
1092	SCM002812.1_10295075	1	10295075	C/T	atacgcACACGAATAGTGCCCAAGGAAGGGAAACAGCAGCAACTATTTAG[T/C]TCTCCAGTCTAAGATAATGGTCACTTCATGCTTGTTCATCATATTTATAT
1093	SCM002812.1_10295098	1	10295098	A/G	GGAAGGGAAACAGCAGCAACTATTTAGTTCTCCAGTCTAAGATAATGGTC[A/G]CTTCATGCTTGTTCATCATATTTATATCCCAAATGCTAGTCAATTGCTCT
1094	SCM002812.1_10295117	1	10295117	C/T	CTATTTAGTTCTCCAGTCTAAGATAATGGTCACTTCATGCTTGTTCATCA[T/C]ATTTATATCCCAAATGCTAGTCAATTGCTCTTGTTTTAGAGTCTAATTGA
1095	SCM002812.1_10295133	1	10295133	G/A	TCTAAGATAATGGTCACTTCATGCTTGTTCATCATATTTATATCCCAAAT[G/A]CTAGTCAATTGCTCTTGTTTTAGAGTCTAATTGATCAATAATTGTTACAA
1096	SCM002812.1_10295237	1	10295237	T/A	ACATCGTTAATGTATTCATTTTATAATTGCAAGGTTTACATATATCTTAA[T/A]AATATACCTTACAATGAAGTATATATTTCACTTTTATCTATGCTGCTTTA
1097	SCM002812.1_10295265	1	10295265	C/T	GCAAGGTTTACATATATCTTAATAATATACCTTACAATGAAGTATATATT[T/C]CACTTTTATCTATGCTGCTTTAATTTGCTGCTCTATATTTATATCAAGCC
1098	SCM002812.1_10297249	1	10297249	A/G	ATGGGAATTCTAATCAGCACGTcaaaaatcaagcaaaaagaGTAATTGAT[G/A]GCACAAAATCCATAGAGTTGCTCAAACTTCAAGACGGAGCCAGCATCACG
1099	SCM002812.1_10847741	1	10847741	C/A	CAGAAATGTTCGGTTGGACTTCTAAATGGCAGCAACTTGGTGTCCATCAA[C/A]GAGGGTTCGATTATACTTGAATGATTCATTGTGGCAAAAGGATGTCCTTT
1100	SCM002812.1_10847746	1	10847746	A/G	ATGTTCGGTTGGACTTCTAAATGGCAGCAACTTGGTGTCCATCAACGAGG[G/A]TTCGATTATACTTGAATGATTCATTGTGGCAAAAGGATGTCCTTTTATGT
1101	SCM002812.1_10847913	1	10847913	C/A	TTTATGTGAGAAAATTGATTGAAACACGTGAATGTCAAGATAACTTCACT[C/A]TTTTGGAACGTGCCACGAACCCATGATACGAAGGCAGCAATCATGGATTG
1102	SCM002812.1_10847923	1	10847923	G/C	AAAATTGATTGAAACACGTGAATGTCAAGATAACTTCACTCTTTTGGAAC[G/C]TGCCACGAACCCATGATACGAAGGCAGCAATCATGGATTGATTCGATCGT
1103	SCM002812.1_10915435	1	10915435	A/T	GAAAATGCAGCTTGAAGACAATGGACGACAACATGAATGAAGAAATGCAG[TATA/TTCA]CATCATCTGCAAGTATAATTGTGGCACGGATAACGGGTGCCCAAATAAAT
1104	SCM002812.1_10915454	1	10915454	T/C	AATGGACGACAACATGAATGAAGAAATGCAGTATACATCATCTGCAAGTA[T/C]AATTGTGGCACGGATAACGGGTGCCCAAATAAATTATGTGTCTTAGTTCA
1105	SCM002812.1_10915547	1	10915547	G/A	TTAGTTCATATAAGCTGAAAAAGAAGCTGAATAGTTAATACCATTTGACA[G/A]TAAGCAAAGTAAAATGCAATGGTTGTCGAGATAACAAACAtatcccatga
1106	SCM002812.1_10915702	1	10915702	A/G	CACAGATAGAGCGTTAATATTCTTATCAAATACTTGAAGGATTAAACGGT[A/G]GACAAGCAGATTTTTACCACATCCTTTACATCCAAAATGCTGACGGTGGA
1107	SCM002812.1_10915747	1	10915747	G/A	ACGGTAGACAAGCAGATTTTTACCACATCCTTTACATCCAAAATGCTGAC[G/A]GTGGAAGCTATATGTTTCTTTGCAGCAAGTGAACATGCAGGGTATCTCCA
1108	SCM002812.1_10915785	1	10915785	C/T	CAAAATGCTGACGGTGGAAGCTATATGTTTCTTTGCAGCAAGTGAACATG[C/T]AGGGTATCTCCAGTTCAATGTTCTCTCTTGTTCAGTCACATGATATTTCA
1109	SCM002812.1_10976544	1	10976544	G/A	CAGCTCACTTGACATCAAGTTCGGTGTGATTCTTGGGGTATAACCAACTC[G/A]TCCAAATCGTCGACAATGACCTGTTAATATTTTGACCGCAATTTTAGCTA
1110	SCM002812.1_10984755	1	10984755	T/C	ACAACCATCATCTAGTTTATTAGGGACTCACAACAAGGATTTCCCAAGAT[T/C]CCTGTTTCTAATCTTTTCCGCTTCATGGTACCATTCCCAAACCTGGTTTT
1111	SCM002812.1_10985223	1	10985223	G/A	TGTTTACCCTTTCATAATGCCATCACCCTCTAGAAACTGTGGCAATGACA[G/A]ATTTGCCAAAATTGACCCAGAAGGTCGGAGATGTGCTGCAACCTTTTGAA
1112	SCM002812.1_11112928	1	11112928	C/T	GAGCAAAACTTAAGGTTGAGGAAGCGAGTTTCTAACTTAGGAGGATTTAT[C/T]GAAGGCACGTATGCTCTAATAAGTACACTATGTTCAACTTCTGAAGTTCA
1113	SCM002812.1_11113120	1	11113120	A/G	CATTATTTAGAATATCATGAAATATAATGGATTGATTAATTccaataaat[A/G]ttaattttcagACCTGGTAAAGTCATTCCTTCCAATGTCCTAATCTACAC
1114	SCM002812.1_11113606	1	11113606	T/C	AGTTCATGTATGGAACTCGAATCCATTGTGCCGAGAACTAAGACCTTTGG[T/C]GTACATGACATTTGCAGTCAAAGTTCAACTACCCaggaaaacataaataa
1115	SCM002812.1_11113648	1	11113648	G/C	ACCTTTGGTGTACATGACATTTGCAGTCAAAGTTCAACTACCCaggaaaa[C/G]ataaataaaagatCACACGGTTCAAATGTGATTCACCCCAGATGATGGTG
1116	SCM002812.1_11113891	1	11113891	C/T	AGCTTATAAACGGAAAGAGTAGTGAAAGAGAGGTTAAAGAACCAGCCTTA[TCA/TTA]CAATAGCTTAAAAGATAAAAACTACTATATAATTTGCCGAGTTTAACGAT
1117	SCM002812.1_11122405	1	11122405	G/A	AAGAAGTAGTTATGAGTCCATATGTTAAAAGTATGATAGAGTTGCTGCTA[G/A]TAACCTCAGAAGTTGAACCTAGAAAATTTAAATTCTGATCTGCCTCTTTT
1118	SCM002812.1_11122453	1	11122453	A/T	TAGTAACCTCAGAAGTTGAACCTAGAAAATTTAAATTCTGATCTGCCTCT[T/A]TTACAAATCAACAAGCCTGGGCGGGATATATGTTTGTGTAAGGGTACGAC
1119	SCM002812.1_11122708	1	11122708	T/C	CCTGAGATTTTACAATTTCCAGGAGGTTCCGTCACACGGAAGAAAGATTA[T/C]CAATACGGAAAAAATGCAAATTCCTAATCTTAGAGTACAGAAGTTTCAAA
1120	SCM002812.1_11122769	1	11122769	T/C	AAAATGCAAATTCCTAATCTTAGAGTACAGAAGTTTCAAAATAAATGGTA[T/C]GGATGCAGCAACACAAACAAAGCAACAACTAATACAGATGTGTCATCAGC
1121	SCM002812.1_11166313	1	11166313	A/C	GCAGATTTTTTCAGAAAGATACTCATGTTGACCCATGCTGCCAAGGATGT[A/C]GGTAGTAAAGTAAAATTATGTGGGACAGACAAGGTATCACATTCGTGGTT
1122	SCM002812.1_11166334	1	11166334	G/A	CTCATGTTGACCCATGCTGCCAAGGATGTAGGTAGTAAAGTAAAATTATG[TGG/TAGG]GACAGACAAGGTATCACATTCGTGGTTGAATTTAATCCggttaaaaaaaa
1123	SCM002812.1_11166433	1	11166433	A/C	aaaatagattctcGCGTGATGAATCATTCTTTTTAAAGTCTATAAATACT[AA/ACG]ATCGATCTCACGGTCTCGCACTTCATTCAATGGCGGCTGCAGTAGAAAGA
1124	SCM002812.1_11166501	1	11166501	G/C	CGCACTTCATTCAATGGCGGCTGCAGTAGAAAGAAGAACAAGAGTTTCTT[G/C]GAGCATTAACCAAAATTCTAATGACCATCATCAGTTCAATACCACATATT
1125	SCM002812.1_11166592	1	11166592	C/T	ACCACATATTCCATCAACATTATCATTTGTTGTTCTCATCAAGATCAATA[C/T]AGTTTCTTTAtatctcctcctccttcttcttcactACACAAAAGCATGCT
1126	SCM002812.1_11166594	1	11166594	G/T	CACATATTCCATCAACATTATCATTTGTTGTTCTCATCAAGATCAATACA[G/T]TTTCTTTAtatctcctcctccttcttcttcactACACAAAAGCATGCTAA
1127	SCM002812.1_11166617	1	11166617	T/C	TTTGTTGTTCTCATCAAGATCAATACAGTTTCTTTAtatctcctcctcct[T/C]cttcttcactACACAAAAGCATGCTAATTGCTTTCATTTTCCCAGCTATG
1128	SCM002812.1_11223055	1	11223055	C/G	TTCAAAATGCTGCATCATTTTCTTGAAAATCCAATGCAACATTTCTCCTC[C/G]GAAAAGCAGAAAACAAAGGGAGAACACAACATGGGAAACGGAGTCCGGGA
1129	SCM002812.1_11241634	1	11241634	G/A	ACCCAAAAGAGAGATAGATAAATAAGGAAACATGTCAAGAGAGGAAGGAA[G/A]ACCTACAACAGTTTGTGGGGTTGACGGAATTGACATTTTCAACCTGAATT
1130	SCM002812.1_11241784	1	11241784	T/C	ATAGTATGATTTAGATGTTATTAAGGTAATATACCTGGTAAAAGAAGAGT[T/C]ACATGTAAGCTTATAGGTTTGAGGCATACGATATTGTACAGTTGACGGCG
1131	SCM002812.1_11249949	1	11249949	A/G	AATCCATATATTTGTGATGACTGATCTCCCCATGGCTAATTGGACGGGGA[A/G]TTACTTGGGGAGCTTAGCTGAATCAGATGTTAAGCTGTTTGTTATTAGAG
1132	SCM002812.1_11249967	1	11249967	C/T	GACTGATCTCCCCATGGCTAATTGGACGGGGAATTACTTGGGGAGCTTAG[C/T]TGAATCAGATGTTAAGCTGTTTGTTATTAGAGAAGATGACGACTTGGTTC
1133	SCM002812.1_11250105	1	11250105	A/G	GCTAGAAGTTGGTTCAGTTTCACAGATTTCGGCAGGGATTAAGAAGCGTC[G/A]CCATCCTCAATCATTAACTGATTTTCTCTTATACATAGAAGAAGTAGTCT
1134	SCM002812.1_11262112	1	11262112	G/A	GAAGCATATGAAGCAAGGGCTGCCAGGATGTCTGTTGCCTGTGCCAAGAG[G/A]CTTAGCAAGTTCGATAATCAAGAAGAAGGTACTCACTTTTAAGTCTCTGC
1135	SCM002812.1_11262263	1	11262263	A/T	GTTTCTACATGAGGTTTCAGTTGCAAATGTTTATTTAATGATCACTGCCA[A/T]ATTTCGATTTCTAATTTTCTTGCTTTGTCCTCGTTTCTTTAGGCTTTGCA
1136	SCM002812.1_11262269	1	11262269	A/G	ACATGAGGTTTCAGTTGCAAATGTTTATTTAATGATCACTGCCAAATTTC[G/A]ATTTCTAATTTTCTTGCTTTGTCCTCGTTTCTTTAGGCTTTGCAGAACTA
1137	SCM002812.1_11262312	1	11262312	C/A	AAATTTCGATTTCTAATTTTCTTGCTTTGTCCTCGTTTCTTTAGGCTTTG[C/A]AGAACTAGCAGCTGATTTAGTTGAAGCAGCAGTTGCTCATTGTCAATTAA
1138	SCM002812.1_11352313	1	11352313	A/G	TATAACCTATATGAAATTGGGATGTTGCTGTGGAAAACCCAGCACCAAGA[G/A]GATGGACATTAAAAGCAGGCATTTTTGCCAACGATGAGAGACCACCAGCA
1139	SCM002812.1_11352325	1	11352325	A/C	GAAATTGGGATGTTGCTGTGGAAAACCCAGCACCAAGAGGATGGACATTA[A/C]AAGCAGGCATTTTTGCCAACGATGAGAGACCACCAGCAGTACCCATAAGT
1140	SCM002812.1_11391758	1	11391758	C/T	TTCTGAGCTGACTGTGTTTTGGTAGATTGCtcgttataaataaaatattt[C/T]gagtttttgagtttcatacttgaaTTATCAGATGCGAGTTTCCGTGACTA
1141	SCM002812.1_11396721	1	11396721	C/G	TGctaggagtgagtatggtcccATGGAAATGATGAAAGTTGTGTTTTGCT[C/G]TTTTATTTCCTGGCTTCTTATGTTACGGGGAGCTGGTGTGACGTTCATGA
1142	SCM002812.1_11396830	1	11396830	G/A	GGCGTCAGGGTGAATCTCAGGGTTTTAGCATCAAAGAAGGTGGTAGTTGC[G/A]TTGCTAATCGTTGCTGCTTTCAGTCTACTCAGGAGAACTTTTCTCAGAGT
1143	SCM002812.1_11396839	1	11396839	C/T	GTGAATCTCAGGGTTTTAGCATCAAAGAAGGTGGTAGTTGCGTTGCTAAT[C/T]GTTGCTGCTTTCAGTCTACTCAGGAGAACTTTTCTCAGAGTTGGGTAGTG
1144	SCM002812.1_11396884	1	11396884	G/T	CTAATCGTTGCTGCTTTCAGTCTACTCAGGAGAACTTTTCTCAGAGTTGG[G/T]TAGTGTTTACATGGGAGATCAAGCAACATAACAGAATTAAGAACAAAAAT
1145	SCM002812.1_11396916	1	11396916	C/T	AACTTTTCTCAGAGTTGGGTAGTGTTTACATGGGAGATCAAGCAACATAA[C/T]AGAATTAAGAACAAAAATATAGGTCTAGGAATGAACCCAAAAAGAACAGA
1146	SCM002812.1_11396930	1	11396930	A/G	TTGGGTAGTGTTTACATGGGAGATCAAGCAACATAACAGAATTAAGAACA[A/G]AAATATAGGTCTAGGAATGAACCCAAAAAGAACAGAAACACTCAActgag
1147	SCM002812.1_11397018	1	11397018	C/T	ACACTCAActgagagagagagaacaaaaaGAAAGGTAACAAAGAAAAAGC[C/T]TGTGGCTTGCAAggtttggttttgttttgtttgtaaaTGGGCTTATTTTG
1148	SCM002812.1_11400169	1	11400169	T/A	GCAGCAAATCAAAGTAATTATGAAAAGAAAAACCGGCAGCGAAGAAAACA[A/T]GAAAACTCAtagggaaaagggaaagaagTATACAGCATTCAGAAAACATG
1149	SCM002812.1_11400204	1	11400204	G/A	GCAGCGAAGAAAACAAGAAAACTCAtagggaaaagggaaagaagTATACA[G/A]CATTCAGAAAACATGAAAACTAATAAGGAAAGAAGTATACACAATAAACA
1150	SCM002812.1_11478573	1	11478573	G/A	CAGCTAAAGTAGATTTTGCTGCCACCAGTCTACAGGCTCGCATCCTTAAC[G/A]AAGGAGGTGTACTCTGAAATAATTCTGTTTGCTCAATATAACCTATATGA
1151	SCM002812.1_11479624	1	11479624	G/T	TTTTTACAAGTATAAACGGGGACATAATATgaggatattttatttttttt[TGGGA/TGGGGGGA]aaaaaacATAATGTGAGGATATTAAAGATAAGGTCTGCATAAACCTGCAT
1152	SCM002812.1_11479630	1	11479630	A/C	CAAGTATAAACGGGGACATAATATgaggatattttatttttttttgggaa[AA/AC]aaacATAATGTGAGGATATTAAAGATAAGGTCTGCATAAACCTGCATTAT
1153	SCM002812.1_11479857	1	11479857	C/T	AGTTAAATAAACAGGAGAAAATTCAGTCCAAGTTAAATGGAGATAAGAAA[C/T]GAATTTGATAACCTAACAGATAATATCTTCCACCCACAATCTTCTGCTGC
1154	SCM002812.1_11492011	1	11492011	G/T	ATTGGATGAAGCAGCCCATCTCAGATGATGAAATTGGGTGGCTGCCAAAG[G/T]TGCTGGTAAAGCTATCAGGCTGGTTGAACGAGAGTCTTGGGTTGAGCCCA
1155	SCM002812.1_11492016	1	11492016	T/G	ATGAAGCAGCCCATCTCAGATGATGAAATTGGGTGGCTGCCAAAGGTGCT[G/T]GTAAAGCTATCAGGCTGGTTGAACGAGAGTCTTGGGTTGAGCCCAGTTGA
1156	SCM002812.1_11492079	1	11492079	A/G	GGCTGGTTGAACGAGAGTCTTGGGTTGAGCCCAGTTGAGAGCACCAGCCA[G/A]GATAGTCCTTCTTGGTCGTATCTTGACTTGTCCAGTGATACAAGGAGTGA
1157	SCM002812.1_11497351	1	11497351	A/T	TTAGAGAAGAGCAACACAGCCAGAAACAAAATAAGTATATGATAATCGCA[A/T]TATCAACCTGCAAGTGATCGGGTACAACAGGTGGAGGCGGAAAAATAATC
1158	SCM002812.1_11497471	1	11497471	G/T	TGCTTCTCCTACGCCTCAGAAGTCTTTCTCGTCTTTCCAGAACTTGCATT[G/T]ATCGGTTCGTTCTGGCTGTAGAGTTGAGCGAAACAACTGCGGGCAAATGC
1159	SCM002812.1_11512061	1	11512061	G/A	TGCAGCTCTATGTCAATGTTGAGAAATATGCAACAAAGACTAAAATCTAC[G/A]TCGGCCGAAACAATTTTAGTATCAGAAGCATCAGCCCAGGTGTACTTCCA
1160	SCM002812.1_11515091	1	11515091	G/T	TTGAACAcacttttttctctttatctACATCAATTGCTGCAGAATTCTTA[G/T]GTTCCTCCACACTATCAGTCCATTTAATATTTTGCGCTCTCTTAGAACCC
1161	SCM002812.1_11515340	1	11515340	C/A	CTTCTTCAACTACAGCAAGACTTTCACTTTCCTCCATAGCATTATCAACA[A/C]CATCAGCTTTCTTAGAACCCCTAGTCTTCCTCGGACACCGTTTACCGTCT
1162	SCM002812.1_11519050	1	11519050	T/C	GCCCGTAAGTCCTCCTTCTTCCCATTCAACTTTCACAATTTTCTCTTTAC[T/C]CGATGGAATTTCTATATTCTTGTATTTTCCTATAACATAtagagcatata
1163	SCM002812.1_11524234	1	11524234	G/T	TTGGCTGAAACCAGATCAAATACCTTCTGTCCTAGAATAACCTTGCCCCG[G/T]GCAATGGCCACTCTCTTGCTAATATCTTTACGAGATACATCTACCATTTG
1164	SCM002812.1_11566037	1	11566037	A/G	TTTCTATTCTGTCCATCATTCAGTGATCATGGATATCATCGTTATCACCC[A/G]GTTATCCAAGTAAAACTTCCACACAGAACACTCCGAGAAGTAAAGACAGA
1165	SCM002812.1_11566219	1	11566219	T/C	ATTCATGTTGTAAAACTGGATGATTTAAGACATTGTCTTGATGTCTTTTT[T/C]CCCCTTTTCAGATGCAGCAAATATTTGTACAAGTTCCAAACTCTCTTCTT
1166	SCM002812.1_11566264	1	11566264	C/G	TTTTTTCCCCTTTTCAGATGCAGCAAATATTTGTACAAGTTCCAAACTCT[C/G]TTCTTGATATCAAAAGTGCCTCAAAGCTACTTTCAATGGTTGCTGAACTA
1167	SCM002812.1_11566383	1	11566383	C/T	tttttttttttgtgtgtgtgtgtatctgGTGTTGATACTTATTGGCTCAA[C/T]GACTAATCCAAATTTTCACGTAAGGCCAGTTAAAAAGGAAGCATTCCTTA
1168	SCM002812.1_11566488	1	11566488	A/T	GGATTTATCCATTCCCACTGCTTGAATTATGTTAATGTATGATATTGAGG[A/T]GATAGAAACAGGAGGCACAATATATTCTCAACATGACTGGTTTTTCACTT
1169	SCM002812.1_11567115	1	11567115	T/G	ATATTAATGGAACTCTGGTATAGAAGAGGAGTCTATCATCTTACTGCAAA[TTC/TGG]ATATTACTCAGTGTCAAGAAGTTATATTGAGTTGATGTTGCCAACAATCA
1170	SCM002812.1_11567155	1	11567155	T/G	TTACTGCAAATTCATATTACTCAGTGTCAAGAAGTTATATTGAGTTGATG[TT/GG]GCCAACAATCAGATTCAGAGAGGCTGAACTGATATGAAGCTCTGTGATGC
1171	SCM002812.1_11567431	1	11567431	A/G	TAAGAACTGCACTGATAAATCGGCCAGGACTCTCACTGCCTGCCCTAACC[A/G]TCAAGGAAAGTATGCGCTGGATCAAGAATAAGCATTGGAAGAACTTTAGG
1172	SCM002812.1_11569956	1	11569956	C/T	CTATGTATGTCCACTGCTGATCTAACAACTGAGGCCACACGTTCATGGTC[C/T]GCCCCGGCTGATTCAGCCATTTCAAGACAATGTGAGGCCAGGAGCTCAGT
1173	SCM002812.1_11570199	1	11570199	C/T	ttcttgactGAGCTATTATTAGAATCCTTATGCTGGAACCACCTTCCAAT[C/T]CCCCCGGTTTTTCGCCCGTTGTGTGAATTCAAAATCTTGGTCTCTGGCTG
1174	SCM002812.1_11571420	1	11571420	T/C	AAAAGTGTAAGACAACACTAGTGGAGAGAGTTACTGCAGCAGAAATGAAG[C/T]GTATACATGTATTGTATATTTTCTAATCAAAGGCGGATTTAGAGCGGATT
1175	SCM002812.1_11571490	1	11571490	C/T	TTTCTAATCAAAGGCGGATTTAGAGCGGATTCAACTGAACACACTACTTT[T/C]GACTCAAATCACTCATACAAGTGAGCAAAAAAACCATTCACTTCAGCCGC
1176	SCM002812.1_11571680	1	11571680	C/G	accagaaaaaaataaagaagatcaCTGACAGAATGAAGAATGTAAAGTTA[AG/AC]AACAAACACACTTTGCAACCATCatactatatataaaaatatacagcTAG
1177	SCM002812.1_11571756	1	11571756	A/G	tactatatataaaaatatacagcTAGGTCGTGAACGGGCAACCATCTTAC[TA/TG]TGAAAATTAGACAGCTccaatttatatttgattttcttgaaaaagaCTTA
1178	SCM002812.1_11579130	1	11579130	T/A	TAGGAACTGAAAAGTGACTATTATTAGACTATGGACtattttcttttgga[T/A]tttagCATTTTTGCAAATTATTTTCATCATAGTTTACATGGTCATTAGAA
1179	SCM002812.1_11579177	1	11579177	A/G	ggattttagCATTTTTGCAAATTATTTTCATCATAGTTTACATGGTCATT[A/G]GAATTCTAACTTATAGGTTGTTGTTGATTTGTCATCTCAGAGTCTCAAAC
1180	SCM002812.1_11579258	1	11579258	C/T	GTCATCTCAGAGTCTCAAACATTAGTATATTTGATTTTTGCCCAAATAGA[C/T]CCTACGGAATTGCAGCTATGCCCTTTTCCGAAATGTCTCACTTTGTTGTG
1181	SCM002812.1_11601799	1	11601799	G/C	ATGTTTGCCAAAGGTATTGCTACCTGTTCACAAGTTCAAAACAGCTCTTA[G/C]TTGAGGCAGCAACAGCAAAATATAATGGTGTAATACATAAGCATAATCAC
1182	SCM002812.1_11604699	1	11604699	C/A	TTGTTGCCCCCACTAATCAAAGAGTTAGTCCGACTAATTAAGATGCATGG[C/A]AAAGATTTTCTTCGTCAGGGACTCCTTGTTACAGCATTCACAGAAGATTG
1183	SCM002812.1_11604984	1	11604984	G/A	AGCCCTAGTCTAACCTTGATCACACACAAATTCCTCCACATGATCTTAGT[G/A]GAGGTTTTATTGTTAAGAACAAATGGCAGAGAGTAGGGCACCAAGTTTGT
1184	SCM002812.1_11605073	1	11605073	G/T	CACCAAGTTTGTTCTTGGCAGCTGAAAAGCAAATAACCGAAAAAAGCTGT[G/T]TATTATTGGTGCACCAGCCAATTTCAAAAATCTTGATGTCAATTGTATGC
1185	SCM002812.1_11605327	1	11605327	C/G	tgatGAAAGTTTCTCTAGTTTTTCATATTCCTGCAAAGAAAGCAAGATAC[C/G]AAAGTGTGAAGCAACTGACTGACATGTGTCGCAGCTACTgcattttaaac
1186	SCM002812.1_11605351	1	11605351	A/G	ATATTCCTGCAAAGAAAGCAAGATACCAAAGTGTGAAGCAACTGACTGAC[A/G]TGTGTCGCAGCTACTgcattttaaactttaaattgatATAAGTTCTATTA
1187	SCM002812.1_11607088	1	11607088	T/A	ATCaattttgatttaataattataaaatcttGTGAATTTAAGTTGGAagt[T/A]atattaaataattttaaatacatCCGAAGAAATAAGATGCATGTCAATtt
1188	SCM002812.1_11611603	1	11611603	C/T	AGTTATGACAGAGCCATTTTTTCCTAGTTACTAGCTGGTTGTGGCACTTC[C/T]CCAACATGAGGAGGTTGGGCCTTAAAATTAGACAAGGCATCAAGGAGATG
1189	SCM002812.1_11611820	1	11611820	T/G	TCCCAATGTTTGTCAATGGTATTGCTACCTGCACACAAGTTCAAAACACC[T/G]GTTAGTTGAGGCAGCAACAGCAAAATATAACAACATATTAAAACACACAC
1190	SCM002812.1_11620484	1	11620484	T/C	AGAACACAGAGCCTCCTTGGAAAAAGATGTAAATAATCAATCAACATCTA[T/C]TATACATTACGATATGCAGTCAACTCCAATATCATGTTTCCCACTATCTA
1191	SCM002812.1_11620692	1	11620692	C/T	GGACATCCATAAATGGAAATGAAGCCAATATTCCATGGGTATACAGATTT[C/T]GGAGTACTTCAATATCATTGTGTTTCTCCTACTACACCATACAGAGGGCT
1192	SCM002812.1_11621560	1	11621560	C/T	AATCGCGAGCAGCATGTCCTTTCTCTGTACAGGAGCGTTTTTGAAGAATG[C/T]ATTAGCCGGCCTTCTTCTGAGCAAAGTTCGGGCATGACTTCTCCAGCACA
1193	SCM002812.1_11621590	1	11621590	G/A	AGGAGCGTTTTTGAAGAATGCATTAGCCGGCCTTCTTCTGAGCAAAGTTC[G/A]GGCATGACTTCTCCAGCACATAGTAAAGTTGAGTCAAGAAAACATCCCAG
1194	SCM002812.1_11623302	1	11623302	C/T	ATAAGTTTAGTTAGTTTTAAGTTCCACTTGTGTATGTGGTCTTTCTTGAA[C/T]TACATGATGGTTGTTTTCCCCACAGTAATGATTTCGTTTGTCCCAGAGCA
1195	SCM002812.1_11623426	1	11623426	A/G	TGAGCCAAACTGCAGCCTGGAAAACGGGACTTCAGGTCAATCGTTGGCAC[A/G]CATTGTTTGACTTTAGCGCGTTTTTTCTTCTAGAAGTGTGAATAACTACT
1196	SCM002812.1_11623965	1	11623965	T/A	GTGGAATTTCTATATCCTGACCGGACATCAGATCCTTTTGCAATGCTTGT[T/A]CAACTTTTCTAGTATTTATAGGTGGAAGAGACTTAAGTTAGAAAGACCTT
1197	SCM002812.1_11625479	1	11625479	T/C	TGAAATATATGCAGCAGAGGTCTTCTGATTTCCTGGTTAGTAGTTACATT[T/C]TCCCCTTGTATTGGTAATGAAGCAACAATATttcattttgaggacttctt
1198	SCM002812.1_11625708	1	11625708	C/A	AATTGTAAAGGATGACCTAAAGTtttaactcaagatttaacacATTATAT[C/A]CTTATTGTTCTTTTTGCTGAAGAATGCTGCATTTTCTCCCCTTTCTCTGA
1199	SCM002812.1_11625805	1	11625805	A/G	CTGATAAAGAAGAGGAATGGGAGCATTGGAGCAACGGTAAAGTTGTTTTC[A/G]TGTGACCTACAGGTCACAGGTTTGAGTCGTGAAAGCATctactaatgctt
1200	SCM002812.1_11642840	1	11642840	A/G	TACGAGAGACACCGATAACCAAGAAGGCAGCTCCAAGGGTCGGATAGAGA[A/G]GGTATCTTCTATGCAGATGTCAGATGGACTGACTGCTTCCCCTGAGAAAG
1201	SCM002812.1_11643164	1	11643164	T/G	ATATGCATGTGCTGGAGACCATGTCCCCTTGCCTGTGCCTGCTGGATCCA[T/G]GGACATATGTGGAGAAAGCTTCTCCCGTGTGGTTGATGTTGATACTACTA
1202	SCM002812.1_11643181	1	11643181	A/G	ACCATGTCCCCTTGCCTGTGCCTGCTGGATCCATGGACATATGTGGAGAA[A/G]GCTTCTCCCGTGTGGTTGATGTTGATACTACTAATGCAGATGTCTCTGGT
1203	SCM002812.1_11643208	1	11643208	A/G	GATCCATGGACATATGTGGAGAAAGCTTCTCCCGTGTGGTTGATGTTGAT[A/G]CTACTAATGCAGATGTCTCTGGTGATAAGGAACAGGAGAAAGTGCTGCCT
1204	SCM002812.1_11643577	1	11643577	G/A	AATCTTAGGTGGTGACTCAGTGAGTGTTCCGTTGCTTTCTGGTAGTGATG[CA/CG]ATTGCAACTGAAATAGTTGATCATGATGAAAAGTTGAAGCCAGTGTCGGT
1205	SCM002812.1_11643832	1	11643832	C/T	GGAAATAAAACCTATGGTTGTTGAGCCGAATGTTCTTGCTCAGGATAATC[CT/CC]GACACGGCAAGCCATGTTGAGCAAGCGGCAATTGCTGAAGCAAATATTGA
1206	SCM002812.1_11647224	1	11647224	T/C	TTCGGCAGCTGGACGAGCAAGCGGCAAGGCTACCAATTCACCTGTTATTA[GT/GC]CCAATGGTATCACTTTCGTCCCCTCTTTGGAATATGCCTACTCCCTCCCG
1207	SCM002812.1_11647384	1	11647384	T/C	CATCCCTATCAGACTCCACCAGCACGAACTTTTGTGGGGCACACTGCCTC[T/C]TGGCTACCACAAGCCCCTTTTCCTGGTCCGTGGGTTGCTTCTCCACAAAA
1208	SCM002812.1_11647397	1	11647397	G/T	CTCCACCAGCACGAACTTTTGTGGGGCACACTGCCTCTTGGCTACCACAA[G/T]CCCCTTTTCCTGGTCCGTGGGTTGCTTCTCCACAAAATTCTGCATTTGAT
1209	SCM002812.1_11647434	1	11647434	A/G	TTGGCTACCACAAGCCCCTTTTCCTGGTCCGTGGGTTGCTTCTCCACAAA[A/G]TTCTGCATTTGATATTAGTGCACAGCTTCCTGCATTGCCTGTTACAGAGT
1210	SCM002812.1_11647917	1	11647917	T/C	TGGTGGCCATTTTTCTACATCAGTTGTCATCGCACCACCTTCTAGCTCTG[T/C]ACCTAAAAACACTTCTGAAATACCGATCACCTCAGGCCCATCTTCCGCTG
1211	SCM002812.1_11647974	1	11647974	C/G	AAACACTTCTGAAATACCGATCACCTCAGGCCCATCTTCCGCTGGTATCT[G/C]TAAGAGAGAGCTCGATttagggaaaaagaccaaaactTCAAATAACTTGA
1212	SCM002812.1_11648318	1	11648318	G/A	CGGATGAGGCAATGATGGCATATGATGCGAATAATCCTTCTCAAACCAAT[G/A]CGGCCGCTTTCCCTAATATTGTGAACAACTTGGGGAGTGCCACTCCTGCT
1213	SCM002812.1_11654520	1	11654520	G/T	GGAATAGGTTGTAAATGGGATTGTTGGTGTCAGTGGTCAAAAATTGCTAG[AG/TT]TTACTTTGAGACGATCGTAATCTTCAAGTATTTGCAGCCTTCTCGCCAAA
1214	SCM002812.1_11654592	1	11654592	T/C	TCTTCAAGTATTTGCAGCCTTCTCGCCAAAAAAGTTTCGCTCTTTTATGT[C/T]ACCTTAAGACTAGTATCCCATATTTTTTCCTACCTTGCATTGTGATTGGa
1215	SCM002812.1_11654597	1	11654597	T/G	AAGTATTTGCAGCCTTCTCGCCAAAAAAGTTTCGCTCTTTTATGTCACCT[T/G]AAGACTAGTATCCCATATTTTTTCCTACCTTGCATTGTGATTGGaaattt
1216	SCM002812.1_11654659	1	11654659	A/T	CCCATATTTTTTCCTACCTTGCATTGTGATTGGaaatttgtttcattttt[T/A]gCTCTTATGTCATTACTCAAAAAGATGAAACGCGCAGTGTTGCTGCTCCA
1217	SCM002812.1_11654868	1	11654868	C/A	GCGCCGTCCTCTTCTATGAATTAAGCTATCAATCTGATATTGGATCCACT[C/A]GAAAGTGTAGTAGTTGTACTTGCCTTAACTTAAAAGAGTGGAATTGATGA
1218	SCM002812.1_11655859	1	11655859	A/T	TTTGTCAAACCAAGTAGGGATGTCATAGACTATTATATGCATTCTGTGGT[A/T]TGGAATGGTACTGACAGGCTAAGAAAATTCATCTAAGAGCTTTAAGAACA
1219	SCM002812.1_11655865	1	11655865	T/C	AAACCAAGTAGGGATGTCATAGACTATTATATGCATTCTGTGGTATGGAA[T/C]GGTACTGACAGGCTAAGAAAATTCATCTAAGAGCTTTAAGAACAATTCTT
1220	SCM002812.1_11656168	1	11656168	G/A	CTCGCCCTACAGTCCTATCTTACAGAACATATATGGACAATTGCAAGATC[G/A]GAGAAGGTTACACATTTGCTGTACAAAAGCAGCAAGACCGGAAAAATTGA
1221	SCM002812.1_11656174	1	11656174	A/G	CTACAGTCCTATCTTACAGAACATATATGGACAATTGCAAGATCGGAGAA[G/A]GTTACACATTTGCTGTACAAAAGCAGCAAGACCGGAAAAATTGAGCACAG
1222	SCM002812.1_11656179	1	11656179	C/T	GTCCTATCTTACAGAACATATATGGACAATTGCAAGATCGGAGAAGGTTA[C/T]ACATTTGCTGTACAAAAGCAGCAAGACCGGAAAAATTGAGCACAGAACAC
1223	SCM002812.1_11657810	1	11657810	T/A	AGATAATATTGAAAGAATGTACAGATGGCCTGTTCTCAGTAAAGTTTGCA[TA/TT]TAAGGCTGTCTCAAAGTAGACAACAAGAAGTATGGCCGTGGAAATTGACA
1224	SCM002812.1_11657996	1	11657996	T/A	AAAGAAGAGGTATGACTATTTGCAAAGATGAGTGAAGAAGATAACGAAGT[A/T]GTGAAGCACATATTCATCCACTGCAGAATCACAAATCAGATTTGGCACAT
1225	SCM002812.1_11660646	1	11660646	C/A	TTTTGCTCTTGCAGGTCAACGTAAAGCTCATTTAATAGGAGGTCAGACAG[C/A]AAATTGCATTGCACAAACAGTTCCTAAAGTGCAATACTATTTCTTGCAAT
1226	SCM002812.1_11661861	1	11661861	C/T	CAGTGGCAACATTACGCGTAGTTTGAGGGCTGCAAGACCATTTATACCAC[C/T]CATGTGGCATCATaatgaaaacaaaaacaaacGTCTTTATTTGAGCCAAA
1227	SCM002812.1_11661937	1	11661937	T/C	aacaaacGTCTTTATTTGAGCCAAATTTAAGAAAAAGGTCTTGAATTCCT[T/C]CATGAGCTAGATTTTATAAACTTCAGATGTATAAgcttgaaggggagcct
1228	SCM002812.1_11665823	1	11665823	T/C	tctttagtaaaaaaaaaaaaaaaacaagtgacAATGTCTCTCATTACTCT[T/C]AAAATGACTCAGCTCATCTACTCCACCCCCGCTCACACCCTACCCATCTC
1229	SCM002812.1_11698235	1	11698235	T/A	AGGATGACGTCATGCCTGAGCTCAACATCAAGGAGTTGCAGAGCTCTTTC[T/A]CAGGGTACACTCTGCTGCACCTCTCCAGACCTCTAGCATGTTCATTTATT
1230	SCM002812.1_11698245	1	11698245	C/G	CATGCCTGAGCTCAACATCAAGGAGTTGCAGAGCTCTTTCTCAGGGTACA[C/G]TCTGCTGCACCTCTCCAGACCTCTAGCATGTTCATTTATTACtcccacaa
1231	SCM002812.1_11701364	1	11701364	G/A	ACCTTCAATACTAGGAAAATTGCTGCGGAATAATCCTTATTTCGTTATTT[AGTTA/AA]TTGGGCCAGTTTGTTATTCTGAAATGGAAGAGGTTGAGTTGTATCATGAA
1232	SCM002812.1_11701374	1	11701374	C/T	CTAGGAAAATTGCTGCGGAATAATCCTTATTTCGTTATTTAGTTATTGGG[C/T]CAGTTTGTTATTCTGAAATGGAAGAGGTTGAGTTGTATCATGAAGGCGTC
1233	SCM002812.1_11701436	1	11701436	T/G	TCTGAAATGGAAGAGGTTGAGTTGTATCATGAAGGCGTCTTGTTTATCCA[T/G]AACTGCTTTATGTTCTCGACCAATTTGTTATGCTGAGCAGGAAAAAGGCA
1234	SCM002812.1_11702078	1	11702078	T/C	ATTCAGCCCTTGAAGTCATCTTCATCTTCACTGGTTAAATAAGGATCTTC[T/C]TACAATCTTTTGTTAATTGGGGTTCAAGGCAGGCTGTCTTCTGTTCTAGC
1235	SCM002812.1_11702359	1	11702359	C/T	GACCAGCTtcttttctcactcttttctccTTCATCCATCCCCTCATGCCA[C/T]CAACATCGATCCACTTCCTATGCAATGCATACATATTAGACATTAGTACA
1236	SCM002812.1_11702403	1	11702403	T/G	ATGCCACCAACATCGATCCACTTCCTATGCAATGCATACATATTAGACAT[T/G]AGTACATAAACAAACTCGTCATCACCTTCAAGTTCTGTCACCTTTGCAGC
1237	SCM002812.1_11702918	1	11702918	A/T	GTCAGCTTCCTTCATATGCCCACATTTAGAATACATGTCAATGAGAGCAG[A/T]TCCAACAACAAGAGTCTCATCCACGCCATATTTCACCGTGCAACAATGCA
1238	SCM002812.1_11702930	1	11702930	G/C	CATATGCCCACATTTAGAATACATGTCAATGAGAGCAGATCCAACAACAA[G/C]AGTCTCATCCACGCCATATTTCACCGTGCAACAATGCATCAACCTTCCCC
1239	SCM002812.1_11702943	1	11702943	G/A	TTAGAATACATGTCAATGAGAGCAGATCCAACAACAAGAGTCTCATCCAC[G/A]CCATATTTCACCGTGCAACAATGCATCAACCTTCCCCATGTTATCGCTGC
1240	SCM002812.1_11703080	1	11703080	G/C	GAACTGATCCATAAGAACATTACTAAGATGCATGTTTCGGAAAAATTCCA[G/C]AGATTCTTTTGCTCTGCCTCGGTTGACATATCCTGTGATTATCGAATTCC
1241	SCM002812.1_11703799	1	11703799	A/G	TGCAGCAACGAAGCTGTTCACCACGAGAAAACCAACCAAGATTGGTACAT[G/A]CACGGATCAAATTAACCAGACAATAAGCACTAGGCTTTGAACCAGAATTC
1242	SCM002812.1_11704205	1	11704205	A/G	GACAACATCAAAAAGTACAACATTTTTTGAGGATTTGATAAGGGTACGAC[A/G]ACATGAGTATgacaatatttttggagagtccgaatAACCTTTAACTGCCG
1243	SCM002812.1_11704217	1	11704217	A/G	AAGTACAACATTTTTTGAGGATTTGATAAGGGTACGACAACATGAGTATg[A/G]caatatttttggagagtccgaatAACCTTTAACTGCCGGTCAATACATTA
1244	SCM002812.1_11704255	1	11704255	G/A	AACATGAGTATgacaatatttttggagagtccgaatAACCTTTAACTGCC[G/A]GTCAATACATTATGTTATACATAAGGACTAGGATTCATGCAGCAAAATTG
1245	SCM002812.1_11725574	1	11725574	G/T	GACACAGAAAAGATCAAAGGTTCATTATACCTCATGGCAGCAATTATCGT[G/T]TTATCGAGCAATATTGTCTTGCAGGTacagaaaatacaaaaattggAACG
1246	SCM002812.1_11725673	1	11725673	C/T	CGACACAGAGAAAATTACTAAGCAATTTACTGGTAGTTTAATTCATCTTT[C/T]GCGAAGTGTTGATTAAATCTTCTAATTTGAATTTGCAGGCAGCAACACTA
1247	SCM002812.1_11727410	1	11727410	T/C	CATCAATTAGAAACGTGTGGTAGAGGCGTTAAATAATTCccaaactattt[T/C]atttcatcatttatagGAAAATAGTGAAATTGCCATCTCATATCGAAAGT
1248	SCM002812.1_11727422	1	11727422	A/G	ACGTGTGGTAGAGGCGTTAAATAATTCccaaactattttatttcatcatt[TA/TG]tagGAAAATAGTGAAATTGCCATCTCATATCGAAAGTGGTATATAAAATA
1249	SCM002812.1_11727486	1	11727486	C/T	GAAATTGCCATCTCATATCGAAAGTGGTATATAAAATAGTCTATGGATAT[CC/CT]CAACTCATGAGTTATCCCTCTTTATCGAAGCCAATATACCAAACGAACCG
1250	SCM002812.1_11727508	1	11727508	T/C	AGTGGTATATAAAATAGTCTATGGATATCCCAACTCATGAGTTATCCCTC[T/C]TTATCGAAGCCAATATACCAAACGAACCGTTAGAATTATAACAGCTTGAG
1251	SCM002812.1_11727532	1	11727532	G/A	ATATCCCAACTCATGAGTTATCCCTCTTTATCGAAGCCAATATACCAAAC[G/A]AACCGTTAGAATTATAACAGCTTGAGAATGACAACATGAAAATATCATGG
1252	SCM002812.1_11758562	1	11758562	G/T	AGCCATCAAAGGAGTCTTGTCCCTCTCCGCTCTCTCTTTCATCTCTGCCA[G/T]ATAACTAGCTATTCTGTGCTGCGCAGCACTGAATGCTTCAATGGATTCTT
1253	SCM002812.1_11770049	1	11770049	G/A	GCATAAAAGACAGTAAAATTCAGAACTACAAATGAATTTGACAAAATAAT[G/A]CATTACCCAATAAAGTCTAGGCAATAAATCAACAGCGACAATCTCACTCA
1254	SCM002812.1_11779255	1	11779255	C/G	ATGAATTTCAAATCTCAAAAGTGCAAGTTCTGATGAATGCACAAATACAA[C/G]TAAAACTAAGTCTCAGTCACAAACAAGTTGTGTTGTCAATATGAATATCT
1255	SCM002812.1_11779265	1	11779265	G/A	AATCTCAAAAGTGCAAGTTCTGATGAATGCACAAATACAACTAAAACTAA[G/A]TCTCAGTCACAAACAAGTTGTGTTGTCAATATGAATATCTCCACTTCTTC
1256	SCM002812.1_11779539	1	11779539	T/A	AGGGAAATGGGGAAATGAAGGGGAGAACAACCAACTAAactgttatattt[T/A]tatttcaggcAGCCACTTGAAGAATATATATGCACTCACTTTACCACATA
1257	SCM002812.1_11825388	1	11825388	A/T	GCCATAGCTGCAATCAAGCACTTTAAGAAGTTGTTTAATCTTAAAAGCCC[CAA/ATC]TATCCAGGGGAATATCCTAAAGATCATCACCCCATGCATCACTGATGAAG
1258	SCM002812.1_11825412	1	11825412	G/T	AAGAAGTTGTTTAATCTTAAAAGCCCCAATATCCAGGGGAATATCCTAAA[G/T]ATCATCACCCCATGCATCACTGATGAAGACAATAGTCTCCTGATAGGTAT
1259	SCM002812.1_11825442	1	11825442	C/T	ATCCAGGGGAATATCCTAAAGATCATCACCCCATGCATCACTGATGAAGA[C/T]AATAGTCTCCTGATAGGTATGCCCgatgaaaatgaaattaaaaatgcTAT
1260	SCM002812.1_11825466	1	11825466	C/A	ATCACCCCATGCATCACTGATGAAGACAATAGTCTCCTGATAGGTATGCC[C/A]gatgaaaatgaaattaaaaatgcTATATTTGATATGTCTCCGGATAGTGC
1261	SCM002812.1_11825481	1	11825481	T/A	ACTGATGAAGACAATAGTCTCCTGATAGGTATGCCCgatgaaaatgaaat[T/A]aaaaatgcTATATTTGATATGTCTCCGGATAGTGCTGCAGGTCCAGATGA
1262	SCM002812.1_11855953	1	11855953	T/C	AGCTTTAAGGAATTCAGGCCATCTGCCAAAAGCTGACTTCTTAATAAATA[T/C]ACTCTTGGTAAACTCATAAAGAACAAAATTCCTCGCTAAAACTCCAACTC
1263	SCM002812.1_11856191	1	11856191	T/C	ATTGGAGGGCCCTGTTGTGAAATGAACTCAGATTTAGAAATGTGCCGCCT[T/C]TATGAGTTATAAGGTCCATGGGACCATGTAAATGAACATTGTTAAAGGCA
1264	SCM002812.1_11878617	1	11878617	T/C	GTTCTCATACTCTTGATAACTCTGTTGATTGTAACCACCAAACCCAGAGG[T/C]TGACATACGTTGTTCTGCCAGCTGTTGCCTCCTTAGTGCATCAAGTTGAA
1265	SCM002812.1_11879311	1	11879311	C/T	TTAAGCACTTCCAGTGAAGAACTCTAACAATGATGGCAGCTTTAACATGG[C/T]TAACTATCTTAAATTCTCATATTGAATCCATCTGAAGCAAACGAGTCTCT
1266	SCM002812.1_11879333	1	11879333	T/G	TCTAACAATGATGGCAGCTTTAACATGGCTAACTATCTTAAATTCTCATA[T/G]TGAATCCATCTGAAGCAAACGAGTCTCTACATACTTTCAGTGAAAATTTT
1267	SCM002812.1_11879517	1	11879517	T/A	GCtgccacaaaaagaaaaaaaacgatAAACTAAGCAGCGTACattatgaa[T/A]ataaataaataaatcaacatcaGAACAAGCCTGTGAAGTTCATACCCACA
1268	SCM002812.1_11879551	1	11879551	T/G	CAGCGTACattatgaatataaataaataaatcaacatcaGAACAAGCCTG[T/G]GAAGTTCATACCCACAAAACTTATTTGCGAAAGTCACAGAAGGGAAAAAT
1269	SCM002812.1_11880260	1	11880260	G/C	TGAGAGAAAAACCTTTGACAGATGTGGAGGCACACAACCTTTTGTGTTTT[G/C]GAAAGGCAGCCACGTTTATAATAGCTAAATAGTGATCATATATTCTTGTG
1270	SCM002812.1_11941206	1	11941206	C/T	TAAATTTCGTGCATCACTCCTACTTCATTCCTTGAGCTTCTCTTTGAGGG[T/C]TTTGAGCTTGGATGCTAAGATGTAATCAGGTCTTCCAGAGAAATCAAAAG
1271	SCM002812.1_11942416	1	11942416	G/C	ATCTTCCACTTCCCAGATTTCTCCATTCAATGTTGAGCAGTTAGCAACTT[G/C]TTGTTGTTCCCGATTAATCTCTCCCTGAAAATTTTCTTCCCCCTCATCAA
1272	SCM002812.1_11942451	1	11942451	T/C	AGCAGTTAGCAACTTGTTGTTGTTCCCGATTAATCTCTCCCTGAAAATTT[T/C]CTTCCCCCTCATCAAAATTCTCACCTCCATCTTTGGCCTTTGTTGCGATT
1273	SCM002812.1_11942459	1	11942459	C/T	GCAACTTGTTGTTGTTCCCGATTAATCTCTCCCTGAAAATTTTCTTCCCC[C/T]TCATCAAAATTCTCACCTCCATCTTTGGCCTTTGTTGCGATTTGCCTGCT
1274	SCM002812.1_11942478	1	11942478	C/T	GATTAATCTCTCCCTGAAAATTTTCTTCCCCCTCATCAAAATTCTCACCT[C/T]CATCTTTGGCCTTTGTTGCGATTTGCCTGCTGTTATCTGTTGTCCAGCTG
1275	SCM002812.1_11946945	1	11946945	A/G	ATGCGCCATGTCTTATGCTGTAGCTTTTCACTTGCTTGAAGTGGATAGAC[A/G]GTTTTTTTTCCCCTGATTCATAGGACGGGTATGATGTTTTTATTTGTAGG
1276	SCM002812.1_12013519	1	12013519	C/T	TCACGTGTCTCATTATGCATCATGTCTTATACAATCTTTTTGTCTCTGAT[TC/TT]GTACGACGGGTATGTTGTTTTTATTCGTAGGATATGGAATCTATAGTTGA
1277	SCM002812.1_12013556	1	12013556	G/C	TTTTGTCTCTGATTCGTACGACGGGTATGTTGTTTTTATTCGTAGGATAT[G/C]GAATCTATAGTTGAGACCATGATGCAGTAGCTTTTGTCAAAGGAAATTCT
1278	SCM002812.1_12013574	1	12013574	A/C	CGACGGGTATGTTGTTTTTATTCGTAGGATATGGAATCTATAGTTGAGAC[C/A]ATGATGCAGTAGCTTTTGTCAAAGGAAATTCTTCATGAACCCAtgaaaga
1279	SCM002812.1_12175774	1	12175774	T/C	CAAATTGAGCATGAAACTTTTGATTGACCTTAAAGCTAAAAAAGTTCTAT[T/C]TGCTGAGGTTGACAAGGACTTTGTAGATTTTCTCTTTCACCTTCTTTCAT
1280	SCM002812.1_12179731	1	12179731	T/G	AATCGAAGGATATCCTTTCAAAACCCGCGTCTTCAGATAATCTTTTTATA[T/G]TACTTGATGATGTTCCCACACAGGAGAAGAATACTTTTTATGGATGCAAC
1281	SCM002812.1_12179797	1	12179797	A/G	CCACACAGGAGAAGAATACTTTTTATGGATGCAACAACAACGTTGTACCC[A/G]TGACTTCTTATTTatgcagcaacaacaacaacaacaacgtaccCGTGACT
1282	SCM002812.1_12187664	1	12187664	C/T	TTTTTTATTTGGATCCAGCTAAATCCTTGTTCTTTCTTGACCTGTTTATG[CC/CT]TCATCGATTTTCTGATCTTAGCAGCTTCATCCCATTTCCCACAAGCGGAA
1283	SCM002812.1_12236224	1	12236224	G/A	GTTGACGTATGTTGCTCCTCCAGGAGCGAGTGGAGCTGTGGCTGCTCCAA[G/A]AGGTTTTGTGAAGGATGTGGTGACATACATGGTGATGGATAACTTGGTGG
1284	SCM002812.1_12236488	1	12236488	G/T	TTTCTTGATTAACTCAATTATTCCTATTATCATATTTTGCAGGCGCTGAA[GG/GTTGCTGAAAG]CATCCTTGGAGTCGAAAACAGTCTTGACAAGTATTTTCATGAGCAGCATT
1285	SCM002812.1_12263486	1	12263486	T/C	AACTGACCCCTGAAGGCTAAGACTTCCACGCCACCTTGTGGCTGCAATGT[T/C]TTGATATGTACAAACATAACGAAATAGGAAATTTGGAGCTTTTGTCACTC
1286	SCM002812.1_12263553	1	12263553	G/A	TAACGAAATAGGAAATTTGGAGCTTTTGTCACTCGAGGCAAAGATACAGC[G/A]GGTACATATTAAAATGAAATGAGAAAAGAACTTTCACCGTTGTGTAGTTA
1287	SCM002812.1_12263560	1	12263560	A/G	ATAGGAAATTTGGAGCTTTTGTCACTCGAGGCAAAGATACAGCGGGTACA[TA/TGA]TTAAAATGAAATGAGAAAAGAACTTTCACCGTTGTGTAGTTATCATCAGT
1288	SCM002812.1_12265138	1	12265138	A/G	ATCATCCTCATCTTCCTCACCATTTCCAACAGTCAGAGCGTGCCTTAATA[A/G]CAGAAGGGCCATTAGCTGCAGGAAAACAAAGTGCATAATTTAATATGGTG
1289	SCM002812.1_12267178	1	12267178	T/C	AGAAAGAAAATGTTCTTAGTTTGGTAAGCCTGCCAGCTAGAAAAAAACTC[T/C]GAGTAACTGAACTAGAAACTCTTTTAGCAAGCACTGGCATCCAAATTTGT
1290	SCM002812.1_12267937	1	12267937	C/T	TTAGTTTTAGTAGGTAATTGCAGCAAACAAAGCCCTCTactgatatattg[C/T]atacaaaaGGCCTGGCTATACCTAAATAGGATTGTGATTGAGTGAAAGTA
1291	SCM002812.1_12336370	1	12336370	C/G	GTTGGTGCTGTAGTTGCCTATTTTAACTAGTTGACCTATTTGCTGCGAGT[C/G]AAGTTGTTACacttattttatcatgatattcGATGTTTTCCAAAAAATTG
1292	SCM002812.1_12336379	1	12336379	A/G	GTAGTTGCCTATTTTAACTAGTTGACCTATTTGCTGCGAGTCAAGTTGTT[A/G]CacttattttatcatgatattcGATGTTTTCCAAAAAATTGTGAAGTCGT
1293	SCM002812.1_12355417	1	12355417	G/A	CAGCTCATTATCGTCATATAAGTATCTCCGAAGGATTACTAGCAGCAGGA[G/A]TTGAATCTCCAAATGGATTAATTCATCATCCAATGTTCAAACCAAACGGC
1294	SCM002812.1_12416794	1	12416794	A/T	AGTTTTGATATCCGTGCTGCTAGTTCTGATTCAACTTCCGAGACAAAGCC[A/T]ACTTTCACCATCCATGCTCATGATAAAGCAACGTCCTCTTTGTCCTTTAA
1295	SCM002812.1_12417137	1	12417137	C/G	GTTAAGTTATGGGATTTGACCAACAATCAGCCTTCTTGTATCACATCTAG[C/G]AATCCAAAAGCTGTATGTGATTTTGCAAATATTTCCTCAAACCTGTTATG
1296	SCM002812.1_12417240	1	12417240	T/G	AGCAGGGTTTTAGATAGTTGCTTAAACATTTTGATTGACGGGATACTTAC[T/G]GTCACGACGactcttttgttttattttttcatcagGGAGCCGTCTTCTCT
1297	SCM002812.1_12417491	1	12417491	A/G	TTTGCAGCTGTGGGATATTTCGTCAGAAGATGCCTTGTTGAAGAAATATG[G/A]GAAATATGTTGCACAAAAAAAGCGGTCGTCACCACCCAAATCATAACGCA
1298	SCM002812.1_12417513	1	12417513	G/C	TCAGAAGATGCCTTGTTGAAGAAATATGGGAAATATGTTGCACAAAAAAA[G/C]CGGTCGTCACCACCCAAATCATAACGCAAATATAGTTTTTCCAAGATATT
1299	SCM002812.1_12417515	1	12417515	G/A	AGAAGATGCCTTGTTGAAGAAATATGGGAAATATGTTGCACAAAAAAAGC[G/A]GTCGTCACCACCCAAATCATAACGCAAATATAGTTTTTCCAAGATATTGG
1300	SCM002812.1_12420208	1	12420208	G/C	TTCTTATTAATGATTCCAGCAAGTGAGGTGCTGTAAATTCCATGACTTTG[G/C]TCTGATGTTGCTCTTTTGGCTTTGTTGTTTTGAAATCTTGTCTTTGTttt
1301	SCM002812.1_12420219	1	12420219	C/A	GATTCCAGCAAGTGAGGTGCTGTAAATTCCATGACTTTGGTCTGATGTTG[C/A]TCTTTTGGCTTTGTTGTTTTGAAATCTTGTCTTTGTttttcataaacatg
1302	SCM002812.1_12420494	1	12420494	C/G	GATGATGATGCTACGTAATTGTCACTACCTCTGAGGCACATTTTCATTTT[C/G]CACATTTCAGTTTGATCTTTCTCTCTTTGTGAATGATTCTCACACATGTT
1303	SCM002812.1_12529778	1	12529778	T/C	TCAATATAGAGAAGGTGACTACATCAGTCTGTACACCCTTCTCTATCATC[T/C]GAGAGCACAATGCTAAAGCCTTCTCTGTATTTCCATCCTTGCAATACCTA
1304	SCM002812.1_12530021	1	12530021	T/A	TACCAAGCTTTTCCATCTCAGAATACATCTCTAGTGCTCTCGACATATCA[T/A]ACGAATTACAACAGCCATCAATCAGACAATTATACACAATCAAATTAGGA
1305	SCM002812.1_12532928	1	12532928	G/A	TAATTGGAACAAAGCCTTTCACTCTTTCAAAAACAAATGCAGCACAAGGG[G/A]CAAACGTATATAGCCAACTACAAGTTAGGTccacttttaaaatttggtaa
1306	SCM002812.1_12533007	1	12533007	G/C	GTccacttttaaaatttggtaagCCAAACTTCCTGTTGGATATAGCTCAG[G/C]TCATGTATATAACAAACACAGATTCGATAGAATATAACTACTACTTCCAA
1307	SCM002812.1_12664201	1	12664201	C/G	CGGAAGCTGTTGAAAGGACAATAAGATCAGTTTCGCGCAGCTGGTACCAC[C/G]ATCATGCCCAAAACTATTCTAATATTGGCCAATTTCAATTACGTAAACAT
1308	SCM002812.1_12664245	1	12664245	A/C	TACCACCATCATGCCCAAAACTATTCTAATATTGGCCAATTTCAATTACG[TA/TC]AACATGACAAGCTTTTATTGTCAAGAGCAGTATATTTTCTTTCCATCACC
1309	SCM002812.1_12664249	1	12664249	C/T	ACCATCATGCCCAAAACTATTCTAATATTGGCCAATTTCAATTACGTAAA[C/T]ATGACAAGCTTTTATTGTCAAGAGCAGTATATTTTCTTTCCATCACCTCA
1310	SCM002812.1_12664299	1	12664299	G/C	CATGACAAGCTTTTATTGTCAAGAGCAGTATATTTTCTTTCCATCACCTC[AGC/AC]CCACGCCTTACCGTGCAAATGTGCTAGTTGCTTTCATTTTCCCCGCGATG
1311	SCM002812.1_12674520	1	12674520	T/A	TTCAGGATTCGGACCTACAAGGAAAAGACACAAAACCAATATCTTTTAAC[T/A]CTTCCATTGCTTTCTCCACACGAACTTATCAACAACCCAGACAGAACGTC
1312	SCM002812.1_12711313	1	12711313	G/A	CATTCCTCAATTTTTTTCCCTTGATCTTAGCACAGATCAGCCTCTGATAC[G/A]TGAATGCTTCAGTCAAAAGTCCACACTCTACCCGCACACGAACAGCAGTC
1313	SCM002812.1_12711955	1	12711955	T/G	ATAGCGAGTGCCTGGTCACACCAAAAGTGGCAGCAAAATCATCAATGATG[G/T]GTCTCCACTCCTCATCAGGTACTGTCCATTGACGGTCAAACATAAAATAC
1314	SCM002812.1_12712102	1	12712102	T/A	GAAAAAATCGACTTATtcgaaaaaaaaaacactaaactAAATATTCTATT[T/A]CAAAAGGATACAATTGCGTGTTTTGCAACCACCAAGTCTGAACTTCCACG
1315	SCM002812.1_12713333	1	12713333	A/C	ACATCTGTCACATCTGTTTGCTGCTGTTAAGacaacataataaattatat[A/C]accatctTCTAATAAGTTAAGAGGTTCTACTTTCTTAAGATTCCTTTTTT
1316	SCM002812.1_12722429	1	12722429	A/G	CTATGCCATATCTACTTCTGCAACTAACATGCGATTCTTAATATCTTAAC[A/G]TCAAATAAACATATGTtacttggactcttcaaaaatgttgctgCAACCAT
1317	SCM002812.1_12731477	1	12731477	A/T	GTAGATATATTTCCAAGACGCTATCCTATTCCCTTTACGTAATTCAATAC[A/T]TTATACCTCCTACAGTCGAGTTGAGGCATGAATGCAGCAGTCCTCAAAAG
1318	SCM002812.1_12741408	1	12741408	A/G	CTCGGGATCAACTTTGATGTCAGGCAGTGCATCATTATGCTTCATATCTA[A/G]CTTACTGATATTTCTCACATTAGTTACAGCTTCAACCCTCTTGTTTAGTC
1319	SCM002812.1_12894023	1	12894023	C/G	CCATTCTTCGCCGGATCCCTAATCTCCGCCGCGAACTTCCCCCATGGACG[C/G]ACTCTCACTCCTCTGTAATGCTTCGCCGGCTTTGGCGCCGCCGCCACAGG
1320	SCM002812.1_12894191	1	12894191	G/A	ATTGTGTAGTCGTTGATAGTATTGTCATGATAAATTCCAGCTGAATAATC[G/A]AATTCATTAGAAAAGAAATTATCAACCATTTCTGATTCAATGCTGCAGCT
1321	SCM002812.1_12894218	1	12894218	C/A	TGATAAATTCCAGCTGAATAATCGAATTCATTAGAAAAGAAATTATCAAC[C/A]ATTTCTGATTCAATGCTGCAGCTCCGGCTGAACTCTGACGCTGTTGAGTT
1322	SCM002812.1_13051208	1	13051208	T/G	GGGACAAATTCGAGCTCCGAATCAGCAAAAGCAGTGCATAATCAAACAAA[CTT/TTT]TAGTAAACTCGAATCAGAGCCGTCAATTTCAAGCTCCGATTACGAGTTTG
1323	SCM002812.1_13051656	1	13051656	G/A	TGCGAGGAAGTAAAGCGATACTGAATTTTCCGTTGGAGGTGGAAAAAGGC[G/A]CCACCGTCAGCGCCGCCGTAAACGGCGGCGTGAAGCGGCGGAGGGAATCG
1324	SCM002812.1_13051818	1	13051818	G/T	GTTAACGCCGTCAAGTTGGAATTTTGTTTGTGAACAGAATTGTAACGGAA[TGT/TT]TTAACCTCCCGCCGTTATCACCGTTATCTCCACACTTGGGACGTTCGCAG
1325	SCM002812.1_13051862	1	13051862	C/A	ACGGAATGTTTAACCTCCCGCCGTTATCACCGTTATCTCCACACTTGGGA[C/A]GTTCGCAGCTTATTCAAATCTGATGCGACAATCAGAGAAATACTTTAAAG
1326	SCM002812.1_13145765	1	13145765	T/G	tgtCTTCAATACAATCCTTGTCCTCCTTCAAGAAAATCTTCGAAGTTGTA[T/G]GGctaaatgtatatattttatcTGCCCGGCATTTGACAGGAGAGCAAAAT
1327	SCM002812.1_13145784	1	13145784	T/A	GTCCTCCTTCAAGAAAATCTTCGAAGTTGTATGGctaaatgtatatattt[T/A]atcTGCCCGGCATTTGACAGGAGAGCAAAATACTTAAGTTCTTGGGATTT
1328	SCM002812.1_13146190	1	13146190	G/A	TCAGATAACTAGCTCGAAATACCATGACCTCTTTTGTAATTATTAAGGTT[G/A]TATATATTAATAGTCCAAGAATATTTAATCGTATGTATCAGGTTTTACGG
1329	SCM002812.1_13149223	1	13149223	C/T	TTGCCGGTGTCTTTCCTGGTAAGTTAGAGGCAAAATAGAGTCTTTCTTAT[C/T]GTTGTTTTGTCTCATAATCTGTATATAATTCCTTTGCAGAGCACAAGTAC
1330	SCM002812.1_13150784	1	13150784	T/C	ACTGCATATTCTTCTTCACAAGGCCATATATTACTTTGATTCTAGACATT[GTGT/GCGT]AACGTATTTGCATTTATCAGACGGCTTTCACCAACAAAAAGGACTTTGGT
1331	SCM002812.1_13150800	1	13150800	T/A	CACAAGGCCATATATTACTTTGATTCTAGACATTGTGTAACGTATTTGCA[T/A]TTATCAGACGGCTTTCACCAACAAAAAGGACTTTGGTAAGGAAGCCCGCG
1332	SCM002812.1_13150912	1	13150912	G/A	GCTGCTGAACAACGGACAATTCACGGCCTTCAGTCTGTAGAAACTAAAAC[G/A]TTTCCAGAGAATTACGCTTTCAGGGAGATCAGCGCGATGGCTGAGGAAGC
1333	SCM002812.1_13151242	1	13151242	C/A	AGCTTAGAGGACTAGATGTTGATCATGTCAATCCACATTATACTGTCTAA[C/A]GAGAGGAAAGCTGCAGATATATACCATTCCCCTTTACTCATATGTGAAGT
1334	SCM002812.1_13151385	1	13151385	T/A	tTGTGCAAAAATCTCAACCATCTGCACAAGATTGTCAATAAAATCCAACT[T/A]TTCCAGCTCCATTCTGTCTACTGCAGCGAAGTGCAAGATTGAGTTATAGT
1335	SCM002812.1_13151419	1	13151419	C/A	TCAATAAAATCCAACTTTTCCAGCTCCATTCTGTCTACTGCAGCGAAGTG[C/A]AAGATTGAGTTATAGTCCCTTAATTAATTCTTTGGAGAGTCCACAGCAGA
1336	SCM002812.1_13151492	1	13151492	A/G	ATTAATTCTTTGGAGAGTCCACAGCAGATGTGACAAGAAGAAGTTAAAGA[A/G]GCAGTGAAAAAAGATTCAGTTAGGAAAATCTCTCTACTATACTATGTTGG
1337	SCM002812.1_13154511	1	13154511	C/T	GACAAAGGATTAGAGCTGGTGTACAACCTTCCTTATCGCCTCTACTAGAT[C/T]GGATCAGCTCTTTTGCAGTTGCAAACAAAGGAGAGATTGCATCAGCAACA
1338	SCM002812.1_13167113	1	13167113	G/T	AAAGCTCTCTGTTGACAGAAATAAGCTGCTATAAGATGCTCACCAACAAT[G/T]TAAGTGTCATTCTATGAGATATATCAATCTGTAACAGTAGAACTTACAGT
1339	SCM002812.1_13167142	1	13167142	C/T	TATAAGATGCTCACCAACAATGTAAGTGTCATTCTATGAGATATATCAAT[C/T]TGTAACAGTAGAACTTACAGTCCCATCGCCCCGTACATAGAAGTTATCAC
1340	SCM002812.1_13200951	1	13200951	A/G	ATCATGGTTGACGATCTGGAAATTCAGGCAGCCAAGGTAAGAGCATATTA[A/G]AATATCTGTCAGTTTTTGACATTTTAAGAATCCCAACGATAAAACTTCAA
1341	SCM002812.1_13209222	1	13209222	G/T	ATATTGGAAAAGTGAGGGGGTGGGCGAGGTGGGTGGACTACAATGAGATT[G/T]TTAAGGTCTGCAAGTTCATCAAAGGAGCAGTACAATGGAGAGAAAAATCG
1342	SCM002812.1_13275109	1	13275109	A/T	ACTGCTATTCCAATTTTATTCTGGAACGGGTGCTGCAGTTAACTCTTATA[A/T]TCTGTAAACTATTTGAAGAAGCTGTGTGTTTGATTATTTAAGATATTTGG
1343	SCM002812.1_13293086	1	13293086	G/T	TTGCACAGTTTAAAATAGGGCCTCCTAGTCATTTACTCCTgtatcttctt[G/T]attttttcctGCATGAATGGTGTATTATATCTTTGTTTGATTATCACTCA
1344	SCM002812.1_13293101	1	13293101	G/T	TAGGGCCTCCTAGTCATTTACTCCTgtatcttcttgattttttcctGCAT[G/T]AATGGTGTATTATATCTTTGTTTGATTATCACTCAGGGAAGTGTTTCAGT
1345	SCM002812.1_13293169	1	13293169	T/C	TTGTTTGATTATCACTCAGGGAAGTGTTTCAGTGTTCTGTATTGATATGC[T/C]TTTGGCGGGTTCGTCGTGCATGGCATAAGAGTTTGATTAAGAAATGCTCA
1346	SCM002812.1_13295675	1	13295675	A/G	AGTGAGTGGTTTATCGGTTTATCTTCTCAAGAAAAATAGAGCAGCTGACC[A/G]TGTGACAGATTTGTATCCACATTTGcctaggaggactctcccaattaGCA
1347	SCM002812.1_13297090	1	13297090	G/A	CACATACGGTAGGATGTATTTGAGATCTGAATAAGGCTAACAGTGATGTA[G/A]CTCATACTGCGATAAAAGTAAATCTCAGAGCCTTGAAACTACATTATAAA
1348	SCM002812.1_13297366	1	13297366	T/G	AGAAAATTTTGTCCCTGCTGATTACCAGACATTATAGTTACCTGAAAATA[T/G]TCACAGTTAAGCATTGTCCTTTGTTTTAGAGCAACGAACATAGAATACAA
1349	SCM002812.1_13297395	1	13297395	G/C	CATTATAGTTACCTGAAAATATTCACAGTTAAGCATTGTCCTTTGTTTTA[G/C]AGCAACGAACATAGAATACAAACCAACCATGTTAGTTCTAGTTTTAATTT
1350	SCM002812.1_13301726	1	13301726	A/G	TCCAACCTAACAGCACTAATGGGTTGAAGGCCACTTGAAGCCGATTGCCC[A/G]GGCTTCGCTGAAACACTGCCCGTAGCCTCATCCACAAGACACTCGGAGCC
1351	SCM002812.1_13301733	1	13301733	G/A	TAACAGCACTAATGGGTTGAAGGCCACTTGAAGCCGATTGCCCAGGCTTC[G/A]CTGAAACACTGCCCGTAGCCTCATCCACAAGACACTCGGAGCCAATTCTT
1352	SCM002812.1_13314670	1	13314670	G/A	ATTTGCTGCCAACCATCTCTGCTGGAATAATTCTCAGTTTGTTGCCTGGC[G/A]AATTTCTTTTTGTGTTTGTGCTTTTGGAGAAAGTCCAGTACATACATTAC
1353	SCM002812.1_13315016	1	13315016	A/T	AaacgaagaaaaagaaaaaagatgttgAGGAATGCTAGTATTCTTTATCT[A/T]CCTGTTTGCTACCATTGGTGGAATAAATTGATATGTCGTCTTGACTCCCT
1354	SCM002812.1_13315077	1	13315077	T/C	ACCATTGGTGGAATAAATTGATATGTCGTCTTGACTCCCTTAAGGGCTGA[T/C]GGGGACAAACGTGCAGCATTCCAACCTTTTAGTCTGCATTCTACTGGAGA
1355	SCM002812.1_13316630	1	13316630	C/T	TAGGCTGTGGATTAAgcaaaaagaagggaaaataattATAGAACCATTAA[TC/TT]AACtagttcttttatttcatttaagaTGAACTTGTTTTTCCGTATTTGAA
1356	SCM002812.1_13316906	1	13316906	G/C	GGGGTGGTTAGGCAAAAATTATCTACCAATCTTTCAGGTTTGGAAGTTAA[G/C]TTGTATCTCTCTCTTCACAGAATATTCCTGGGTACATGACAAGCTGCCGG
1357	SCM002812.1_13452764	1	13452764	A/G	AGGCTAGCCCATGCAGCCCAAGACATCAAGGACAAAGCTGAGCAATTGGG[A/G]CATCAGGCTCAGCAACAGGTTAAGACTACTTGAAAGAGTTTTCAAGTTTG
1358	SCM002812.1_13453717	1	13453717	G/C	GGGGGTTTTGAGAGACAGTAATGGGCCCCTGGTTATGGTCTTCACAGGTT[G/C]CATGAGCTTCTGTACTAATAACATGGCTGAAGTACTTTGGTATTAAATGG
1359	SCM002812.1_13456340	1	13456340	C/T	TCCtttttttctcctcattttcCCAGAATCTAGGTCTTAGATCAGAACTT[C/T]AGAAAAGATCTCTGTAGACTGATAAAACAACATATTTACTACTATGAAAC
1360	SCM002812.1_13461013	1	13461013	C/T	AAAGGGATCACAGGCAATAGAACTCTGCGCTCATGGAGCATCATCGCCTT[T/C]CGCTCTCTTTGAAATGGCGATGGCGTTGAAGTTCATTGAGTCTGGATTTT
1361	SCM002812.1_13461037	1	13461037	C/T	CTGCGCTCATGGAGCATCATCGCCTTTCGCTCTCTTTGAAATGGCGATGG[C/T]GTTGAAGTTCATTGAGTCTGGATTTTTTGGCATCATCTTTTGTATAACTT
1362	SCM002812.1_13471026	1	13471026	C/T	GTCAGAAGGTGCacaaagaggaaaacaaacaggCAAAGGATTAGTAAATG[C/T]CATTAACTTAAGGTCCAAGGAAGAGGATGAAATTCCAAAGAAGAGCCTTA
1363	SCM002812.1_13522300	1	13522300	T/C	GTTCACGTAGAATTCCGAAAAAGGCCACAGCATAAGAGATGTGTAATCGA[T/C]AATCTATTTAAAATAAGTATTAGCGTTTGTTTTTCACGATCCGAATGTGT
1364	SCM002812.1_13522556	1	13522556	G/T	CCTTTGAACATCCACACTAATATATGTgttcgttgttgttgttgacagTT[G/T]ACACGTATAAAATAAAATCGAAAGAAATTTTCCTTGAACAATTTCGATAT
1365	SCM002812.1_13522564	1	13522564	T/C	CATCCACACTAATATATGTgttcgttgttgttgttgacagTTGACACGTA[T/C]AAAATAAAATCGAAAGAAATTTTCCTTGAACAATTTCGATATTATGTCAT
1366	SCM002812.1_13537963	1	13537963	C/T	GGAAGAGGTGGCTTTGGAGGTAATGGCGGTAGCAACTACAGTGCTCCAGC[C/T]CCTAAGATTGAGGATGTAGGccagttcccatccttgggtggCAAGTAAGG
1367	SCM002812.1_13538406	1	13538406	C/T	GTTTTCGGAAAATTGCTCCAGCCTTTGTATGCTCACGGTGTAATTGCTCG[C/T]AAACCATGAGGCTGTATTCTGTCTCAGGTCTCCCACATGGAAGTTAATGC
1368	SCM002812.1_13539405	1	13539405	T/G	ATTGACAATGTTGTATTATTGAACAAGAAAATTACCAGTTTTATTCGATG[TT/TG]GGGATTTAGATTCTGCTGTTAGAGTGTTCGAGAGCGTGCAGGTGAAGAAT
1369	SCM002812.1_13598029	1	13598029	C/A	aatgaaaaatgatctcaaatttaaaaattatgattcTTTGTCAAACGTAC[C/A]TACAATAATCGTCTCTTGCGCAGTACGATAAGTACAATCGTCGGTGATAA
1370	SCM002812.1_13598071	1	13598071	C/G	AAACGTACCTACAATAATCGTCTCTTGCGCAGTACGATAAGTACAATCGT[C/G]GGTGATAACCATTCAAGCtccactttatatatatatatataattccatTT
1371	SCM002812.1_13598086	1	13598086	A/G	AATCGTCTCTTGCGCAGTACGATAAGTACAATCGTCGGTGATAACCATTC[A/G]AGCtccactttatatatatatatataattccatTTTTTCCTATTTTGCCT
1372	SCM002812.1_13600649	1	13600649	C/T	CATACTTTATACGTATGTTAAATTAGTGAACTGTATACAACATATATAGG[C/T]GACATCCCATTAGCAGCTTTTGGGAAAGGTTTAAAACTGTCCCAAAGCAC
1373	SCM002812.1_13600708	1	13600708	T/C	ATTAGCAGCTTTTGGGAAAGGTTTAAAACTGTCCCAAAGCACCAAGTGTT[AC/AT]GATGAAAGGTTTTCCATTAAGACTGGTTGTATGCTGAAGCATGTTCCGAC
1374	SCM002812.1_13600731	1	13600731	T/C	TAAAACTGTCCCAAAGCACCAAGTGTTACGATGAAAGGTTTTCCATTAAG[AC/AT]TGGTTGTATGCTGAAGCATGTTCCGACTTCTGATGCGGAAGCATAAACAC
1375	SCM002812.1_13600814	1	13600814	T/G	GATGCGGAAGCATAAACACTGCTATTAGAAAATTCGTTGTTATGAAGGTT[G/T]AATGACAATACAAGATATCTTTTTGCTTTGAAATACATTCTCTATATTGC
1376	SCM002812.1_13600940	1	13600940	C/T	ATACATTCTGTCTATTGCAATTCGATGGAAAATTTTACTAGCAAGCTATT[GC/AT]CAAATGCTTAAGTTCTCCCCAAAAACTAACGTCTGTCTCTTTTACTTTGC
1377	SCM002812.1_13600947	1	13600947	G/T	CTGTCTATTGCAATTCGATGGAAAATTTTACTAGCAAGCTATTGCCAAAT[G/T]CTTAAGTTCTCCCCAAAAACTAACGTCTGTCTCTTTTACTTTGCTCAAAT
1378	SCM002812.1_13687553	1	13687553	T/C	gcCCTTGGGTTATTTTGATCATGGCTGCCACCGTGCTCCAAGTGAGAGAT[T/C]GGAGAAGTAGTGGGAGGATCGTTTGAATTTTCGACACAGACAAAGTTGTT
1379	SCM002812.1_13687967	1	13687967	C/T	CAGCATATCTTTTTATGCTTACATGGTCAAGAAATAGGACCTTATGTTAT[C/T]GTTCTCCTTTCAATTTTGATGACAGTTATTCGCCAAATATCAAGGAGCTC
1380	SCM002812.1_13698867	1	13698867	A/C	CATTTTACCCCCTTTTGCTGATTGGACACAAACTTTCGTAGGATAAATTT[A/C]TCTTGCGGAGTTATGACTAGGAATTACTTTAATGGCTTACAGTTTATTGT
1381	SCM002812.1_13701737	1	13701737	G/A	ATCATCATATAAGCCAAAAGACATGATAGTTCTGGGAACCAAAAAGAGAA[G/A]GAAATATTTGAAATGACGCTTTCGCGTGGGGAGTAGCAGCAACTTGCTTA
1382	SCM002812.1_13701754	1	13701754	C/T	AAGACATGATAGTTCTGGGAACCAAAAAGAGAAGGAAATATTTGAAATGA[C/T]GCTTTCGCGTGGGGAGTAGCAGCAACTTGCTTACGCTTACTTGGCTTTAT
1383	SCM002812.1_13705746	1	13705746	T/C	TCAAAATCTTCATCTTTGTTGACTCTAATATTGCTGCTACAGGGATATGT[T/C]CCCAAAGGCAATTTGAGTTGTGGCATAAACCCATTGACAAGAATACTATC
1384	SCM002812.1_13705752	1	13705752	A/T	TCTTCATCTTTGTTGACTCTAATATTGCTGCTACAGGGATATGTTCCCAA[A/T]GGCAATTTGAGTTGTGGCATAAACCCATTGACAAGAATACTATCGTCATT
1385	SCM002812.1_13705779	1	13705779	A/G	CTGCTACAGGGATATGTTCCCAAAGGCAATTTGAGTTGTGGCATAAACCC[A/G]TTGACAAGAATACTATCGTCATTGGCTTGTGATTTCAATGGATTTTATGA
1386	SCM002812.1_13705806	1	13705806	T/C	AATTTGAGTTGTGGCATAAACCCATTGACAAGAATACTATCGTCATTGGC[TT/GC]GTGATTTCAATGGATTTTATGAAATGTTCAGAACTTGTTGGATAATTGAT
1387	SCM002812.1_13713571	1	13713571	C/T	TATCAAGAGGTATGCGCCGACTTTACTGCCCTTATTAACCTTAGCAGTCA[C/T]TCATCTCTTCGTTCTTTGGTTTATGCAACTTTGTGGTTAGTTGATTATTA
1388	SCM002812.1_13713960	1	13713960	A/T	TTTGGAAGTGGGACAACTTTGTTGTGTGGTCTCTATGTTTTTGGTACTTC[T/A]TTCGAATTGCAATATCTGCTGCATTCAAATGCATCATTCCCGGTTTGCCC
1389	SCM002812.1_13714023	1	13714023	G/A	TATCTGCTGCATTCAAATGCATCATTCCCGGTTTGCCCTTTCATTTGTGT[G/A]TTTAAGGGTCAAGAGTTTTTACCTCTCTTAAAGCATCACAAATTTTCACC
1390	SCM002812.1_13714311	1	13714311	G/A	AGCCTGTGAAAGTCTGTGTTCTCGCATGTATTGCGTCTGTTTGAGTGCAT[G/A]AGTCAGCTGAATTGTGCAATTCTTACAGTTTAAAACTAAAAGCTTAACAT
1391	SCM002812.1_13915838	1	13915838	T/C	CTTCTTCGACGAAGTACTTCTTACCTCACCGAGTTCCAGTTTCTATCTTC[T/C]TAAACTACTTTCCAGATTTGCTTTTTTGTTGACTCTAgttcttgtttttt
1392	SCM002812.1_13916125	1	13916125	A/G	AGTTCTGTCCTATATCTATTTGTGGCTCtaattttacattttttgatata[A/G]ttctgCCAACAGttcatatttcttttttaatctttGCTTGCTGTTTTATG
1393	SCM002812.1_14195419	1	14195419	T/G	TTCTTTCAACATCTTTGATCAGTTATACCAATATATCCTACTGCACCTTC[T/G]CTAGTGGTCAAGATGTTTTGCCAATCCATCCTTCCTGACTTTGTTTATAA
1394	SCM002812.1_14196132	1	14196132	T/A	CTATTGGTTGACAGGGTATGGCTACACAAATAGACTGTATGTGGAACAGA[T/A]ACTTATATTAACTTGATATGGTCCACGTTTTCACTGCAACATGTCATAAC
1395	SCM002812.1_14196356	1	14196356	C/T	CACCTTGAAAAATTGCAGATTCTTGGACATCATAATTCGCCATTGTGCCA[C/T]ATAGACCTTAAGGTGTCTTGCTGCCTCTTTTATTTCATACAAATAACTTT
1396	SCM002812.1_14197964	1	14197964	C/G	CTCTTAGACATTTGTGAAGGTAAGCTAGAAGCCGTTTTTTCCTGTGGAAT[C/G]AGCTTTTTATACCCATTGCAGCCCAACTGGGATCAAGTCTTAGTTGATTG
1397	SCM002812.1_14220738	1	14220738	G/A	TATTTGCTGTGTTCTCTTTACTTTTGCATTGTTCTGTTAGCTGCTCTGAT[G/A]TTCGCTACTCGAGCTGAGGGTATGTGAAAACAAACTCTCTACCTCCTCGA
1398	SCM002812.1_14220752	1	14220752	C/T	TCTTTACTTTTGCATTGTTCTGTTAGCTGCTCTGATGTTCGCTACTCGAG[C/T]TGAGGGTATGTGAAAACAAACTCTCTACCTCCTCGAGGTAGTGGAGAGTT
1399	SCM002812.1_14220810	1	14220810	A/T	ATGTGAAAACAAACTCTCTACCTCCTCGAGGTAGTGGAGAGTTTGAGGTT[T/A]TCTTGAGGCTTTAAAAGTCAATTGTTAACTTCTGTCAACATTTTTTTATT
1400	SCM002812.1_14228520	1	14228520	G/A	CTCCATTTTGTGGAAGAAATGCTGCTAAGCCAACTGAACTGGATCGCTTA[A/G]GTGGTAGTGAAGCAAGCAAGAGAGAGGCCGTGTTAGATAGGGGAGTTGCA
1401	SCM002812.1_14228545	1	14228545	A/G	TAAGCCAACTGAACTGGATCGCTTAAGTGGTAGTGAAGCAAGCAAGAGAG[A/G]GGCCGTGTTAGATAGGGGAGTTGCAGAAAATGATGGGATCAAGACGTCGA
1402	SCM002812.1_14228694	1	14228694	C/T	GGGAAGCTGCTGCGTTGAGTGAGATAGAGGTTACTGGTTCCCAATGTAGC[C/T]TAATGGAACGAGGAATAGTTCGCTTTGAAGACCACGAAGGTGTGCAAGTT
1403	SCM002812.1_14228710	1	14228710	C/T	GAGTGAGATAGAGGTTACTGGTTCCCAATGTAGCCTAATGGAACGAGGAA[T/C]AGTTCGCTTTGAAGACCACGAAGGTGTGCAAGTTAACTATGTTGGAAGGA
1404	SCM002812.1_14241327	1	14241327	G/A	TTTCCATGAACAGACACCCTATATGCTATATAGCATATCAAACTAAACAG[G/A]AAGAATAAGCACTACTAATTATTCCAGAGGTGGAAAAAAGACAATGAGAT
1405	SCM002812.1_14241647	1	14241647	T/C	TTGTGATCATAGACGACATTCTGGGCATACAAATTGGGGGAACAACTGTG[AT/AC]TGATGAATCGTTCTACATTTCCATAGTGAGCTGCATCAATGGTATAACCA
1406	SCM002812.1_14243156	1	14243156	A/G	TAAACCTGATTTACTCCTACCAAACAGTCTGTGGAAATTTTGGTTTAGGA[A/G]CACTTTTTCTGGCAACAGAAAAGGATTTCTGCCAATACATGTTAGGCTTT
1407	SCM002812.1_14243580	1	14243580	A/C	GGCTCCTTCCAACATAGTTATCTTGGACACCTTCGGGGTCTTCAAAGCGA[A/C]CTGTTCCTCTTTCCATTAAGCTACACTTGGAACCAGTAACCTCTATCTCT
1408	SCM002812.1_14243677	1	14243677	T/C	CTCTCACAACGCATCAGCTTCCCAACTTGCAGTCGATATGACACCCAATG[T/C]CCCAGTATCCATAGCATTTTTTGACGTCTCGATCACTTCATTTTCTGTTA
1409	SCM002812.1_14310373	1	14310373	C/T	CCTCCCTCCTCACGCTAACAGATGTGGTCTTCCAGAAATTGATTGTAATG[C/T]GGCTTCTTCATGGTTAAAGTCATAGTAACTTAagaatatatgcatgcatg
1410	SCM002812.1_14319984	1	14319984	A/G	TACCTCCCAAACTTCAATAGCCGTGATATCGCTTAGTCCACCTTTGTTTA[A/G]GAGTACTATAGCTAAGTAGTTAGGGAACTTGCTGCTCTCATGAACTTTAA
1411	SCM002812.1_14365105	1	14365105	C/T	CCACCCTGCTGCATGTTCCATTGAACCAGGAAACACATACTGGCTTCTCC[C/T]TGCATGTTACCTGTAATTTTTCAAGTTTGTATTACTTTTGTTCACGTACG
1412	SCM002812.1_14404205	1	14404205	G/A	ATACTAGGGGTTCCATAGCAATCAGGGCTGCCATAATAAGTTGCTCTAGT[A/G]TAGAGAGAATTGGCTTCTTGGCTATAGCAAATTGCAGGACAAATTATCAA
1413	SCM002812.1_14419159	1	14419159	C/T	CTGCAAAGATATATAGGCATTAGCAATTTCATCTTTAATATCTTTCGTGT[TCAT/TT]ATATATTTGTAAGATTGCAATTTTTAGAGGAACTCAGGGACAGGTTACAG
1414	SCM002812.1_14422461	1	14422461	T/C	GGTCATACAGCTACTTAAAACTCTAAAGCAGCCCAAAATAAAACTCTTCG[T/C]GATCAAATGGACTAGGCCTGACcatgttaatattattatttttttcatta
1415	SCM002812.1_14457847	1	14457847	T/G	CTGAAAGTGTTGGAGCTGCAAAGTAAGATATGAAGACCACATTTTCAGcg[ATA/AGA]aaaaaaagagaagcagtcACTAGAATATAGATGATGCAGACTAATATTGT
1416	SCM002812.1_14457898	1	14457898	G/A	taaaaaaaagagaagcagtcACTAGAATATAGATGATGCAGACTAATATT[G/A]TTATTTGATAATAAAGGAAATGACTGAAATTTAACAGCAAGAAAGGTGTA
1417	SCM002812.1_14458289	1	14458289	C/T	ACAGCCTAAATGATAAAGAAACTTGCGAAAATTAATTGGTGTAGTATTAT[C/T]ACTTTAACAAGTAAAATTCTAAAAAGAAGCGAAAAGATGCATAAATATGT
1418	SCM002812.1_14458337	1	14458337	G/A	ATCACTTTAACAAGTAAAATTCTAAAAAGAAGCGAAAAGATGCATAAATA[TG/CA]TTATTTACTATTCATTGACAATTTTCAACCTGATCCACCGCAGCCACAAC
1419	SCM002812.1_14458654	1	14458654	T/A	TCCTGCTGCAGTTGATGCTGTATGGCTGCTATTTTGAAACATGCTTTCAT[T/A]AGATTATGAACATGTCTTATCgttcaaaatatcaaataaaacaaaacGAC
1420	SCM002812.1_14458767	1	14458767	A/G	AGGTTAAATATGATTCAGTTTCGGTGGTTActaaatactactactactaa[A/G]taTGATGTTGTTACTAAATATTAAGTCACTAGCCTTCCATGGCCATCAGA
1421	SCM002812.1_14458962	1	14458962	C/T	CAGGCGGTTCCAGGGAATCTATCCCCAGTCACACacttccctttgaactt[TC/GT]cactTTTCACAACTATGCCCCAGCCACCACCATTTGATGCTTGAGCCAAA
1422	SCM002812.1_14460939	1	14460939	T/G	ACAAAATTGGAGCCCCTCAAGTGCAACATCACCATATACTGAGGGGTAAA[T/G]ATACACGTGTTCTTTATATAACATACATGACCGGTATTATACAGTAAATA
1423	SCM002812.1_14461010	1	14461010	A/T	ACATACATGACCGGTATTATACAGTAAATAAATATGAGGATGATAGAAAC[A/T]ATTAGCTATGTTGCACTCCAGAGGAAGCCAGAGTTTGTAGTATAATTCAG
1424	SCM002812.1_14464659	1	14464659	A/T	TTGCACCACATGAATACTGTTatacatctctctctctctctctctctctc[A/T]cacacacacacacacacatatatatttatatatcaaagACTAGCTATGGA
1425	SCM002812.1_14485829	1	14485829	T/C	CCCTCCTCCATGTGTTTTGACCAAAAAATGCTGCACGACATTCCAGCATA[T/C]GAGACAAGTGCATCCTGTAGGCAGGCAATTCAGGATTTCAgacaactaca
1426	SCM002812.1_14486491	1	14486491	T/A	gagaaatacatcACAGGATCAAATCTTATTTACTTGGTCATCCCTAAGTG[T/A]GTCTCAAACACAAACACTTAACAACAACTGATATAATGTTATGGTGAAAG
1427	SCM002812.1_14588920	1	14588920	C/T	AGGGAGTCAATACTTAATatatatagcacaaaagaaattGTTTACAATAC[C/T]CCTTTCATTGAACTTAGCTCCGCCGCTGCTATTCTCCTAATTTAAGAGAA
1428	SCM002812.1_14589720	1	14589720	T/G	TTAACTGCTATAATGCCAAGCAACCATTATTTTTGTGTACAAGGAAAAGA[T/G]TCTACTTGCCTTTTTTCTATTTGTGGCAGTAGATATTGGTTTGTTGCCCA
1429	SCM002812.1_14589890	1	14589890	C/T	ATTTCTGAATCAATAAGAAGATCCACCTGCCTCTTTCTTCCTGAGACATC[TC/TT]GAATGACACCTATAATTTCAAATGCAGGTTGATTCCTATGCTTATCTGCC
1430	SCM002812.1_14592745	1	14592745	T/A	AACTTCAAGCATCAAAAACAAAACGTTAGCAGCTTAATTGGTCTAATTCC[T/A]TATTACTTGATTCATGGTTGACGTATAATGAAGCCACAAAGTTGCTCAAG
1431	SCM002812.1_14592778	1	14592778	G/T	TTAATTGGTCTAATTCCTTATTACTTGATTCATGGTTGACGTATAATGAA[G/T]CCACAAAGTTGCTCAAGTTTAgtgatataatatttatttagtatCACAAC
1432	SCM002812.1_14593175	1	14593175	A/T	GGATCCTTGGCAAAATCCACAAGAAGAGCAAGACATTCAGCATCTGCTAT[A/T]GAACCAAGAGCTTCGGCTGCTTCATGTCTAACCATTGGATGCTCATTGAC
1433	SCM002812.1_14645642	1	14645642	T/A	CATAACTTGATGCAGCAATTATCAACAGTATATAAATAGCAAATAGCAAA[T/A]AATAGCATCTTGACCAATGAACAACAAAGACAATGTCACAGAAAAGAATT
1434	SCM002812.1_14645655	1	14645655	A/C	AGCAATTATCAACAGTATATAAATAGCAAATAGCAAATAATAGCATCTTG[A/C]CCAATGAACAACAAAGACAATGTCACAGAAAAGAATTAACAATTAAAAAA
1435	SCM002812.1_14645873	1	14645873	C/G	TACTAACAAGATAATGAGTAAAAGGACAGCATGGTGAAAGAAAACACCAA[C/G]TTCCTTCCATACCTAACAAGGTAATCCAGCAGTTTTCTTAATGTCTTCAA
1436	SCM002812.1_14667055	1	14667055	C/A	TCTTACTCATGTGATCAAAACAAAGCTGTTTAGGATTAAAAATCACATGA[C/A]AGAGTGTAGAAGAGAGATGAAGATTTACATCTTTTATGTGATCTCCGTGC
1437	SCM002812.1_14667159	1	14667159	G/A	TCCCAAATTTGTCCGCGAGTTTCCGCACGAAAAAACTGGCAACCAGCACA[G/A]TGGCGAAACCCCAACAAATCCAAAATGTTAAAAACAGAACGTGGGGAACA
1438	SCM002812.1_14667174	1	14667174	C/T	CGAGTTTCCGCACGAAAAAACTGGCAACCAGCACAGTGGCGAAACCCCAA[C/T]AAATCCAAAATGTTAAAAACAGAACGTGGGGAACATTCTGGCAAAAGCTG
1439	SCM002812.1_14775011	1	14775011	T/C	GTTTAATAGGAGTAGTAGATTGCAGAGTgatggagtaactggtaaagttg[T/C]tgtcatgtgaccaggaggtcacgggtgagccttggaaacagcctctggca
1440	SCM002812.1_14775067	1	14775067	G/T	tgtgaccaggaggtcacgggtgagccttggaaacagcctctggcagaaat[G/T]caaggtaaggctgcgtacgatacacccctGTAGTGGGGTCCTTCcctgga
1441	SCM002812.1_14775106	1	14775106	T/C	ctggcagaaatgcaaggtaaggctgcgtacgatacacccctGTAGTGGGG[T/C]CCTTCcctggacaccgcgcatagcggtagatttagtgcaccgggctgccc
1442	SCM002812.1_14775122	1	14775122	G/A	gtaaggctgcgtacgatacacccctGTAGTGGGGTCCTTCcctggacacc[G/A]cgcatagcggtagatttagtgcaccgggctgccctttttagtAGATTGCA
1443	SCM002812.1_15050035	1	15050035	A/T	TCAACAGCAATTGTCAAAAATAATGGGCTCGATACTAACTTAATGTGTAT[A/T]TGCAGGGATCTTCTGTAGATATTGGGGAACCATCCAGCTCTCTATGAATG
1444	SCM002812.1_15050049	1	15050049	T/C	CAAAAATAATGGGCTCGATACTAACTTAATGTGTATATGCAGGGATCTTC[T/C]GTAGATATTGGGGAACCATCCAGCTCTCTATGAATGTTGGAGTCAAAATG
1445	SCM002812.1_15050224	1	15050224	G/A	ATATTTATCAGTAAAATCATTCGAATAAATATGGCAGAACTTCTTTTGTA[G/A]GGCGACGTAAGCCCTTAATTTCACACATATGTAATAACAGTATTAGCTCA
1446	SCM002812.1_15050239	1	15050239	T/A	ATCATTCGAATAAATATGGCAGAACTTCTTTTGTAGGGCGACGTAAGCCC[T/A]TAATTTCACACATATGTAATAACAGTATTAGCTCAGAACTATCTCCGGTT
1447	SCM002812.1_15050252	1	15050252	T/C	ATATGGCAGAACTTCTTTTGTAGGGCGACGTAAGCCCTTAATTTCACACA[T/C]ATGTAATAACAGTATTAGCTCAGAACTATCTCCGGTTAGCATTTGTGCTG
1448	SCM002812.1_15050288	1	15050288	T/C	CTTAATTTCACACATATGTAATAACAGTATTAGCTCAGAACTATCTCCGG[T/C]TAGCATTTGTGCTGCTGAATGATCTGTTATGTACAATGCATAATATTAAT
1449	SCM002812.1_15082338	1	15082338	T/G	CGTCTCAGTGTGCTGCAAGAGGCACTCTGCCTACTCTTTCAGTAACACTC[TT/TG]GATGTACTCCTTCCTTGCTGGATGATCTTCTTGTGGTCGATTGTAAGGTG
1450	SCM002812.1_15083334	1	15083334	C/A	TTCAGAAAGCAATATAATAGCTGACATGTAGCAGCGACACTGATAAGTTC[C/A]ACTATTATGAAAATATAATGAAGATAGTAGAAACTACACACCCTATATAA
1451	SCM002812.1_15083758	1	15083758	C/T	AGTTTCAAAGTTGTTTTACTATCTCTCTTTGTCACAACCAGtacaaaaat[C/T]atccataacactTGCAGCAAATATTTCATACCTTTTAGAGCCAAAATTCT
1452	SCM002812.1_15153150	1	15153150	A/G	GTTTGATAGAAATAATGTCATCAGCCAGCAGCATGAAACTCAAACAAATC[A/G]CCTGCTCTCTCTCGTCTAGAATCTAGATGAATTCATCGATCAAGTATTTT
1453	SCM002812.1_15153449	1	15153449	G/T	ACGTTGATAGATATTCATCATCTGCAGAAGCATTTTCCAAGTTAACTATT[G/T]TGCTGAATGCTGCTGATGCTGTTTAATTAGTCGGCACTTGTATGTCGAGT
1454	SCM002812.1_15156177	1	15156177	C/G	CCGCAGAATGTAGTTCATTGTGCTGCCGAGCATCTTTTGTTGCTGTTCTT[C/G]TGATTGTGATGTGGTAGTGAAGTAGCTTGGTAATGGTATTATTCTAGTGA
1455	SCM002812.1_15156192	1	15156192	T/C	CATTGTGCTGCCGAGCATCTTTTGTTGCTGTTCTTCTGATTGTGATGTGG[T/C]AGTGAAGTAGCTTGGTAATGGTATTATTCTAGTGATAAGTATCATCTAGT
1456	SCM002812.1_15156448	1	15156448	A/G	ACTGTCTTCTCATGTTCAAAACCCTAAATTACTCAAACTGCGACATGAGT[CATG/CG]TGTGCTGGTTTTATGAGAGATCTAAAGCAGAAATATACGGGAATTTAAAT
1457	SCM002812.1_15156459	1	15156459	G/T	ATGTTCAAAACCCTAAATTACTCAAACTGCGACATGAGTCATGTGTGCTG[G/T]TTTTATGAGAGATCTAAAGCAGAAATATACGGGAATTTAAATGGCGTCTA
1458	SCM002812.1_15156468	1	15156468	G/C	ACCCTAAATTACTCAAACTGCGACATGAGTCATGTGTGCTGGTTTTATGA[G/C]AGATCTAAAGCAGAAATATACGGGAATTTAAATGGCGTCTAGATAGCCTT
1459	SCM002812.1_15156490	1	15156490	G/A	ACATGAGTCATGTGTGCTGGTTTTATGAGAGATCTAAAGCAGAAATATAC[G/A]GGAATTTAAATGGCGTCTAGATAGCCTTGACTTTGCTGCTTCATGAAAAG
1460	SCM002812.1_15156504	1	15156504	C/A	TGCTGGTTTTATGAGAGATCTAAAGCAGAAATATACGGGAATTTAAATGG[C/A]GTCTAGATAGCCTTGACTTTGCTGCTTCATGAAAAGCTTACTTGATGTCC
1461	SCM002812.1_15164457	1	15164457	G/C	TTTTTTTTGGGgtaaatacatatttattttatcataacaAAATGTTTACA[G/C]GAGAGAAGGCTGTGACAGCCACAATATTACAAACGTCCGATTAGTTGCCA
1462	SCM002812.1_15164496	1	15164496	G/A	AAATGTTTACAGGAGAGAAGGCTGTGACAGCCACAATATTACAAACGTCC[G/A]ATTAGTTGCCATCTTAGCGAGCCTATTTGCTGCTACTACTTCATTTTGCT
1463	SCM002812.1_15170863	1	15170863	T/A	TTATTCCATCTTCCACTCTTGGTTTATTTATCCCTTAAAAACAATCAATT[T/A]ACTGGGAATCTGCCAAATGAGCGCAAGAGCAACTACTCAAGTTTCGCTGA
1464	SCM002812.1_15170991	1	15170991	T/G	CTGCATGGTGAAATCCCTGATTGGACGTTATCCATGAACTTGGACCAACT[T/G]GATCTTTCTCATAACTTGTTCACATGCGTATGGCGCTCAGAGAACTTATT
1465	SCM002812.1_15171121	1	15171121	C/T	AAAGGCCTTTACATCTATCCATTTGTGACATGATAATTGACCTTCATTTC[C/T]TCATTTTGTCTCAGAACAATTTCAGGGGTTCAATCCCAGGATGTTTGGGT
1466	SCM002812.1_15179023	1	15179023	C/A	AAGCAAATACAAAGCGTCATCGCGGGCACAGAGATGTTTCCCAGCAAATG[C/A]GAAGACAGTAAGCTGCGATTGCTGAACAAGAAGTATAATAATAAGTGAAT
1467	SCM002812.1_15265663	1	15265663	A/G	TAACAGAGAAAATATTTCCTTTTTTAGCAGCGTTTAGTTTTAACATTcac[A/G]taaaattacaaaattaaatgaCAATTTAATACATTTGACACATtttaatt
1468	SCM002812.1_15265670	1	15265670	C/T	GAAAATATTTCCTTTTTTAGCAGCGTTTAGTTTTAACATTcacataaaat[T/C]acaaaattaaatgaCAATTTAATACATTTGACACATtttaatttataacc
1469	SCM002812.1_15270121	1	15270121	T/C	CTTTACAATTGGAATTTTGGTTCTACAAACCTTCtctaaaacataattga[T/C]atCTCTTACAATATGGTCCTTTCTCTATTCCCGGTTTTCAAGAAACCAAG
1470	SCM002812.1_15270140	1	15270140	C/G	GTTCTACAAACCTTCtctaaaacataattgatatCTCTTACAATATGGTC[C/G]TTTCTCTATTCCCGGTTTTCAAGAAACCAAGCTGCAAACATATTTCCAAA
1471	SCM002812.1_15270193	1	15270193	C/T	TCTCTATTCCCGGTTTTCAAGAAACCAAGCTGCAAACATATTTCCAAAAT[C/T]TGGTTCCTCCCGTCGCTCTCTCGTTTCAACAGTTCCTGTATTTCCTTTTT
1472	SCM002812.1_15270323	1	15270323	A/G	GGAAGCTTCCGATCCCCTCTTTGAAGCTGAGGAATGCATTTTCAACAGTT[G/A]AACtggaaaatattgataaataCCTAGTGTTAATTATCTCAACCTCAATG
1473	SCM002812.1_15273822	1	15273822	A/G	aaaagaaaagagaaatttgtTATTGACATACAAAAAGGGTAAATAACACA[G/A]GTTGAGAGCATAAAGTAATTACTTCAATGTGTAAGCACCACCGGCTTTGA
1474	SCM002812.1_15282406	1	15282406	G/T	TCAAGAATTTAAACTTCATAATGAATTAGCGGATCTTATCATTTCCTTCA[G/T]ATGGTTCTTTTACACTTTTGTGATGATACAAATTCCGAAAAAAGTCTTCA
1475	SCM002812.1_15282474	1	15282474	C/A	TTGTGATGATACAAATTCCGAAAAAAGTCTTCAAGTTATAATCAATCTTC[C/A]CATTTTATGATCAGCAATGCACTTGACAGAGAAATTTTACCTGTAAAACT
1476	SCM002812.1_15283168	1	15283168	G/A	TGCCCTCTTCTAGCAGAAGAAACAGTGCTTGAACCGCGAGGGGACCGACC[G/A]ATATGAGCTCGACGTTCTTGAACAGCATCTCTTCGTACTTCCTCTATTTT
1477	SCM002812.1_15284116	1	15284116	A/G	ATGTTGTACTCCTCCCTGAGACGCTAATGGCAGCATTGTTCCAGCAGGAA[A/G]CACAGATACATATTGGCTCGGTGGCTGTCCTTGTATATTCCTTTTATTCT
1478	SCM002812.1_15284359	1	15284359	C/T	AGTTTGTCCAGGAGAGAGGTTTGGACCATTCTTGTTAAAATCTACCCCTT[TC/TT]GAAATGCTTGCATTAGTACTCAAAAGGGCCTCCACCATATGCCACGGAAC
1479	SCM002812.1_15284602	1	15284602	G/C	TTCCAACTCTGGAGTTGACATTGCAGCATCTTCCCAGTTGTTTGGTTCAC[G/C]TGTACTGTTTTTATCGTCATTAGCTGAAAAATCTTCATTGGAACTTGATG
1480	SCM002812.1_15284609	1	15284609	G/C	TCTGGAGTTGACATTGCAGCATCTTCCCAGTTGTTTGGTTCACGTGTACT[G/C]TTTTTATCGTCATTAGCTGAAAAATCTTCATTGGAACTTGATGTCTTCTT
1481	SCM002812.1_15286295	1	15286295	C/T	TGATGATGTATTGCCAAGCCAGATGCACCACCATCCAACTTCATGTCAGC[C/T]TTCTCATCAAGTTTCAACTCTTCATGAGTGTCAGGATGAGTTATTTTGAC
1482	SCM002812.1_15286719	1	15286719	G/A	CTGGAACCCCCGGAAAAGGGACAGAAGATAACTTCTGCATGCTACTGACA[G/A]CATGACTTGCTGAAACCTGAACATGAACAGGTGGATCTCTTTCATGAGAA
1483	SCM002812.1_15396190	1	15396190	T/C	ATTTCCTATAACTTGTAGTTGCATGCATGCTGGGAAAGCAATTTCTTTGA[T/C]GAACCTCTAACTGCAATCTAATTCATAACACATGTGCATATGCTGTCATA
1484	SCM002812.1_15401153	1	15401153	G/A	AAacttgagagagagaaaagagaggtcTCGAAGCTGCAGGACCGGATTGC[G/A]AGGTACAAATCCAATTTGTCAGACCGTGATCAAGAAATCAGAGGACTGAA
1485	SCM002812.1_15401907	1	15401907	A/G	AGTGATGGTGGGCAATCGTTCTGATCATCTGTTCTCTTTTGTTGTCCAAA[A/G]CACCTTAAACCTTTTTGCTTTCCTTGTAGGGTTCAGTTTTCTTTTGTGCA
1486	SCM002812.1_15401914	1	15401914	A/T	GTGGGCAATCGTTCTGATCATCTGTTCTCTTTTGTTGTCCAAAACACCTT[A/T]AACCTTTTTGCTTTCCTTGTAGGGTTCAGTTTTCTTTTGTGCAATGGCTC
1487	SCM002812.1_15402100	1	15402100	C/G	TGCTACTCTCCTTAATATATTTTCATGGTTCGAACAAAAACAATTACGAG[C/G]CCGGTAGGGATCGGACCTACGACTTCATCCACTGAGCAGCTACAGGTGCA
1488	SCM002812.1_15403541	1	15403541	A/G	CAATTAAACCATTTCACCAAGTGCTGGAGGATCTCACTATTCCCCTTCTT[A/G]ATGGATCTCGTATCCAGGATAGCTTCCGGTTCTAACACCACATAACCATG
1489	SCM002812.1_15475060	1	15475060	T/C	CTGGCCTAACACTATGGCAGGACTAGTACTAGTATTACAATTCATAATAG[C/T]AGTGGGCACAACAGGCCCTACAAAAGATGAACTAGTTGTAACAACTTCCA
1490	SCM002812.1_15475353	1	15475353	G/A	AGAATGAAGCACATTTATTACCTCCAAAGTGTTTGTCGCGATTTCCAGCT[G/A]TGAAACCTGCATGCTGCGAGCTAATAAAAGGCCATAAAATAAGCTTGAAA
1491	SCM002812.1_15531040	1	15531040	A/G	GTAGATTTTTCTACTTGACTGTGGTATAGTGGTTTGACCCTTCTAAATGC[A/G]CAGACATCGACTTTTCTGAGATGGGCATTTGCTTTATTTGTGCTTCTGCT
1492	SCM002812.1_15543313	1	15543313	C/T	AACTGCTTCAAGGCCTTGCctcatcttcttttattttcacaCGTACTTGT[C/T]AGCAATGTGTAAGACTTGCTGCCACTCGTCACTCAAATGCTGATCGGTAC
1493	SCM002812.1_15543321	1	15543321	T/A	CAAGGCCTTGCctcatcttcttttattttcacaCGTACTTGTCAGCAATG[T/A]GTAAGACTTGCTGCCACTCGTCACTCAAATGCTGATCGGTACAACTTGGC
1494	SCM002812.1_15548761	1	15548761	T/C	CTCTCTTCAATCTTGATTGTAATGTTTTTGTCCGGATAGGTGCATGAGAC[C/T]CTGCTCAATGAAGAAAGAGCGATATATATGTGAGTCTCTTGTTAACAAAA
1495	SCM002812.1_15549272	1	15549272	T/G	TTGTACGTGAAAATCTTGGTTAGTTATCaactacttcaatttttttatca[T/G]CTATTTATTGACTACTTTaagttttcttcctttttatcatTTACCTGATA
1496	SCM002812.1_15549346	1	15549346	C/T	ttcttcctttttatcatTTACCTGATAGCATGCACCACATCCTAGTCCAT[T/C]TCGATAGAGTTCCGATGCTGCTGACACATCTCCGCCATTGACTGTTGCTC
1497	SCM002812.1_15549463	1	15549463	C/T	ACAACTCCCAGCTGCATGCAATCAAAAAGAAGTTAAACTTTCTACATTTT[TT/CC]GCACATGCTAATATGTTATTGGCCAAATATGCAAGTCAAGAATCTCACTT
1498	SCM002812.1_15549487	1	15549487	T/C	AAAAGAAGTTAAACTTTCTACATTTTTTGCACATGCTAATATGTTATTGG[C/T]CAAATATGCAAGTCAAGAATCTCACTTTCTGTTCCTTTTTCTTCTGAATT
1499	SCM002812.1_15549668	1	15549668	T/C	ATGCTACAAAGACAGAGAGAAATTGGAGAGGAGCCATTTGGATTCAATAT[T/C]ACAAGAGAGGGCAATTAAGCAAAAGAGAACAAGTTGGTGTTGCATGGATG
1500	SCM002812.1_15566909	1	15566909	C/G	TTTGAGGTATGCATTTCTTCATCGACCACATTTTTTCGTTTACTTATCTT[C/G]ACAGCCATTGAAATTTGTAATCTTTCTTCTGTTGTTAGGATTCTTTTTCG
1501	SCM002812.1_15566926	1	15566926	G/A	TTCATCGACCACATTTTTTCGTTTACTTATCTTCACAGCCATTGAAATTT[G/A]TAATCTTTCTTCTGTTGTTAGGATTCTTTTTCGGGAATAACTGCTGGGGT
1502	SCM002812.1_15570861	1	15570861	C/T	GATAGATACAGCCCAAAAAATGTTGCAATCATCCACATTAATGAAAACAC[C/T]AGCCGCAGAAAAGTGACACAAAACTGCTGCTGATAAATAACAGAGACTTT
1503	SCM002812.1_15570880	1	15570880	C/T	ATGTTGCAATCATCCACATTAATGAAAACACCAGCCGCAGAAAAGTGACA[C/T]AAAACTGCTGCTGATAAATAACAGAGACTTTTTGGGTGTATTCATAAGGA
1504	SCM002812.1_15570961	1	15570961	T/G	TTTGGGTGTATTCATAAGGAGAACTTGATGAATGTTTCACAATCTTAAGG[T/G]AACAACCCGATGATTTATGTTTCAACTTTCATTTCGTTTTCGTTTGTTTC
1505	SCM002812.1_15570970	1	15570970	G/A	ATTCATAAGGAGAACTTGATGAATGTTTCACAATCTTAAGGTAACAACCC[G/A]ATGATTTATGTTTCAACTTTCATTTCGTTTTCGTTTGTTTCAAGAAATCT
1506	SCM002812.1_15663441	1	15663441	T/C	tggtTTATGCAGCAGAAGTTTAAGCGAGATTAGTGCTTCTGGAGGTCCTT[T/C]AGGCTTTTATTCTTCTGAACGAAAATCATATTTAACATTTTATAATGCTC
1507	SCM002812.1_15663453	1	15663453	C/T	CAGAAGTTTAAGCGAGATTAGTGCTTCTGGAGGTCCTTTAGGCTTTTATT[C/T]TTCTGAACGAAAATCATATTTAACATTTTATAATGCTCAAGTTACTTGTA
1508	SCM002812.1_15663497	1	15663497	A/T	TTTATTCTTCTGAACGAAAATCATATTTAACATTTTATAATGCTCAAGTT[A/T]CTTGTATTGCCAAGAAGAGTGTAGCATCTTGTATGTAAGTATCCAATTTT
1509	SCM002812.1_15663694	1	15663694	A/G	AAACTGAAGTCCTATCTTCTCTAAATTGTCTTAGGTTCAAGCTTCAGGTT[A/G]CATCCATACAAAACCTGTCACTTTTGCTTCCCAAGGACATTTTCTTGCTG
1510	SCM002812.1_15663726	1	15663726	C/T	AGGTTCAAGCTTCAGGTTACATCCATACAAAACCTGTCACTTTTGCTTCC[C/T]AAGGACATTTTCTTGCTGCATTTGTTTCTTGACACTTCATTGGGATGACA
1511	SCM002812.1_15664894	1	15664894	C/T	ATGTTAGATAATTTTGGTGGGAATGGGGTTCCAATAGCAGCAATGAAGGT[C/T]TATCAAAACATTTTTCCAATCTGAATGAAGTATATTAGTATTACCATTTG
1512	SCM002812.1_15664905	1	15664905	G/T	TTTTGGTGGGAATGGGGTTCCAATAGCAGCAATGAAGGTCTATCAAAACA[TT/TGT]TTTCCAATCTGAATGAAGTATATTAGTATTACCATTTGAAGCTCAATAAC
1513	SCM002812.1_15664948	1	15664948	C/T	CAAAACATTTTTCCAATCTGAATGAAGTATATTAGTATTACCATTTGAAG[C/T]TCAATAACTATGTCAACATGAATTGCTATGCTGTATATTTACAAGGAGCT
1514	SCM002812.1_15672494	1	15672494	G/T	CAAGTAATTTCTAAGAAAGCAGCTAAGAGCTGTTTCTTCTGAACAATCCA[G/T]ACTGAAATTTATGGAGCTAACACATTGTAACGCGAGGGCTAAGGGGATGG
1515	SCM002812.1_15702657	1	15702657	C/T	cCCGATGCTGTCTCTTACAATACCATTCTTGGTTGCCTAAGTCGTGCTGG[C/T]ATGTTTGAGGAAGCTGCACGGCTGATGAAAGAGATGCATgcctttggttt
1516	SCM002812.1_15704333	1	15704333	A/G	AAGGCAGCTAAGAACTTTTTCTTCTGAACAATCCAGACTGAAATTTATGG[AA/AG]CCAACACATTGAAACGCGAGGGCTAAGGGGATGGAGATGGGTTTCTGGGT
1517	SCM002812.1_15709630	1	15709630	C/A	cggtgtccggggaagggccccaccacaagggtgtattgtacgcatcctta[C/A]cttgcatttctgccagaggctgtttccaaggcttgaacccgtgacctcct
1518	SCM002812.1_15711653	1	15711653	A/T	CAAGCTGCTACACTCTTCTTGGCAATACAAGTAACTTTAGTATCATAAAA[A/T]GTTAAATATGGTTTTCATTCGGAAGAATAAAGGCCTAAAGGACCTCCAGA
1519	SCM002812.1_15711663	1	15711663	A/G	CACTCTTCTTGGCAATACAAGTAACTTTAGTATCATAAAAAGTTAAATAT[GG/GA]TTTTCATTCGGAAGAATAAAGGCCTAAAGGACCTCCAGAAGCATTAATCT
1520	SCM002812.1_15711910	1	15711910	A/T	TCCTGAGGTAGTTCTGTTGCTCCAATGTTTTTCAGTCATACAGCTTTATA[TA/TT]CTCTAACAATCCCTTCTCGTGATCAGGCTGCCACTGAAAAAGGGGTTCTT
1521	SCM002812.1_15712481	1	15712481	T/C	CAAATTGTGGTATTCTGGTGACTGTCCCTTTTTCTCCTTCAGAGGACGAC[T/C]AAGAGTCCTAGAACCAATCTTGTAAGCCTTTGCTCGTGATCGAAGCTTGT
1522	SCM002812.1_15856875	1	15856875	C/G	tctattaAGGCTGTTGGATATGTTAAAACCAGCATGTTGGAGTCATATTA[GC/AG]AAACACCCTCTCTAGCTCCgcgaggtagaggtaaggtctgtgtacacacT
1523	SCM002812.1_15857002	1	15857002	G/A	GATTTCActgattatgttgttgttgtagcataTTGGAGTCGTAAGACTCG[TGAA/TAA]GTGTGTTTATGAAATGGAAGCTTTAAACTTGTGAATATATGCTGCTTGAG
1524	SCM002812.1_15864970	1	15864970	A/G	GTTCTTGGAGCAAAGCAGGTAACTGCAACAATTATTTCATATTGAGGTAC[A/G]CTATACAGAAGGAAGATACTTACTGTAATTTATGTGCTAGATTGTCCTTG
1525	SCM002812.1_15870437	1	15870437	C/T	CAGCAAGCCCCACAAGTCCAAGGCTCACAAAATCAGAAACTCCATTACAA[C/T]GGTTAAAGACCACCGGCTTGTTGTTTAATGAGTTATGGTTTTGCATCCAA
1526	SCM002812.1_15886405	1	15886405	C/T	TTGAAAAAATGACCTATTTCTTCAACCAGCTTGGAATACTTAAACACCCT[C/T]GGTATGTCAGGGTTGGGCATTTGGAGCCTAGGCAGCATAAGATGTCGGGG
1527	SCM002812.1_15898405	1	15898405	A/G	GTGCTGCTGGCTCTTTTATTAAGTACTTTGCGAATCAAAGTAGTAGGATC[A/G]GGGAGTTCTTATAACACTTCAAATTCGATGGACCATCACAGTCATCACCA
1528	SCM002812.1_15900983	1	15900983	T/C	TATCTCTTCCCGTGTTCTTTGCTATTGCACAATACCCGCCCAGTTGGTCG[T/C]GAGGTACTGTGCAGCTACTCAATTTGAGAATATGATTTTATCATTAATCT
1529	SCM002812.1_15901953	1	15901953	A/T	ATGCGGGCTGTGGCAACTAAACATTGGGAGATAATGTACATTTGGTTGGA[A/T]CTAGTGCCTCGTAAAATATGGTTAAATCTAGAATGACCAATCATGCGGCA
1530	SCM002812.1_15901958	1	15901958	T/C	GGCTGTGGCAACTAAACATTGGGAGATAATGTACATTTGGTTGGAACTAG[T/C]GCCTCGTAAAATATGGTTAAATCTAGAATGACCAATCATGCGGCAGCTAA
1531	SCM002812.1_15902194	1	15902194	T/C	CGGTGATTAGATCTGCACCTTCTTTTACTTCGCTTGAGAGAATCTGTTTT[T/C]CCTTCATGCAGGCTGTTGCTTTTATCTGCGGTATAATCCACTATGGAGTT
1532	SCM002812.1_15909289	1	15909289	G/A	ACTCGAGGAATTAAATGCCTGATTGCTATCTTAAGCTTTTCTTCTGGTGT[G/A]TATCCAGGCAGCTCAATGACTTCCATTCTGTCCAAGAGTGGGGGAGGAAT
1533	SCM002812.1_15909899	1	15909899	A/G	CACATCAGACCCAGTCTTGTCAATCTCATCCAGCAGCATAACAGGATTGC[A/G]AACAGCTACTCTCTGAAAGTTTAAACCTTAAATTACACTTCAACAAATGA
1534	SCM002812.1_15909955	1	15909955	C/G	CTACTCTCTGAAAGTTTAAACCTTAAATTACACTTCAACAAATGAGAAAC[C/G]AATAAAAATCCTTCAGCTCTTGTGCTTCTATAGAGTAGAAAGACGACGTA
1535	SCM002812.1_15962778	1	15962778	G/A	TGTGCTCAAGAATATGCATTTTGACATTGTGCAGTTCTGAAAGGTGGTTC[G/A]ACTCTTCCAGAAAAGTTACCAGCTTCTGGGTCTCCTGTGGTGGACCAGCA
1536	SCM002812.1_15963112	1	15963112	G/A	TTAGCACTCAAAATCTTATTATGCTATTTGATTGTTATGTAAGCTTATGT[G/A]GCATAATCTGTTGAATTACTAGGATTTTTTCATGTGCATTTCTGTATCTA
1537	SCM002812.1_15963148	1	15963148	G/T	ATGTAAGCTTATGTGGCATAATCTGTTGAATTACTAGGATTTTTTCATGT[G/T]CATTTCTGTATCTACTGCATGCCCCAACACCCAAATCTGCTGTTACTTAG
1538	SCM002812.1_15963187	1	15963187	G/A	TTTTTTCATGTGCATTTCTGTATCTACTGCATGCCCCAACACCCAAATCT[G/A]CTGTTACTTAGGCAGAGCAGATTGCTGATTACTGAGCTTCTTACTCTTTA
1539	SCM002812.1_16038183	1	16038183	G/C	GAGCTGAAAACCTCTTCTTTGAAGTTTATCATGAGTGAGACAAGCTTTCC[G/C]TACTAGACAGTAAAGTAGTATTGAACTCTGAAACTTTCTTGAGTATACCA
1540	SCM002812.1_16040413	1	16040413	C/A	CACTGTATCCAAAAAATAAGCAACATGGTGATTGGAGGTAAAAAGATGAT[C/A]CAAAGACAAGCGTGAAAAGGGTCGAGCAGAATAAGCAGCCCTGACCATGA
1541	SCM002812.1_16040420	1	16040420	C/T	TCCAAAAAATAAGCAACATGGTGATTGGAGGTAAAAAGATGATCCAAAGA[C/T]AAGCGTGAAAAGGGTCGAGCAGAATAAGCAGCCCTGACCATGATCATATT
1542	SCM002812.1_16040436	1	16040436	C/A	CATGGTGATTGGAGGTAAAAAGATGATCCAAAGACAAGCGTGAAAAGGGT[C/A]GAGCAGAATAAGCAGCCCTGACCATGATCATATTGAATTCCATCAAGAAG
1543	SCM002812.1_16053542	1	16053542	T/C	TGCGGATGAACTTGGGCAGTACTGGAAGTTGATCCAATTGTTCTTGGGCT[T/C]TTAGCTGGGCCATCAACCCAACTCGGAAGCGGCCCAGGCCCAGTTTGGTT
1544	SCM002812.1_16053669	1	16053669	G/A	ATGATTCGCTGACTGAGATACTTAGTGTAGTGAGTGGACGATAACCGTAT[G/A]ATTGTGGTCCGTTAAGCTCTTCAGCGAGTGAACAGTGAAGATTAAAGCTA
1545	SCM002812.1_16053830	1	16053830	G/A	GCTCTGCCTGAGGCAGCGCAGGCGATGGAGGATTGTTCGATTAGAGTCAC[G/A]GCGGCGCCGTTTTTGGATAGGAAGTAAGCGGTGCAAACGCCGATGACTCC
1546	SCM002812.1_16054057	1	16054057	C/T	AGGGGTCAATAACAACATTTTCTTAAATTAGAGTTGGGGGAGTTATTTCT[C/T]GAAAGATACACGTGGTGCTGTTGTTGTTTGTGCTGTGCATGAGTGCTGTG
1547	SCM002812.1_16168528	1	16168528	T/A	aatgtcTCTGTCTTAATGTTCAAAGAAGgagataaattaaatttaaacac[T/A]ATTAGGTAATAAGCTAAATAAATTCCAGCCAaactcttaattaattaatc
1548	SCM002812.1_16170967	1	16170967	C/A	TTACTACTGATGCAACCCGTTTTCTGCACCCTTTGCAGCTCGGACCGCCA[C/A]CGGTCGATTCAATTACTCGGTCCGGGTCAATGTAGGCCGATTCAGCATCC
1549	SCM002812.1_16171008	1	16171008	T/C	GGACCGCCACCGGTCGATTCAATTACTCGGTCCGGGTCAATGTAGGCCGA[T/C]TCAGCATCCTCCGGTTCACCTgcttttccttcttctctttcgTTGTTACT
1550	SCM002812.1_16171550	1	16171550	C/T	tttggatTGTAAATAGTACCTGAATGAGGAGGAGATGATCAATTTCATCA[C/T]GTTGTTGTTTGATATGAGTAGCTAAGTCTTCTGTTAATATTGAATAGAAA
1551	SCM002812.1_16171635	1	16171635	A/G	TAATATTGAATAGAAAGCTGATGATTGAGAGGATTGAGGAGAAAGAGAGT[TG/TA]tggtgatgatgatgttgttgttgctgtaatTGATgctgctgctgttgttg
1552	SCM002812.1_16173887	1	16173887	A/G	TTACTTAAATTCATGAGATAGCTGTAATCTCTTACCAGCAAtagatataa[A/G]ttaattttacccATCAAAACTAGAATAAATGAGATGAattccctaatttt
1553	SCM002812.1_16193858	1	16193858	G/C	TAATATGACAAAAACACACGATGAACCTGGTAAAACTGGAAGCAAGAGTT[G/C]CAAACAATGCATCAACTCCTTCCTTCGTCCCTTTCAATTTTGAAACAGAT
1554	SCM002812.1_16193992	1	16193992	A/C	GCAGCCCCGTCTCATTGTATATCTAGAGCTAATCAATTGCAAGTTCTCAG[A/C]AAGCATATAAAGGCAAAGAAAGCAGAGTCCAGCATAGGCAATGGTAACAC
1555	SCM002812.1_16236523	1	16236523	A/C	TGTACATATATATTCTACTacgttttaaaattaaaatgctGCTATgtcaa[A/C]attttcttattttttattcaaaaaaaaaaaaaactctaataggattattt
1556	SCM002812.1_16236568	1	16236568	T/C	gtcaaaattttcttattttttattcaaaaaaaaaaaaaactctaatagga[T/C]tatttactaaattttctaaataaattaccGTAAGTCCTACTCATTTGCAA
1557	SCM002812.1_16236707	1	16236707	A/G	TAGCAATTTGTAACCAAATTAGTTTGGACCTTCTCTAAACAAAAAGATCC[G/A]GTCCAGATTTTCTGTGTGGGCTTCACCCTACTTCTTCTGTTATTTGAACT
1558	SCM002812.1_16236738	1	16236738	C/T	TCTCTAAACAAAAAGATCCGGTCCAGATTTTCTGTGTGGGCTTCACCCTA[C/T]TTCTTCTGTTATTTGAACTTGAAATTTTGGGCATTTATTATGGGCTGCCT
1559	SCM002812.1_16259060	1	16259060	A/G	CTCTTTTTTAAAGCTGACGACTAATTCCCTTCATCTATGACCAAAGGCAA[G/A]GAccatagttttaaatattttattaattgtgAAAATAGGCCGAAAGTTGT
1560	SCM002812.1_16259094	1	16259094	A/T	CTATGACCAAAGGCAAGGAccatagttttaaatattttattaattgtgAA[A/T]ATAGGCCGAAAGTTGTTGGGGAAAAAGAGAGCACattattaattaaagaa
1561	SCM002812.1_16259116	1	16259116	A/G	tagttttaaatattttattaattgtgAAAATAGGCCGAAAGTTGTTGGGG[A/G]AAAAGAGAGCACattattaattaaagaatgaggcaaaagaaaacagaaaa
1562	SCM002812.1_16275601	1	16275601	T/A	CGAATTAATTACTACGACTATATGCTGCCTAAAtagtaaaatatttcttt[T/A]tcgtACTTTGCTCCTTAAGGTGGCATCCAATGATCTAAAGCTCCTTTACT
1563	SCM002812.1_16275769	1	16275769	G/T	GGAATATTTATTATTCTAAACTTAGTTCTGCCAACTTTGTAGATTCTCTA[G/T]CATGCAATTATTCAGAAGCTGCATATTGCACCATACACGTGTATTATAGA
1564	SCM002812.1_16280709	1	16280709	G/T	TGGAAGCAGAACCAGGTGTTGCTGTCACCCAATGGAAAGATTTACCTCGA[G/T]ATGTGAGCCAATTTACCCAAGTGGCAATACTTAGACCGTCTtaaggatta
1565	SCM002812.1_16280926	1	16280926	C/G	ATAAGTATTTTTGATACTACGAGATAGTACGTGTTTGTTTGGTGACATAT[TC/CG]TTTGTTTGTTTAGTTTGTGAGTGGAAACTGCATAAAAATGTGTTAACAGC
1566	SCM002812.1_16311757	1	16311757	A/G	GTGAGGGTCATGTTTAGATATCATATACTTAATAAATGTGTGCTCTCTCT[A/G]CCATTTTAAgtttttagatgagatggtcacACACTTCAATTTCTTTAGAA
1567	SCM002812.1_16312058	1	16312058	T/C	ACCATATAAGTTATCCGAGGCTGCTTGTTGTGTTCTGTTGTTTTAGTTGT[C/T]TAGCCTTAAAACATTTTTAAGACATCCTCATCGGTTCAGTTTATGACATA
1568	SCM002812.1_16312317	1	16312317	G/A	TTTCAATTTCAAATATCCACATCAGATATGAAGATCTTGAGAGGTAAGGA[A/G]GTTCAACTGTTGATTTCTTTGAATTTGTGATGATGCTGACTAGCTTTCAT
1569	SCM002812.1_16314317	1	16314317	A/G	AAATATATCTCTTTGTATGCTTCATTGCTGAAGTCCGATCCTGATCGAAT[A/G]GTAATAGATGATAACAAAGATTTAGAAGAACTGGATAACACGCTTGATGC
1570	SCM002812.1_16319986	1	16319986	C/A	CTCCATGTTATGTGACTGTAAGCTGAAGTTTTATTTTAGTTCACCAGTTA[A/C]AATAGTTTAGCTTTCaacttatcaattttttttcaatagtaTCTGAAGGA
1571	SCM002812.1_16328799	1	16328799	T/C	TCAAGTCGCTGCATCTTTTATCTGTGGTTTGTATCCTTAACTTCATTGTT[C/T]TACATCATATTGCAGTTTACGAGGGAAACAACTATATCAAGTTCCTCCAA
1572	SCM002812.1_16328962	1	16328962	C/G	CTTTGCAATATATTTGGTTTCTTTTGGTTATGCATTTTTCGGTTTCTGAT[C/G]TCCCTTACCTTATTGTCACATGTAGATTGTGGAAAATGCAAATGCCTTAA
1573	SCM002812.1_16329023	1	16329023	C/T	TATTGTCACATGTAGATTGTGGAAAATGCAAATGCCTTAATATTACGTTG[C/T]GACTCTGAAGATTTAAAGAAGACATGGCAGCGCCACTTGCAGGGGGCCAT
1574	SCM002812.1_16385748	1	16385748	C/T	CCTCCCAGTTGGTTATGACCTGGTGTGGAGGAACTGCTCAGATGACTACA[C/T]CAATCCCATATCAATTTGGCATCCTCGTGCTCCTGAGGGCTTTGTCTCTC
1575	SCM002812.1_16397676	1	16397676	A/G	AGCTAAATCTGTATAGGCCCCTGCGTATAGCAGTTTCCGACTAGTTTGAC[A/G]CCATACATAGTTGTCCTTGTTGTTGTAATAGTTAATCAAAAGAAGGTGCA
1576	SCM002812.1_16499087	1	16499087	T/A	gATCTAGCGGTTTATGTTAACCAAGTGCTTTATTAGTTTACTTGCTGGTA[TT/TAGT]TTGCCTTTTAGAGACATTTTTAGGATCTGAATTGCTATAGGCTAGTCATG
1577	SCM002812.1_16501466	1	16501466	C/G	TCAAAGGTGGAAGCAACTCAAGAAGGAGATAGCAGCTGCAATCTGTGGAG[C/G]TCTAATATAGTACACTTGGCAGGCAAGAAACTGAAAACTTTTCAGGCAAA
1578	SCM002812.1_16508963	1	16508963	T/C	AATGTTGCCTCAAGTATGTCTAGGACAGTGGAGATACTGGAAGAGTTAAC[T/C]GATACAACCTCATCTTCTGACTCGGAATCCGAAGCTTCAACTGATGAAGA
1579	SCM002812.1_16509135	1	16509135	A/C	ATGATGATTTGAGCTGTCCTGAAAACAATGAAGATGGTAAAAAGAAGTCA[A/C]ATAAGGGGCTTGTTGTTGAAGGTGAAAAGCAGAACAAACGCCGAGCATAT
1580	SCM002812.1_16510917	1	16510917	C/T	CATGTGGAAAAACATTGCTGGAGATATAAGTCTTGAGAGGCTGCGAGAGC[C/T]CCTGACTGATAGTAAGGGAGGATGCATAATCTCACATCCACCTGGCACCG
1581	SCM002812.1_16511002	1	16511002	C/G	CATCCACCTGGCACCGGAAAAACCCGACTCACCATAGTATTTCTTCAGTC[G/C]TATCTGAAGCTGTTTCCGAATTGTCGGCCTGTAATCATAGCTCCATCCAA
1582	SCM002812.1_16511110	1	16511110	T/C	CTTAACTGGGAAGCCGAGTTTCAGAAATGGGAGGTGGACATTCCCTTCCA[T/C]AACTTGAACAGCAAAGATTTATCCTTCCAAGAAGATGAAGCTACTGTTGG
1583	SCM002812.1_16517972	1	16517972	A/T	TGTCGTGGGGTTATTGTCATCCTACAATATTGTGCACTGCATGGGTACAA[A/T]GTCGAATTTGGAAAACATTTGGCATTTTGAGTTTGATTTACATGAAGAGA
1584	SCM002812.1_16518002	1	16518002	A/G	TGTGCACTGCATGGGTACAAAGTCGAATTTGGAAAACATTTGGCATTTTG[A/G]GTTTGATTTACATGAAGAGAATATATTCAATATATCATTAGAATTTTCAA
1585	SCM002812.1_16518039	1	16518039	A/C	ATTTGGCATTTTGAGTTTGATTTACATGAAGAGAATATATTCAATATATC[A/C]TTAGAATTTTCAACAAATCCCTATCACAAGAGGTGATCAATTGCTGACAC
1586	SCM002812.1_16518235	1	16518235	C/T	GAAAGAAAAATCACAGCTCCTATTACAATAGCTGCCATGGCAATATTCGT[AC/GT]TCATAATATCTCCAATGCATTGTAGTCGTGGTGAAAGTCATCAGTTCAAC
1587	SCM002812.1_16518253	1	16518253	G/T	CCTATTACAATAGCTGCCATGGCAATATTCGTACTCATAATATCTCCAAT[G/T]CATTGTAGTCGTGGTGAAAGTCATCAGTTCAACTTTGATAAcacaactac
1588	SCM002812.1_16541690	1	16541690	C/G	AATAACAAGGCTGTGTGGGATAAAACCAGATTGGACGCATAGGCAAATCA[C/G]GGGATGATACGTGGAAGGAAGGACCGGTCAGGTCTGACTCCCCATTAGGC
1589	SCM002812.1_16541715	1	16541715	G/C	CCAGATTGGACGCATAGGCAAATCACGGGATGATACGTGGAAGGAAGGAC[C/G]GGTCAGGTCTGACTCCCCATTAGGCAAGCACCGGATATCTCATCAATTGT
1590	SCM002812.1_16541723	1	16541723	C/G	GACGCATAGGCAAATCACGGGATGATACGTGGAAGGAAGGACCGGTCAGG[TCTGACTCCCCATTAGG/TG]CAAGCACCGGATATCTCATCAATTGTCATGGGGAGAAGTAATCGCTTTTG
1591	SCM002812.1_16542578	1	16542578	A/T	TAGCTGCTGAAAAGGGTACAACCATTTAGTCTCATTGTTACTCAATTCCC[A/T]ATTAGCTAATGAGTCAGCAACCCTGTTGCCTTCCCTAACAGTACTGAACC
1592	SCM002812.1_16542816	1	16542816	T/G	TGTCATTGTTAGTACACCATTCAACAACAATCTTCAGTGCAAGAGTCTCT[T/G]CCATAATATAAGTACTGACTCCCAGATAATCTCCAAAGGCAGCAAAGATT
1593	SCM002812.1_16549847	1	16549847	T/C	TGATTCTTGAATTAAAGCTGTGCATTCCTCCTAACTCTATATAAACCTAA[C/T]ATCATTAGAACTTATAATTGTAATTAAGTGGCTAACTACTCTATCTGTAG
1594	SCM002812.1_16549883	1	16549883	C/T	CTATATAAACCTAACATCATTAGAACTTATAATTGTAATTAAGTGGCTAA[C/T]TACTCTATCTGTAGGCAAATAATACAAAACTTTTGCCGTTGCAACAAGGA
1595	SCM002812.1_16589360	1	16589360	T/G	TAAGTGTGATTTTAACCTTTTTAATTAGCTCTAGCAGCAGGATTTTGAGA[T/G]AAAAAGGAAGATTGGAGCTATTTGGTGAATATATTAACTTGGCTATTGAT
1596	SCM002812.1_16599267	1	16599267	G/T	CATGTACATTTAGAGGGGCCATAAGAAAAAAGTAGCTAATTTAACTTTTC[G/T]TAGCTGAACATGGAAGTTCGACATTTGTTACGGAGGCTGCAACATGAATT
1597	SCM002812.1_16602803	1	16602803	T/C	AGGAAGAAGCACAAACAGAGAAGATAGCATCAAATTTTTATTAGCTTCAG[T/C]AAATGTCAAACTACTTTATCAGCATAAAAAACTTTATAAGCACAAAAATA
1598	SCM002812.1_16606497	1	16606497	C/T	AAACATCATCAAATGCAGCTCCCACGGGATTTTCTGGCTTATAACAGCCA[C/T]GAATTTACAGATAACAACGTTCCTTCTATCTATCTACAAAGCAGAACAAG
1599	SCM002812.1_16608468	1	16608468	C/A	AGCTTATCATCAGACTAAGCATCAGCAGCAAATGATCAAATACAGTATAA[C/A]aagtatgtttttctttttaagaaaggAAGCAACAACAAGTACTTCATTTT
1600	SCM002812.1_16656251	1	16656251	G/A	CAGTGATGTGGTTTATCATATGTTATTTCCATGTGTTTCTGTTTGCATTT[G/A]CTTATCTTAGAACATCTCTTAATTGTGTGATCCTCTTTATGTTTCAGAAG
1601	SCM002812.1_16680985	1	16680985	A/T	TTGTAGTTAGTGATTCAAAGTTAATTGTGATTTCTTGTTTCAGAGAATTC[A/T]GTTTTCTAGTCTGTTTGTTACTAGATGCACTTTCTGTCTTTAACTTGTAA
1602	SCM002812.1_16681239	1	16681239	A/T	tgaatttatttgaaaagggTTCCTTTTGGTTTACTGAGATTTTGTACTGT[A/T]AGGACTGAGGAGGGACTTTACTTCAGATTGCTCACTTGGGAATTAgctaa
1603	SCM002812.1_16682016	1	16682016	A/T	TATGTATAGTGAGGAATGAGCTTTAATCAGCTAAAGTCTTgatctttttc[AA/AT]tttttccatttttctgCTTTGCTGCAATGGTTTGGTTTTCTGTGTAGTAC
1604	SCM002812.1_16748803	1	16748803	G/A	caatgtgactaggaggtcagaaacagcctcttgctgaaatgcaaggtaag[G/A]ctgcgtacaataaaCTCATGTAGTTTGACACTTTCCTATGCATATCGGGA
1605	SCM002812.1_16748823	1	16748823	G/C	aaacagcctcttgctgaaatgcaaggtaaggctgcgtacaataaaCTCAT[G/C]TAGTTTGACACTTTCCTATGCATATCGGGAGTTTTGGTGCACGGGGCTGC
1606	SCM002812.1_16749001	1	16749001	A/G	tttctttgttgatttctccTTATATGGAAGTTCCTTTACATTTATTACTT[TAG/TGG]GGAAAATAGAGTATTCTGattcatcttttctattttaagACAAAACATTT
1607	SCM002812.1_16752538	1	16752538	A/G	AGAGACTTGGCACTGGAAGCCTCATCCAGGGGTAAACCTTTTTTTCCCTT[G/A]GACCACATTGCATGCCTATGTCAACATATTTCACAGGATATTTTAGGTCT
1608	SCM002812.1_16752548	1	16752548	G/A	CACTGGAAGCCTCATCCAGGGGTAAACCTTTTTTTCCCTTGGACCACATT[G/A]CATGCCTATGTCAACATATTTCACAGGATATTTTAGGTCTAGGAAATACC
1609	SCM002812.1_16790955	1	16790955	C/G	TATGTGAAAGGAGGTGGTGCTGTGAAAAAATTTCAATCTCATGAATTGTC[CG/CC]TACAAGTTCTTGACCATGTCAGAACACCCTTGAATAAGAGTAAAGTTAAG
1610	SCM002812.1_16791174	1	16791174	C/G	TTAACCTGCCAAGTCAAGTCCTCTACAACAGATAATTGTGTAAAGAAATT[C/G]ATAGTTGCATCCTATGCTGCTCGGACTCTTCAGAAATGTCATCGGGtacg
1611	SCM002812.1_16791181	1	16791181	G/T	GCCAAGTCAAGTCCTCTACAACAGATAATTGTGTAAAGAAATTCATAGTT[G/T]CATCCTATGCTGCTCGGACTCTTCAGAAATGTCATCGGGtacgtgtcgga
1612	SCM002812.1_16791405	1	16791405	T/A	TTTTTCTCGACGAAGTTTTTCTCTTTTCCATTATAACCTGCAGTGGGAGA[T/A]CTTGTATTGCAATCCCCTTCCTTTAAACACGTTTCACCCTAGATTTGTCT
1613	SCM002812.1_16792029	1	16792029	G/A	GATTTTGTTCTATAACATCCTCTTTGATCCCTCACTCACTGCTGCTTCCC[G/A]TGCTCACCATTTCCATCTTTCTTTGATCCCATAGGTACAGTGATCCTCCT
1614	SCM002812.1_16792069	1	16792069	G/A	GCTGCTTCCCGTGCTCACCATTTCCATCTTTCTTTGATCCCATAGGTACA[G/A]TGATCCTCCTGCATTTTCTGTACCATTACCAGGGATCATCTTGTCTTTCA
1615	SCM002812.1_16969737	1	16969737	A/C	TTCAGCTTACATTGTACACAATTTTGCAGCAGGTCCTATTGcatgataaa[A/C]taatgaaatattgaaatttgcatgagaaaatattagaattattttttaaa
1616	SCM002812.1_17001224	1	17001224	T/C	ACTACTACTTTTTATCTAGATcctaatcttcttaaaatattaCACATTAA[T/C]ATGGGCTGTGgcattcttgaattttttattaatttctgtCTTGTAGTTAC
1617	SCM002812.1_17034033	1	17034033	G/A	TGCATCTGCTTGAATTGAAAAGGTGAGCAGCTCAATTCTGATCTTCACAT[G/A]TCTGAGACGGGCATCCTCCGTTGAACTACCCCTTCTCCTACTTGTGCTCA
1618	SCM002812.1_17034098	1	17034098	T/C	CCTCCGTTGAACTACCCCTTCTCCTACTTGTGCTCAGCCAAGTACCATTA[T/C]GCACATTGATTGCAATGGACAACTAAACCATTGGTTCCTTTATCCAtact
1619	SCM002812.1_17037202	1	17037202	A/C	AAACTTTTAAAGAGAGATTCACCTTAGCTATTGTAGGACCAGAACTTAAA[A/C]ATTGTTTCCACgaggaaaaaggaaaaagcaaGACCATATGTGACCGAATA
1620	SCM002812.1_17037433	1	17037433	T/A	TTGTCCACTATGGCTAAAGGTGCATCGGATAACTTTTTTGCAAAGGCACG[T/A]GCTCTAGCAACTCCGCCAACATCAGGAGAAACTACTACCAAATCATCAGA
1621	SCM002812.1_17040478	1	17040478	G/A	GCATTTACTTCAATAAGCTGCACAGCTTCAGGCATGTCCTAATTGAGGCT[A/G]ACGtgcataataaaagaaaatgtaatTTAATACGAGACTGATTTAACTAC
1622	SCM002812.1_17040508	1	17040508	A/T	GGCATGTCCTAATTGAGGCTAACGtgcataataaaagaaaatgtaatTTA[A/T]TACGAGACTGATTTAACTACCTAAAAGACGCTTGAAAACACAagcaaaat
1623	SCM002812.1_17123113	1	17123113	T/C	AGCCTGTAACGGAATGCAGCTATATCTGATGTGTATCTATGTTAGCTAGA[T/C]GAGTTTGACAAATCAATCAATCAAGAGCTCATGTTGGTTGATCCtccaaa
1624	SCM002812.1_17123143	1	17123143	C/T	GTGTATCTATGTTAGCTAGATGAGTTTGACAAATCAATCAATCAAGAGCT[C/T]ATGTTGGTTGATCCtccaaaatatttttatagtaatttcggTGATTTTTC
1625	SCM002812.1_17123158	1	17123158	T/A	CTAGATGAGTTTGACAAATCAATCAATCAAGAGCTCATGTTGGTTGATCC[T/A]ccaaaatatttttatagtaatttcggTGATTTTTCATGAGTTGTGACAAG
1626	SCM002812.1_17123350	1	17123350	G/C	CAGACGTGAGAATGACCTTCATGGCTTCATCTCAGACACAGACCAAAACT[G/C]ATATTTGGTTGGGAATTGATGGAAAAACTATTTGCagctttttacaaaaa
1627	SCM002812.1_17385549	1	17385549	T/A	CCAAAGAGATAGAAATCATTTttgccattaaaaccatttgctaatttaat[T/A]tatttccaaTTAATGAAATAATCTGATCCACCTCAAACATAATTGAGCCC
1628	SCM002812.1_17402284	1	17402284	A/G	GAACGAAGACGCATTATATGAAGGTGATGATGAGAGCTCCAAAACTGCTG[A/G]TAGAAAAATGCTTCATACTCACGGTTTCAAGTGAGTACCAAAGCACTAAT
1629	SCM002812.1_17402605	1	17402605	C/G	ACCAATTTGGCTATGTACTATACTTTACTCGGTTGAGTTTACTCAGATGG[C/G]ATCAATGTTCGTTGTTCAAGGCGATGCCATGAAGACGACAATCGGGAACT
1630	SCM002812.1_17402680	1	17402680	C/T	TGCCATGAAGACGACAATCGGGAACTTTAGGATACCTGCTGCCAGTATGT[C/T]AGGTTTTGACATCATGAGTGTAGCAATTTTCATATTCTTCTACCGCCAAT
1631	SCM002812.1_17406750	1	17406750	A/T	TAATAATGTCTTCCTGTGGATACATGTAACAGCAGCTTCTCAATTCTGAC[TAAGT/TT]TCTTAAAGTAAGATACAAAAAGGAGGGTTTGGGGGCGAAGGAATTTCTCC
1632	SCM002812.1_17406805	1	17406805	A/T	TCTTAAAGTAAGATACAAAAAGGAGGGTTTGGGGGCGAAGGAATTTCTCC[A/T]CCAGCTAAGATCATCAACAGTAGCCAGAAGGAATGCAGTTCAGTGGTCTG
1633	SCM002812.1_17406809	1	17406809	G/C	AAAGTAAGATACAAAAAGGAGGGTTTGGGGGCGAAGGAATTTCTCCACCA[G/C]CTAAGATCATCAACAGTAGCCAGAAGGAATGCAGTTCAGTGGTCTGTAAT
1634	SCM002812.1_17407112	1	17407112	C/A	AGTAAACCATGCTgaatgaaagaagagaaaaggagTACAATAACTCTCCT[A/C]TAATTCGAATGGGGTTTGGTTGCTGCAGAGGCACCAGGGGTCTATAAGGC
1635	SCM002812.1_17813070	1	17813070	C/T	AAACGGTGAGCTTAAGTAATAAATGAAGGCAGCTATCACATGGGAAAACG[C/T]CAAGACTTATAAGAGCAAAGTCTAGTTTTACAAGTAAATGCGAAGGACAC
1636	SCM002812.1_17822045	1	17822045	C/T	ATTTCATGAATGTGTGTGTAATTTTTGCCTAAATCATAGTAAAAGACTGT[C/T]CTTTTCACCATTCATGTAATGCtaaatttttttggtgttttacATTTGTC
1637	SCM002812.1_17822374	1	17822374	G/A	AGTTTCTTTGTTCCCATCTAAAAGGATCGGTGGCAAACTCATCTAAGGAT[G/A]AAGTTCATGCTGCTAGGAACAGCACTTACACTTCGGATAACCTTccagtt
1638	SCM002812.1_17822474	1	17822474	C/T	tattttaaaaaatttctcctTTAGCTAGTTTCAGTTCGTTGTTATCATTG[T/C]AGGAGCTGTTCAATCAATTTGTGAAATCATTTGGAAGGGCATGAATTCTC
1639	SCM002812.1_18042997	1	18042997	A/G	GGAATTGGATGCAATGGTGAAAAGGATGATTTTCGAGGGTCTAGGGCTAA[AA/AG]GATCGCTATGATGAATTTATGGATGAAAACATTTTCATTATGCGGTTTCT
1640	SCM002812.1_18043155	1	18043155	C/T	GCCACACAGACTCTGGATTCTTGACCATTGTGAAACAAGGTCTGCCTGGA[C/T]TGCAggttttagagaaaaatggtgaATGGATTGAGCCCAATGTTTCACCT
1641	SCM002812.1_18043160	1	18043160	G/A	ACAGACTCTGGATTCTTGACCATTGTGAAACAAGGTCTGCCTGGACTGCA[G/A]gttttagagaaaaatggtgaATGGATTGAGCCCAATGTTTCACCTAATTC
1642	SCM002812.1_18052531	1	18052531	A/G	TTGTCAAGACATCTTGTTTTCATACTTTCATATGAATCCACTTGTATTTC[A/G]TATTACTATTATTGAGGCAGTTCCATACCTTTTcctcattattcatcttt
1643	SCM002812.1_18100533	1	18100533	C/A	aatataaaaaagaatatttctatttaattttttttttttttaaactaaag[C/A]TAAAGTTAAAATAAGACAAGTGAGTTGTACACCCAACAACCTCTAGAATA
1644	SCM002812.1_18336648	1	18336648	A/G	TGTTGTATATCTCAGTTGGCAGCAAAATTTGCATTTTTTCCTCCAACACC[A/G]GCTACATATCAAGTCAAGAAAAGGGATGATGGAAGACTTGTTGCTGTTTC
1645	SCM002812.1_18336668	1	18336668	A/G	AGCAAAATTTGCATTTTTTCCTCCAACACCAGCTACATATCAAGTCAAGA[A/G]AAGGGATGATGGAAGACTTGTTGCTGTTTCAACTACATCTTCTATGCCTA
1646	SCM002812.1_18336789	1	18336789	A/T	GTTAATCTTGATGTCTTGTTAGTTGACACTAAAAGAGGCAACAAGATTGT[A/T]GCTTTTTACTTGAAAAATCCATATGCTAAACTTACTGTGCTTTACTCTCA
1647	SCM002812.1_18336930	1	18336930	T/C	GTTCAGCTTAAAGCTAATCTCAGAATCAACCTTATGGGGTCTGCCTTTTC[T/C]TCccttccttttttgtttttcacACAGTTTTGCTGCACCCCCCCACCCCC
1648	SCM002812.1_18345699	1	18345699	G/C	TGGAAGCCCAAATGCTTGGTGTGTTGGATGCCCGGCTGCCTCAAATGTTC[G/C]TGCATGTTGCCAAAATGTTCATGCGCGTGCCCAGAATGTTCATGTGCATG
1649	SCM002812.1_18345725	1	18345725	C/T	GATGCCCGGCTGCCTCAAATGTTCGTGCATGTTGCCAAAATGTTCATGCG[C/T]GTGCCCAGAATGTTCATGTGCATGCCCAAGATGTTCGTGTACATGCCCAA
1650	SCM002812.1_18401555	1	18401555	T/A	AGTTGTAGTAATACGGATCATGGATCTGAGTAACATTTCATGTGTGTctg[T/A]taaataatttttattttatcttcagcCAAAATTACTAATTGTTTTGTTTG
1651	SCM002812.1_18401562	1	18401562	A/C	GTAATACGGATCATGGATCTGAGTAACATTTCATGTGTGTctgttaaata[A/C]tttttattttatcttcagcCAAAATTACTAATTGTTTTGTTTGTAAAAAA
1652	SCM002812.1_18401578	1	18401578	T/C	ATCTGAGTAACATTTCATGTGTGTctgttaaataatttttattttatctt[C/T]agcCAAAATTACTAATTGTTTTGTTTGTAAAAAATTTGGATAGCAGCTTA
1653	SCM002812.1_18401611	1	18401611	A/T	aatttttattttatcttcagcCAAAATTACTAATTGTTTTGTTTGTAAAA[AA/ATA]TTTGGATAGCAGCTTAATTAGAATCGTGAAAGTTAAGATAAATTTGCACC
1654	SCM002812.1_18482538	1	18482538	G/A	TCAACAGAAGTTGATATTCGTCTCCCCTTGCTGGTGTATGTCTCTCGTGA[G/A]AAGCGTCCTGGCTATGATCATAACAAAAAGGCTGGAGCCATGAATGCCTT
1655	SCM002812.1_18483492	1	18483492	T/C	CGCAACAATGCTTTTTTGGCTAGTCCTAGAATGAAATTTTTGCAGCGGAT[T/C]GCCTACCTCAATTGCGGCATCTACCCCTTCACCTCGGTATTCCTAATTGT
1656	SCM002812.1_18483735	1	18483735	A/G	GCTTTAGAAGAGTGGTGGCGTAATGAGCAATTTTGGTTAATTGGAGGCAC[A/G]AGTGCCCATCTCGCTGCTGTGCTTCAGGGGCTACTAAAAGTGATTGCTGG
1657	SCM002812.1_18511448	1	18511448	G/A	AAGCTTCCACCAGAATTGTAATGATGATTGATGGCTCTATGAGCTCACCA[G/A]TATCACAAGGGCTCGACTGTTCAACAGGATATAAGAAGcagcaacaacaa
1658	SCM002812.1_18511535	1	18511535	G/A	AGcagcaacaacaaaaacatatctagtgtaatcccacaagtggggttttC[G/A]GAGGGTGGTGTTGATGCAGCCTTACCCCTGCCTTGTGGAGATAGAGAAGT
1659	SCM002812.1_18511632	1	18511632	G/A	AAGTTGTTTCTAATAGAAACTCGACTCAAGTAACTCATATCGGAAATCAA[G/A]TATTAAAGCAAATACAGTAGTGAAAACAGAATATAAGAAGCTGAAGACAG
1660	SCM002812.1_18511822	1	18511822	G/A	TCGACGACCAGGGAGGAGCCCTTAAGGAAACCATTCCCTGTCTGTCCCTC[G/A]GCCTGCACGAGCACCCTGCTCTTGCTCCAGGGGCAGCTCGAACAGTCCAT
1661	SCM002812.1_18632092	1	18632092	T/C	ATTCTGAGCAGCAAGTTGGTCATGCTCGCTCCTTAGACGACTCAGTTCTG[T/C]TCTAAGAGAGGCATTTTCTTCCTTTAGAACTTCAGCACGCTGTGCTAGTT
1662	SCM002812.1_18700502	1	18700502	T/C	GGATCTCCCAATCATTTAAAGGCTTCTATAGCTCAAATTCCACTGTTGGT[T/C]TGACCAGACCTCTACTGCAGCGGCCCTCTGCTGCTGGTTGAGGTTAAATA
1663	SCM002812.1_18701874	1	18701874	G/A	TATTTTTTCACCTTAACAAAAAAAGTCAGAATAATTGTGGATGGAGGAAA[AG/AA]ATTCTACCCCTTTCGCTCCATACTTCAGGTTGAGTAACAAATTGCATTTT
1664	SCM002812.1_18701909	1	18701909	G/C	TGTGGATGGAGGAAAAGATTCTACCCCTTTCGCTCCATACTTCAGGTTGA[G/C]TAACAAATTGCATTTTCATTCTCATTCGTGCTGTACAGAAAAGTTGTCAT
1665	SCM002812.1_18701920	1	18701920	C/G	GAAAAGATTCTACCCCTTTCGCTCCATACTTCAGGTTGAGTAACAAATTG[C/G]ATTTTCATTCTCATTCGTGCTGTACAGAAAAGTTGTCATGATACTTGCGA
1666	SCM002812.1_18701968	1	18701968	C/T	TGCATTTTCATTCTCATTCGTGCTGTACAGAAAAGTTGTCATGATACTTG[C/T]GAAGTTCTTGTGTATAGAAGCTTCCTTTTCCTCTCCTTCTCTTACACAAG
1667	SCM002812.1_18702006	1	18702006	T/C	TCATGATACTTGCGAAGTTCTTGTGTATAGAAGCTTCCTTTTCCTCTCCT[T/C]CTCTTACACAAGGTCTCTCATTTATACCAGTCTTAAATTTTGTGCTGTTT
1668	SCM002812.1_18733653	1	18733653	G/C	TTTTGGATAATGACTTCAAGTCAAAGTTTTCAGACTTCGAGCTTGCCAGA[G/C]AGGGCTCAACTGGCATAACACAACCATGTTTCCACAGCAATTGTGGTGAA
1669	SCM002812.1_18733659	1	18733659	T/C	ATAATGACTTCAAGTCAAAGTTTTCAGACTTCGAGCTTGCCAGAGAGGGC[T/C]CAACTGGCATAACACAACCATGTTTCCACAGCAATTGTGGTGAAATGGGG
1670	SCM002812.1_18736920	1	18736920	A/G	GGCTGTGTAAGTTTCGGATGTTTATCAGTTGGATTTTCCATTTTGTGTAT[A/G]CTTCAATAATCCAGTAACTATTTGTCTGATTTTCGGCTTATTGATGTCTA
1671	SCM002812.1_18736942	1	18736942	T/A	TATCAGTTGGATTTTCCATTTTGTGTATACTTCAATAATCCAGTAACTAT[T/A]TGTCTGATTTTCGGCTTATTGATGTCTAAACAGAGTTGCGTCTGCTCCTG
1672	SCM002812.1_18741750	1	18741750	T/A	atttatttcccGCAGCTAATTAAACTAGATAGCTAATGCAATTCAAAGAC[T/A]TGGATTGAAAGAACAAAATTTCCTACAGTTActattctccaaaaaaaaaa
1673	SCM002812.1_18816692	1	18816692	A/G	TCTTTTTTCGTTTAAGAAAAAAGggttatatttttcttcattaattattg[A/G]ACTAGTTGAACTCAAGCTTCTTTCTGTATTTAGGTCaaatttctaagatt
1674	SCM002812.1_18821635	1	18821635	A/T	TAACTCAACATATGTTGATACTTTAGATAGGAAAAAGAGAGGAGAATGTA[AA/AT]ATGGAAATAAGTTGAATTTGTATTTTTCGTCATCGCCTTTTCATGGTTTA
1675	SCM002812.1_18821930	1	18821930	C/G	CGTAGGGTGTGTTTAGTATAGTGGAAAATGtgtttcaattttctcatgtt[CCG/CGG]TTGGTCACATCAAATGGTTTGAAAAGCATTTTCCTTCATTCAAAAACAGC
1676	SCM002812.1_18829778	1	18829778	C/G	CTACAGGTAATACCATAGACAACAGTGGAAGCTGCTTCAAATTCTGTACA[C/G]ATTTGACATGCGCGTTTTTAGTTCCAATCATCACATAATTTCCTTGGTAT
1677	SCM002812.1_18829797	1	18829797	T/C	CAACAGTGGAAGCTGCTTCAAATTCTGTACACATTTGACATGCGCGTTTT[T/C]AGTTCCAATCATCACATAATTTCCTTGGTATGTCTTATGAGTAAATCTAT
1678	SCM002812.1_18922411	1	18922411	T/C	tttacaaatatttttagagCTCTGTGATATGCTCATGCTATTTCCTCTTT[T/C]ATATAGATATGGAACAGATAGACTATTCCAAAGTACTGTAAAGTTATTGA
1679	SCM002812.1_18954552	1	18954552	T/C	TCCTTAGTGAAGAATGTATGAGCTACACCTTTTTTACCAGCCCTTCCAGT[T/C]CTTCCAATTCTATGAACATAATCCTCTGTTGTCAAAGGGAAACTATAATT
1680	SCM002812.1_19350340	1	19350340	A/C	TTAGCAGCTATTTGAATAGCAGCCTTGCTATCACAGTGTATAGGAACAGG[A/C]AAAGTTAAAGAAACTCCAAGTGTGTTGAACAATCCAACAAGCCAAGTAAT
1681	SCM002812.1_19350558	1	19350558	C/T	GATAGACTTCCTGATATCAATATATGACCCTCAATATGCATCACATTATG[C/T]TTGTAAGGAACCAATAGGATTAGCTTCTAAGAGAACACCTAGACCTGGTA
1682	SCM002812.1_19350603	1	19350603	C/T	TTATGCTTGTAAGGAACCAATAGGATTAGCTTCTAAGAGAACACCTAGAC[C/T]TGGTAAGTGTTTCACATATTTTACCACTCTTATAGCTGCATTCATATGAG
1683	SCM002812.1_19350608	1	19350608	A/G	CTTGTAAGGAACCAATAGGATTAGCTTCTAAGAGAACACCTAGACCTGGT[A/G]AGTGTTTCACATATTTTACCACTCTTATAGCTGCATTCATATGAGATGAT
1684	SCM002812.1_19350627	1	19350627	C/A	ATTAGCTTCTAAGAGAACACCTAGACCTGGTAAGTGTTTCACATATTTTA[C/A]CACTCTTATAGCTGCATTCATATGAGATGATTTCGTGGCCTGCATGAAGA
1685	SCM002812.1_19353886	1	19353886	C/A	GGACAGCCAGTAACTCTTAAATTTGTGAGGGCTGTTAGGTGCTGCAATGC[C/A]TCAGGTAAAGATTTTAGCATGTTACAGTGTTCAACAAATAACTCCATGAG
1686	SCM002812.1_19355671	1	19355671	A/G	CTCATATGTTCCCATTCACTTTCTTCCCTCTTGAAGCGTAAAAGACCTCC[A/G]AGAGTCTTGGCTGCTAGAGGCACACCCCCACATTTCTTCACAATTTCCTT
1687	SCM002812.1_19361496	1	19361496	T/C	CATTAGCTTATATTAAGGAATTCAAGAAAGTATTGGCAATTAGTCAGTCT[T/C]CTAAGCCCACTACAATGCCTCGGTCATATGGGCTTTGGGATAAGAACCCA
1688	SCM002812.1_19361517	1	19361517	C/T	TCAAGAAAGTATTGGCAATTAGTCAGTCTTCTAAGCCCACTACAATGCCT[C/T]GGTCATATGGGCTTTGGGATAAGAACCCACACTAAAAGTAGTCTCCTCAA
1689	SCM002812.1_19361780	1	19361780	T/C	CTATAAACGATCAGGTATTATCTACTTAAGATTTACTAGAGAAATAGAAA[T/C]ATTCTTAGTAACTTCACCTAGGAGTCGCAATATACTTGTTCATCTTATTC
1690	SCM002812.1_19433947	1	19433947	C/T	tgttgtttatacttttctttatatttgattGTCTTCTCCATTGCAGCCCA[C/T]CACCGTATCTTCCTTTGATTGTCTTCTCCATTGAAGTAAACTATTGTACC
1691	SCM002812.1_19434112	1	19434112	A/G	TTCACTACActattcttcaacttcttcatTATTATTGCCATTAATTTTAC[A/G]AACTCAGCATCAACTCCAATAGAAGTGTTGACATAAACTTCACAATACCa
1692	SCM002812.1_19434172	1	19434172	C/A	TCAACTCCAATAGAAGTGTTGACATAAACTTCACAATACCattatgaagg[A/C]aaacatttagTAGCTGCAAATTTCTCATTAAAACTCTTGCAACTTCAAac
1693	SCM002812.1_19434442	1	19434442	C/G	GTGAACCTTTTACTTTTGATGTAGACACAAACGTTATTGATGAAAGATGT[C/G]AAGCTTGGAGAAATTTTTGACTGCCATTTTTATGAAAGAAATTACTTTCA
1694	SCM002812.1_19434486	1	19434486	C/A	AGATGTCAAGCTTGGAGAAATTTTTGACTGCCATTTTTATGAAAGAAATT[A/C]CTTTCAATCCTTCAGCTGCAATTATTGAAAGAAATTAGATTTAATTTGGG
1695	SCM002812.1_19437631	1	19437631	T/C	TGCTCTTCCATATCTCTCTTGACAACCCGGAAAAATTTGTCGTCATCGAA[T/C]GTCTCATAAGTTTTCAAAACATTGTACAGTTGAACCACTTGTGCGTCATC
1696	SCM002812.1_19438029	1	19438029	T/C	TGTCACAAAACGAAACACGTCCCACTCAGTACTATTAACTGATGATTCTT[C/T]GGTTCTGCATCCGAGGCACGATATCAAGCTATTGATATCGCAGCAGCAGC
1697	SCM002812.1_19475728	1	19475728	G/A	tttaaacttcattcttttttctaatatatattaGCAGTGCAAAATAGAGG[A/G]GTATTCCCCAATTAGTACAGAAGTTTGATTAGGAGTCTGGGCCACAACCC
1698	SCM002812.1_19475740	1	19475740	T/A	tcttttttctaatatatattaGCAGTGCAAAATAGAGGAGTATTCCCCAA[T/A]TAGTACAGAAGTTTGATTAGGAGTCTGGGCCACAACCCGGATAGTCAAAC
1699	SCM002812.1_19475790	1	19475790	T/C	TTAGTACAGAAGTTTGATTAGGAGTCTGGGCCACAACCCGGATAGTCAAA[C/T]AAATACTAAATAGTTTTGATTAGTCTATGGAAAACAGTTGCAACAATGTC
1700	SCM002812.1_19475940	1	19475940	A/G	GGTATGTAGCTCGAAAAACCCTTGATCCTTGGTTCCTAAAGACATCACCA[G/A]CACAACCAGGTCTAGGGCTTCTGGGCGCTGCGCCATCAATGTTGAGAGGT
1701	SCM002812.1_19476895	1	19476895	G/A	ATTATAATTCCCTTCTCTCGCAGCTCCTTCAGATCCTCTTTTGAAACCAC[G/A]AGGTCCTTCATGAATCTCACGTACGCAGTCACAGATTTACGCATAAAAAA
1702	SCM002812.1_19476924	1	19476924	T/A	CAGATCCTCTTTTGAAACCACGAGGTCCTTCATGAATCTCACGTACGCAG[T/A]CACAGATTTACGCATAAAAAAGTAGGGAGAGAACTCATAAGCGATCATGT
1703	SCM002812.1_19476955	1	19476955	G/T	ATGAATCTCACGTACGCAGTCACAGATTTACGCATAAAAAAGTAGGGAGA[G/T]AACTCATAAGCGATCATGTTCATGAAAAACACTCTGGTGTACGTTGTAAC
1704	SCM002812.1_19477140	1	19477140	C/A	ACTGGCACTAAAATGAATGCCCTTTAATTTCAGATCCGTCACAGAACGAC[C/A]GCCAGCTGACTGCCTCATAATTGGGTCGTATTTGCTTCTGTAGCAACAGT
1705	SCM002812.1_19477168	1	19477168	G/A	TTCAGATCCGTCACAGAACGACCGCCAGCTGACTGCCTCATAATTGGGTC[G/A]TATTTGCTTCTGTAGCAACAGTATTCGAGGCATGATACAAAGTCACTGAT
1706	SCM002812.1_19552672	1	19552672	T/A	GTGTACCTCAAGCTGCTTCTGTAATCTTTTCTGGACTTCAAACTGACACC[T/A]CAGTTGCTCACTGATTGGAGCTTCTCTGTTCAAATATAAGAATCTATTAG
1707	SCM002812.1_19555803	1	19555803	A/G	CACAATGATCAAGCATTAGAATACAAAGGTAAGAAAGGAGCTTTTTGTCC[A/G]CTTTGCTTTCGGATAAGCTTCAACTGAGTTTACAAAATCATCCAGAACTT
1708	SCM002812.1_19556608	1	19556608	T/C	GACTTTGGTTTCAAATTATGATACAATTTTGGGGCACCTTTCTacttttt[T/C]cctccatctttttttacttaaaaggaaataaatagCTTCAAAAGGCAAGC
1709	SCM002812.1_19574037	1	19574037	T/C	TCGGTTAGGGAGATGATGAACACACGCTAAACATGACTTCCAAATTTCAA[C/T]TTCTGAAGTACAACATCCTATAGAGATTTAGTTAGACCAAGATGCATAAT
1710	SCM002812.1_19590723	1	19590723	T/A	GGAGGCATGAAAGTTGTCATCACCTGACCAGAGTTCATGTGTCAGTCCAG[AT/TA]TAACCAATTTATCATCGTCAAAGAAGGGACAAGTCAACTTTTTACATAAT
1711	SCM002812.1_19590910	1	19590910	A/G	AAGGTCATCATGTTAAACAAGGACACCTTCCCTCCAGAAGCAGACATGAC[G/A]TAAGAATCATTTTtagataaagcaatacatgcagCGGCATCTTCAGCTGA
1712	SCM002812.1_19591220	1	19591220	A/T	CCAGAGCTTATGAATGGCATTAGAGCCCAGTGCCAGGACAGCAAGCCCAG[A/T]GTTTGTATAGAGCAGCCGCAACACCTGCCACCATTACAACAAATATCTTT
1713	SCM002812.1_19591951	1	19591951	T/C	GCTGCTTTCCATAGTGGCCTATTGATACAACAAGCAGGCTAAGTAAAATA[C/T]AATAGAATCATACTTCAAACGACAAGATCAGGAAGCACCATGCATTCCCC
1714	SCM002812.1_19592142	1	19592142	G/T	CGTTCAATGATTTGAGGTGCCGAGCCAGATATATTAGGAATTGGACCTAA[G/T]GAACCAGCAATTGGTGGCTGCACAGTGAATCAATTTAAAGACAACCATCA
1715	SCM002812.1_19592325	1	19592325	A/G	AGTACCTTAACATTGACATCAGAAAACGCACGTGAACCCTCAAATGCCCT[A/G]CTCTCCAGCATCCTCAGCATTCGCTGCCCATCAGTATTTGCCAGAACCTT
1716	SCM002812.1_19592403	1	19592403	C/G	CCATCAGTATTTGCCAGAACCTTGATTCCATTATCACTCGTCGTGACAGC[C/G]AGCAAAGAGCCTTCCTTATTGAATCTTAGTCTCGGACTGGCCTGAAAAGG
1717	SCM002812.1_19592553	1	19592553	G/T	GAATTCAAGTAACAGAAATACTAACAGGCAATCCACCATCGCCATCAGTA[T/G]ACGTAAGCATGTTGGTATTATCCATTTCCCAAAACTTTATCTGGAACTCA
1718	SCM002812.1_19592660	1	19592660	A/T	GCAGCTAAGAAACGATTTCTCGTTGTGTCAAACTGCACTACACCTAATGA[T/A]CGCTTTCTAAAGCCAGAGAATGTCCTCTTGATTGCTCCTTCACTCTCATT
1719	SCM002812.1_19592924	1	19592924	A/C	GCGTAGGCCTCTTTACAATTCATTTTTCTACCTTCAATAAGCACCATTAA[A/C]TCATTCACTATTGCTGCCATATCTTTTATCCTGGCACCTTTTGAGTATAA
1720	SCM002812.1_19598330	1	19598330	A/C	GGAGTAGGACTGGATAGACAATACTATATATGGTTTAGCTGGATAGGAGG[A/C]CTTTCAGCCGGCACTGATAACATCACCTCTGTACATTTTCTCATGCTTTA
1721	SCM002812.1_19598341	1	19598341	G/A	GGATAGACAATACTATATATGGTTTAGCTGGATAGGAGGACTTTCAGCCG[G/A]CACTGATAACATCACCTCTGTACATTTTCTCATGCTTTATACTGATGACA
1722	SCM002812.1_19600670	1	19600670	C/T	CGTTCAGTTATGCTCTTAATACGGAGGGGGAAGTAGCCCTATTCAGGTCT[C/T]AATCTGGATGAAACATATCTTTCAGAGGGAGGTTTGAAAATTGAGATATA
1723	SCM002812.1_19600724	1	19600724	G/A	CTGGATGAAACATATCTTTCAGAGGGAGGTTTGAAAATTGAGATATACAC[A/G]GATCAGACCAATTGTTAAAATAGCTAGCAGCTGCGTATATCAAATAGGAA
1724	SCM002812.1_19618223	1	19618223	T/C	AAGGCTCTTGCCCAGGAGAACCAAACTGAGAAAGCACCTTCTTTACCTGA[T/C]GGTGAGCAATCTAGCCAAAGGACTCTACCAAATGCATGTAGCAGTCCTGT
1725	SCM002812.1_19618895	1	19618895	G/A	GCAACAGCTTTTCTATCAGGAAATTGGCTTTTTCTGATAGGTGAACCAAC[G/A]AGGCCTCGTACCATTAGGCCAAGATGGCGGGCGTGACAGGACGTGGCAAT
1726	SCM002812.1_19618946	1	19618946	G/T	AGGCCTCGTACCATTAGGCCAAGATGGCGGGCGTGACAGGACGTGGCAAT[G/T]GTATTGGCAGCAACAATAGCAGCAATATAGGGTGGAAAGATCCATCTGGT
1727	SCM002812.1_19683356	1	19683356	C/G	CACACAGTTAAAATTGATGAATGTACCGGTTTGCTACATAATAATAAATA[G/C]TGTGAAGTTGAGCACTAGTTGATCTCACTGGTGGAGGAAACTTTGTGCTA
1728	SCM002812.1_19683426	1	19683426	A/G	TGATCTCACTGGTGGAGGAAACTTTGTGCTACATCTTCTCACTAAAATGT[A/G]AAGGAGGTTTTCTTTAGCTGTGTGAATAATTAAGCATTGTTCATCAAGAT
1729	SCM002812.1_19683469	1	19683469	A/G	AAAATGTAAAGGAGGTTTTCTTTAGCTGTGTGAATAATTAAGCATTGTTC[A/G]TCAAGATATTCACAAAGgcgactcaaaatataaaaaagtaaacacGCAAA
1730	SCM002812.1_19683572	1	19683572	A/G	AAGCCAAAAATCGTAAATACTATTTTGGAGAGCTAATAAGTAATGACAGA[A/G]TTTTACCTAAGTTGGGTTTACTTTCTTGacattatgttattttttcagaC
1731	SCM002812.1_19683609	1	19683609	T/G	AAGTAATGACAGAATTTTACCTAAGTTGGGTTTACTTTCTTGacattatg[T/G]tattttttcagaCTATAACTGGGAAAGCTTGTTGAATCATGGTTCATGGG
1732	SCM002812.1_19683621	1	19683621	A/C	AATTTTACCTAAGTTGGGTTTACTTTCTTGacattatgttattttttcag[A/C]CTATAACTGGGAAAGCTTGTTGAATCATGGTTCATGGGCTGTTTGGATTT
1733	SCM002812.1_19687075	1	19687075	A/C	GCAAAACACCCCGCGTTTTTCACAGGAAGAGATGAAATCGAATCAAATGC[A/C]TCTGTAACCAAAGCAGTACAACGTTTGGTTAATAACTTGTCCATCACTGT
1734	SCM002812.1_19725492	1	19725492	C/A	AACCTATTTTGCTGCAGCATGCATTTTTGTGGAAAATATATGTTATGCTA[C/A]AGAGCaaagaaatgaaggaaaatgttAATGAGTAGTTGGCAAATTGTTGA
1735	SCM002812.1_19725522	1	19725522	G/A	GGAAAATATATGTTATGCTACAGAGCaaagaaatgaaggaaaatgttAAT[G/A]AGTAGTTGGCAAATTGTTGAGGAATGAAGATATGTATAGTGTAACATCGA
1736	SCM002812.1_19725621	1	19725621	C/T	GAAATAGTACTGTTATTGTCTCGTCCCCTTTTTGTTTGAATATTCTTGTT[C/T]TGTAGGTATTCCAATTGAATCTCATGCTAATAAAGAGCTGCAATTGGTTG
1737	SCM002812.1_19730703	1	19730703	G/A	ACCAAATCTCTAAAATTTACGTATGATGGAAGACTAATTCTGGATCATGG[G/A]TCCTTTATATAGCTAAAATATGGTTCTGCAATATTGTGGGCAAAATAAGT
1738	SCM002812.1_19730735	1	19730735	A/G	ACTAATTCTGGATCATGGGTCCTTTATATAGCTAAAATATGGTTCTGCAA[TA/TG]TTGTGGGCAAAATAAGTCTCAATATCCCTTGCTTGCTTGATGTTAAATGT
1739	SCM002812.1_19730838	1	19730838	G/A	TGAACAGTCCAATATAGGCAGGGAATAGCATCCTTTTTCAAGAATATAGC[G/A]TTATATGATGTACTCATCACAATAATTTCTGATTATTAGTTTGCTTTATG
1740	SCM002812.1_19780410	1	19780410	C/G	AGCATGGGTGAGCTCTGGCTTTGTGGACCTGGTGTAATGAAAGGTATGTT[C/G]TAGTtatctgaagatactgaaatgcTCTTTGTGCTGCTAAATGCTTAAGT
1741	SCM002812.1_19780425	1	19780425	T/C	TGGCTTTGTGGACCTGGTGTAATGAAAGGTATGTTCTAGTtatctgaaga[T/C]actgaaatgcTCTTTGTGCTGCTAAATGCTTAAGTCATCAGAAAATTTTC
1742	SCM002812.1_19781022	1	19781022	G/A	TATAGATCTGACTTGTAGCTCATTGATCAATATCTTCTCAGTGCTTCAAC[G/A]TTTGAGTAGCATCAGAGAATTTACCAAGAGAACTGACGCTTGCATTTTCA
1743	SCM002812.1_19803760	1	19803760	A/G	GCAGCCTCTGGAGCCAAGATAATGTTCATACTAGGTACCATATCCTGATC[A/G]TCCGATAAATCGCAATGCTTTTGGTTCTTTTTCCGAAAGAGCTCTTAAGA
1744	SCM002812.1_19803777	1	19803777	G/A	GATAATGTTCATACTAGGTACCATATCCTGATCATCCGATAAATCGCAAT[G/A]CTTTTGGTTCTTTTTCCGAAAGAGCTCTTAAGATAAACTAACTTGGTTTG
1745	SCM002812.1_19805817	1	19805817	T/C	GGGGATTATCTTACAAAGGCCGCATCTAATCCTGGAGCTGGTGACATTCT[T/C]ATGGGATTTTTGGGATCAGTCATCATCTCCTTTGCCTTTTCAATGTTCAA
1746	SCM002812.1_19805936	1	19805936	T/A	CTGAGCTGCAACTAAGGCTGCTAACAAGATGGGAATATAAAGTAATTTCA[T/A]AGTTGTAGAGGAATTTTTGCTTGCTGGTGACCGGTGAGTGAGGGTGTATA
1747	SCM002812.1_19805968	1	19805968	C/T	GAATATAAAGTAATTTCATAGTTGTAGAGGAATTTTTGCTTGCTGGTGAC[C/T]GGTGAGTGAGGGTGTATATGGAACAAGCATGGAATGAAGGAAGAAAGAGA
1748	SCM002812.1_19805977	1	19805977	A/T	GTAATTTCATAGTTGTAGAGGAATTTTTGCTTGCTGGTGACCGGTGAGTG[A/T]GGGTGTATATGGAACAAGCATGGAATGAAGGAAGAAAGAGAGAATTACTA
1749	SCM002812.1_19805984	1	19805984	A/G	CATAGTTGTAGAGGAATTTTTGCTTGCTGGTGACCGGTGAGTGAGGGTGT[A/G]TATGGAACAAGCATGGAATGAAGGAAGAAAGAGAGAATTACTAATgacat
1750	SCM002812.1_19806073	1	19806073	T/A	TACTAATgacatgaaagaaaaaagaaaaatgaaattccAGATCAAGCGAT[T/A]TATTCATTTTGGAATTGTTTTGTTATCCTGCAGTTATCTTACAAGCATAA
1751	SCM002812.1_19806512	1	19806512	A/G	TCTTGACTAGTCATGGATTATCTGGCAATTGAGAGCGAAAAAGATGCTAA[A/G]CCTTCTTAAATGTGTGATATTCAGGTGTGAATTCATCTCTAACAGCAGCT
1752	SCM002812.1_19806981	1	19806981	T/C	TCAAGAGAAGATCAATTTTATGTTTGAGAAAAACTATGCATTGAAATTTT[T/C]TACATAGAACAAAATTCAAGCTGTATAATGTTGCTGTAATGTTTATTTTT
1753	SCM002812.1_19809855	1	19809855	C/T	ACTTTAATAAAGTTCTAAATATTTAGCTGGAGCAGCTTATTGAGGTTCTG[T/C]ACTCTGATATATGTTGCCTTAATATATAATTGAACTTAAGTATGAAAAAT
1754	SCM002812.1_19983193	1	19983193	A/G	CAccatcacaaaagagagttttcagcagccaaagaaagaaaacaagagCA[A/G]ATTTTCGCACTtaaatttcagccacagctgtcaacttcaaattgcgattt
1755	SCM002812.1_19983285	1	19983285	A/T	ttgcgattttcGCTTcatttcttgtccgattgagctgatttttggacagC[A/T]TGTTCCTCTCATCTCAGTCTTTGATTAAAAACTGATGGAGGTAAATTTGG
1756	SCM002812.1_19983317	1	19983317	C/T	agctgatttttggacagCATGTTCCTCTCATCTCAGTCTTTGATTAAAAA[C/T]TGATGGAGGTAAATTTGGTGGCTTGTAGCTCCTGTTTTTCATCCCCAAAC
1757	SCM002812.1_19983351	1	19983351	G/A	AGTCTTTGATTAAAAACTGATGGAGGTAAATTTGGTGGCTTGTAGCTCCT[G/A]TTTTTCATCCCCAAACAGCAGCTacgttttttatatttttgctccttttt
1758	SCM002812.1_20284857	1	20284857	T/C	ATCCCTTTATTCGCTGCATTAATACTCGAAAAGACAAGGTAGGCTGATCA[T/C]ACACTTGGTCAAAAAGTGTTACTTTTACCCTACAATGGTCCACGTCAAGG
1759	SCM002812.1_20284877	1	20284877	T/G	AATACTCGAAAAGACAAGGTAGGCTGATCATACACTTGGTCAAAAAGTGT[T/G]ACTTTTACCCTACAATGGTCCACGTCAAGGTCCAGAACAACTTCATGGCT
1760	SCM002812.1_20285194	1	20285194	A/G	TATGAGACTTCTTTGGACAGTATGATCGCTAAAAAAAATTGGTTTTAGAG[A/G]TGGAAGAATCCATTGCTAAACCACTAAATTTCGTGACTAAAGCCATTTAG
1761	SCM002812.1_20285306	1	20285306	C/T	TGTCTGTCGCTAAAAACACTCATAGATAACCCTTTAGCAATGAATTATTG[AC/AT]ATTCATCGCAACCCTTAGAGACAGATTAGCGACAAACAATTTTGCTGCTA
1762	SCM002812.1_20906941	1	20906941	T/C	ATTCTCATTGGAGTGTACAGGCtgccaaatttttatttttaattcatttt[TT/TC]gaaTTCCTTGAGAAAAAATTCTGAATCCACCACTAAGTATGAGGATTATG
1763	SCM002812.1_20906963	1	20906963	C/T	tgccaaatttttatttttaattcattttttgaaTTCCTTGAGAAAAAATT[C/T]TGAATCCACCACTAAGTATGAGGATTATGCTTTGGAATTACGAAGGAGAT
1764	SCM002812.1_20907000	1	20907000	A/T	TTGAGAAAAAATTCTGAATCCACCACTAAGTATGAGGATTATGCTTTGGA[A/T]TTACGAAGGAGATGAATTTATATgaaagtttttgaagtgtgagtttaATT
1765	SCM002812.1_20907490	1	20907490	C/A	AAGTTCTTTAGCCTGCATCCATGTGCTTATCAAAGGAATCCAAGCCACAT[C/A]TTCAGATTTCCCAAGCGACTATAATACTGAAATTTGACCTGAAATATATG
1766	SCM002812.1_20907519	1	20907519	G/A	TCAAAGGAATCCAAGCCACATCTTCAGATTTCCCAAGCGACTATAATACT[G/A]AAATTTGACCTGAAATATATGCCATTGAAATCTGAGCAAAGCAGCATTAG
1767	SCM002812.1_21275199	1	21275199	G/A	aattatcaaaatttaaagttttaattttaaaatctaaGGAAGTATATAAA[G/A]GTTGTTTCGAGGAAGGTTGTCGATTAGCCAAATCCTAACAAACACTAAAA
1768	SCM002812.1_21792393	1	21792393	C/G	TACTCACAATTATTGATTGATTGTTTACTCACAAAACTTTGTGTTACAAT[TC/TG]CAGTAATCAAGACTCCTTCCAAATAACTAATATACGTATGGCTGAAGCTT
1769	SCM002812.1_21792829	1	21792829	T/C	GGATGCAATTGATGAGGAACGAAGGAAGTTTCCTTTGGATGAAAGGATTG[T/C]AGAAAGACAAACTGCTAGAAGGGAAACGGGTGCTCATCTTAAAtgatata
1770	SCM002812.1_21792857	1	21792857	A/G	TTTCCTTTGGATGAAAGGATTGTAGAAAGACAAACTGCTAGAAGGGAAAC[G/A]GGTGCTCATCTTAAAtgatatactatttttttaatacaagCTGTGAGTTT
1771	SCM002812.1_21792881	1	21792881	A/G	GAAAGACAAACTGCTAGAAGGGAAACGGGTGCTCATCTTAAAtgatatac[TA/TG]tttttttaatacaagCTGTGAGTTTTTCGTTCATGAATCACAATGAATTC
1772	SCM002812.1_21806616	1	21806616	T/C	CCTTTTGGTGAGCTGCCTTGTCTAGAAATTCTAGAGTTACACAAAGGGTC[T/C]GCCGAGTATGTTGAAGAGAATGACGTTCAATCTGGAGTCTCCACAAGAAG
1773	SCM002812.1_21806640	1	21806640	T/C	GAAATTCTAGAGTTACACAAAGGGTCTGCCGAGTATGTTGAAGAGAATGA[C/T]GTTCAATCTGGAGTCTCCACAAGAAGAAGGTTTCCATCCCTGAGAGAACT
1774	SCM002812.1_21861864	1	21861864	A/G	AATGAAGATCAACAGAAATGGGATAATCTAAGAGCAGCCTTGAATGTTGG[A/G]GCAAATGGTGCTTCTGTTCTAACCACTACTCGGCTTGAAATGGTTGGATC
1775	SCM002812.1_21861984	1	21861984	G/A	CCATATAAATTGTCAAATCTGTCTGAAGACCATTGTTGGTCGTTGTTCAG[G/A]CAACGCGCATTTGGaaatcaagaagaaataagtCCTAGCCTTGAGGCTAT
1776	SCM002812.1_21862023	1	21862023	C/T	TCGTTGTTCAGGCAACGCGCATTTGGaaatcaagaagaaataagtCCTAG[C/T]CTTGAGGCTATCGGAAAGAAGATTGTGAAAAAATGTGGTGGTGTGCCTTT
1777	SCM002812.1_21863295	1	21863295	G/A	GGTGAGCTGCCTTGTCTAGAAAGTCTAGAGTTAACATTCGGGAGTGATGA[G/A]GTGGAGTATTTTGAAGAGGATGATGTTCATTCTGGAAGCCCCACAAGAAG
1778	SCM002812.1_21863320	1	21863320	G/A	TAGAGTTAACATTCGGGAGTGATGAGGTGGAGTATTTTGAAGAGGATGAT[G/A]TTCATTCTGGAAGCCCCACAAGAAGGTGGTTTCCATCCCTGAGAAAACTT
1779	SCM002812.1_21863340	1	21863340	A/G	GATGAGGTGGAGTATTTTGAAGAGGATGATGTTCATTCTGGAAGCCCCAC[A/G]AGAAGGTGGTTTCCATCCCTGAGAAAACTTCATATAAAGGGCTTTCGTAA
1780	SCM002812.1_21863633	1	21863633	C/A	TGGTAACCACGAAGCAACTTCATTCCCAGACGAGATGTTCAATGGCCTTG[C/A]GTATCTCAAATACTTGCAAATCTATGACTTAAAGAAACTCAACGAGCTGC
1781	SCM002812.1_21865026	1	21865026	C/A	ATGTGGTCAGAGCAAAACATATGTATGTGGCCACGCTCGAATATCCAAGA[C/A]CAGATCATATAGAAACAATACTAGATTCAATGTTGTACTTGTTGGCACAG
1782	SCM002812.1_21865132	1	21865132	C/T	GTCTCACTTAGTGGTGAAACAGATGGTGGAACTTCTCCTAAGCTTGAAGC[C/T]GGGACCCGTGACCAAAATTTATGCTGTAGCAGAAACCAAAATTGATTATG
1783	SCM002812.1_21865141	1	21865141	T/G	AGTGGTGAAACAGATGGTGGAACTTCTCCTAAGCTTGAAGCCGGGACCCG[T/G]GACCAAAATTTATGCTGTAGCAGAAACCAAAATTGATTATGCAAGAAAGC
1784	SCM002812.1_21884909	1	21884909	T/G	GAAACTCAATAATACGTCCATAATTGCCGTCACCTCTCTCTTCTTCTCTA[T/G]CTATTGACCCCATCTCAACTTTCTCCCATCATCATTCCTTTTACTTTTTC
1785	SCM002812.1_21887811	1	21887811	C/A	AAGCAACTCTTTAAACGCTAAAGGGAAGCAGCTAAAACAGGAACTATAAC[C/A]CATTCCTCCAGCTAGATAAGTGTGGTACCAGTTAGGCATAACAGGTGCTT
1786	SCM002812.1_21887880	1	21887880	A/G	AGTGTGGTACCAGTTAGGCATAACAGGTGCTTGGAAACTGACTGAACTAA[A/G]GAGCTTTTACTGGCAATTGTAGGAAATACAAGTGGGGATTTAGTCATATA
1787	SCM002812.1_21889192	1	21889192	A/T	CAGCTCAAGGGGGACAATATCATGTGTCGTTCAGCAGATAGCGAGATTCG[A/T]GGGGAGTTGCTAGCAAACTTCCAACTTTTCTCCTTGATTTTGTTTGTCCT
1788	SCM002812.1_21903244	1	21903244	C/A	TTAGAGCAACTCTTCTCCAGTGACAGATTAGGCCTGCAGCTCAAGGGTGA[C/A]AGTGAACACAGCAATCACATGTGCTGTTTGTGTCAGAAAACTTGAGCAAC
1789	SCM002812.1_21903320	1	21903320	G/A	GTTTGTGTCAGAAAACTTGAGCAACAAAATAGGGCCAACATTAGGGCACT[G/A]GCTAATGATATGCACATGCATGAAATATAGAAAGGCAAAGAGGGAGAAAG
1790	SCM002812.1_21904741	1	21904741	T/C	ATACAAACCCTCAATAATAATCAATAGCCAGATACTTGCTAAAGAGTTTC[T/C]TTGTTTTTTTGCCGTTGGTGATCTGTCAAATATCTTTTAGTTCTTAAACC
1791	SCM002812.1_21953250	1	21953250	C/T	AGCAGCTCTGCCGGGCTGCATCAACGAAGAACTCTATCTAAGTTCATTTA[C/T]AAGCCCACTTTTTAGTCCGACCGGACAACCTGAAAGTGTAAAAAAATTTT
1792	SCM002812.1_21953471	1	21953471	C/T	CAAAGCTATTATGGTGTTTTTCATGCCCGTAAAGTCTAAAGTCATCATAT[C/T]ATTGTTTGAGATTACGTAATGCAGATTTTGTTGAGATGGAAGAGCTATGA
1793	SCM002812.1_22019649	1	22019649	C/T	GACAGAGCTTTCATGACCTTCACTTGATTGCATAACACATCCTTGTGGAA[T/C]GAAGTGCGGAAACCATAGGTTGAATCCCATGTTCATGAACCAAACCCCTT
1794	SCM002812.1_22019657	1	22019657	G/T	TTTCATGACCTTCACTTGATTGCATAACACATCCTTGTGGAATGAAGTGC[G/T]GAAACCATAGGTTGAATCCCATGTTCATGAACCAAACCCCTTGGAAAATG
1795	SCM002812.1_22082393	1	22082393	A/G	CCCTTCTCATCCATGTTGTGCAATAACAGATTAACCCTGTTAGCATTGAG[A/G]GTACATCCCAAATGTTATTTATTTTCCCTgttagtttcttatttttttaa
1796	SCM002812.1_22083870	1	22083870	C/G	cTCCCCAAAACAAAAACCTTTGACCTTGTTGATATGCTGATTTAGAGTGG[C/G]GCATGGATGCCTTCTAATACTAGCAGCACAAATCTGTAATAGGTTATTTA
1797	SCM002812.1_22084193	1	22084193	T/C	TTGTGTTCCATTAGGACGGTAGGCAACTTTTGGAGTGCCTCCTCAGTATC[T/C]TATATATGATTCAACGTCAACAACaaaatatctttctgtaaaatGACACA
1798	SCM002812.1_22084289	1	22084289	A/G	ACACAGACCAATTGGAGATTGGATTTCATAGTTAGGAAGCTTAGAGACTC[A/G]TGATTCTAAGTATATCAATTGATTTCTCGCTGCTTAAGGTTGTTCCTTAG
1799	SCM002812.1_22084337	1	22084337	T/G	TCATGATTCTAAGTATATCAATTGATTTCTCGCTGCTTAAGGTTGTTCCT[T/G]AGATAATGAATTTGAAGTGAGAAAAAGGTGATACCCACTCAAGGATGCAC
1800	SCM002812.1_22084358	1	22084358	G/A	TTGATTTCTCGCTGCTTAAGGTTGTTCCTTAGATAATGAATTTGAAGTGA[G/A]AAAAAGGTGATACCCACTCAAGGATGCACTTATGGACTTAATATCTACTG
1801	SCM002812.1_22084517	1	22084517	A/G	GCATCATCTGCATAACTTAGCTGGTGGTGACAAATGAACCAACATTTTTC[A/G]GAATAGTTaaaaaagggcagtccggtgcactaaagctaccgctatgcgcg
1802	SCM002812.1_22086574	1	22086574	G/A	CAGAAGGTACTTCTAGATGGGGATTGGGTTGGAGTATGTGAAGATTCTGC[G/A]TCCTTCGTTTCAAAACTAAGACGTAAGCGCCGCAGGAATGAAGTACCACA
1803	SCM002812.1_22086703	1	22086703	T/C	aATTATGCACAGCAGAATCATGGAACCTTgctattgaatatttatttgcA[T/C]AGCAAGTTCGTCACTGATTCACCAAAAAGATGGTTATAAAAATGCCAACC
1804	SCM002812.1_22094524	1	22094524	C/G	CCACTCCCTTTTCCACTTTATCGGTTGACGCCATAGTAGAGCAGCTTCAT[C/G]GGTAAGATACATGAAAGCTCTGTATCCTTTTTTCTAATTACATATTCTTG
1805	SCM002812.1_22115648	1	22115648	T/G	TTGGACCTATAATAAGATCTTCTGCTCTTGACCATTTGCTTTGACTGTTC[G/T]TTGTTTGAAAGGAAATGACAAATGCCATATATTGCAGCAGTAATAGGTGG
1806	SCM002812.1_22115660	1	22115660	T/G	TAAGATCTTCTGCTCTTGACCATTTGCTTTGACTGTTCGTTGTTTGAAAG[G/T]AAATGACAAATGCCATATATTGCAGCAGTAATAGGTGGAATCACTTCATA
1807	SCM002812.1_22179806	1	22179806	T/C	CGCTAGGTTTGGGGTTGTGCAACAACCCAGACGACCACTTGTTCTTCGGC[T/C]CCACTACACCCCTCATGACAGCTACAATTAAAAAAGATCCTTCTAAGTTT
1808	SCM002812.1_22182776	1	22182776	G/C	ACAGCCTTATTTGTAAGATATATAGcataagaaaatccaaaactGTAACA[G/C]AGGAGAGAAAGCAAGCAAAGGCAAGTGCTGCACTGCATCCTGATGCCACT
1809	SCM002812.1_22299737	1	22299737	G/A	TTGTTAAATAATTTGAAGCACATTGAAGTTAGCAAATCTTGCAACTTCTC[G/A]TAATCTGATCTCTGCTCCTCAATGGTGGTATTCCATCCTCTCCAACGATT
1810	SCM002812.1_22342949	1	22342949	A/C	CCTCAATTTCATCCTTTAGCTGCAAAAGCTGCCACCATAAGTTTGTCATC[A/C]TTCGGAACAGGAGGTCCTTTTAGTTTTGATTCCTTCTCTCGGAAGTGGAA
1811	SCM002812.1_22343018	1	22343018	A/C	TTTAGTTTTGATTCCTTCTCTCGGAAGTGGAATTCACAGAAGAAGAAGCC[A/C]GaatcatccaaaaagaaaaaacctTCTTCTCAGGTTTGTTTGCTGCGATT
1812	SCM002812.1_22343021	1	22343021	A/C	AGTTTTGATTCCTTCTCTCGGAAGTGGAATTCACAGAAGAAGAAGCCAGa[A/C]tcatccaaaaagaaaaaacctTCTTCTCAGGTTTGTTTGCTGCGATTAAT
1813	SCM002812.1_22343805	1	22343805	T/C	AACTGTCCTATTGCCAAATCTTATAGAGCTGTCAGCGGTGTTCTCCCACT[T/C]GTGGCGTCAGCTTTTCAGCTGCCTCCAGGAATGAAGCTCAAATGTCCACC
1814	SCM002812.1_22343811	1	22343811	G/A	CCTATTGCCAAATCTTATAGAGCTGTCAGCGGTGTTCTCCCACTTGTGGC[G/A]TCAGCTTTTCAGCTGCCTCCAGGAATGAAGCTCAAATGTCCACCTGCAGT
1815	SCM002812.1_22344176	1	22344176	A/G	ACAGGTCATTGGCTCAAGAGCAGAGCGACTTCGAATGAAAGCAAAAGCTG[A/G]GTGTGTTAAATTGGTAGCACAGACTGTCTCAGATGGGGTTAGTGCAGAGA
1816	SCM002812.1_22344196	1	22344196	C/G	CAGAGCGACTTCGAATGAAAGCAAAAGCTGAGTGTGTTAAATTGGTAGCA[C/G]AGACTGTCTCAGATGGGGTTAGTGCAGAGACTGGCACAGATGGTGTTGTG
1817	SCM002812.1_22355818	1	22355818	C/T	AGTGCCCTCCCCCCCCCCTCTGCTGCTGGCTGCCGTTTGGGGTTGTTTGG[C/T]GTCGATTCTTTTCTCACCTTGATTTTCTTGAGGGGGACGAATTTGTCTTC
1818	SCM002812.1_22355854	1	22355854	G/C	TTGGGGTTGTTTGGCGTCGATTCTTTTCTCACCTTGATTTTCTTGAGGGG[G/C]ACGAATTTGTCTTCCCCTGTTTCCTGGAAAAACGACCTCTTGGCATAAGA
1819	SCM002812.1_22355911	1	22355911	C/A	TTGTCTTCCCCTGTTTCCTGGAAAAACGACCTCTTGGCATAAGAATGTTG[C/A]CAACCAATGGTGCGATGGAGAGTTGTTATTGTGGAAGAGGTGGTGTCGGG
1820	SCM002812.1_22355927	1	22355927	T/C	CCTGGAAAAACGACCTCTTGGCATAAGAATGTTGCCAACCAATGGTGCGA[T/C]GGAGAGTTGTTATTGTGGAAGAGGTGGTGTCGGGTGTGTACGGTAGAGAA
1821	SCM002812.1_22355934	1	22355934	T/C	AAACGACCTCTTGGCATAAGAATGTTGCCAACCAATGGTGCGATGGAGAG[T/C]TGTTATTGTGGAAGAGGTGGTGTCGGGTGTGTACGGTAGAGAAAGACACA
1822	SCM002812.1_22395331	1	22395331	C/T	AGCCGATGAAGGCAGAAGGGTAGCATGGGCAGCATGACTTGTTCCTTGGA[T/C]GGTGTTAAAAACTACACAGATAATAGAAGAGGAGGAACCGGTAGAAGAGA
1823	SCM002812.1_22395463	1	22395463	C/A	ACGTGATAGCTAAGagctcatatatatacacacatgttgaaaaTGTGTAA[A/C]TAACTACCCTATTGTGCTAACTATACTATCATTACTTTAAGTTAGTAACA
1824	SCM002812.1_22395498	1	22395498	C/T	gttgaaaaTGTGTAAATAACTACCCTATTGTGCTAACTATACTATCATTA[C/T]TTTAAGTTAGTAACAACTAACTATTAGTTAGCTGGCAGCTGCCAACTCAC
1825	SCM002812.1_22807151	1	22807151	A/C	GATGATTTATCAAAAATTACAGTTTTAACTCATACACTGCTAAAAatatg[A/C]aaggaaaaaagagCACCGAAGACTTTTTGCCAAACAGAATCACCCCTTTA
1826	SCM002812.1_22807280	1	22807280	A/C	CAATTTCCTGAAAGTTTACCCTTCCGGGATCCATTTAACCATTGCCCATT[A/C]CAGCCTTACAGGGAATAATTATAGCTTTCGAAAACTGAAAAAGCCACTTA
1827	SCM002812.1_22807657	1	22807657	G/A	CCTTGCCCCACTCTGCCACATTGACATCCGTAGCTGCTGTTTATGGGGTG[TGGGGGA/TAGGGGA]GGGGAGATTGGGTTGAGAATTACTTGGTCCTTACTCTAGCTGGAAGGTCG
1828	SCM002812.1_22807690	1	22807690	G/A	CTGCTGTTTATGGGGTGTGGGGGAGGGGAGATTGGGTTGAGAATTACTTG[G/A]TCCTTACTCTAGCTGGAAGGTCGCTGGGATATGAATGTAGTCTCATTTTT
1829	SCM002812.1_22808154	1	22808154	A/T	ATGCAAGAAATGGCAGTAATGGAGACAGATACAAATCGAGAGATGAAGGG[A/T]TTGAATGTTCACCGACCCCATGAGTACAGCAAGTATGAACGTAAAGACTG
1830	SCM002812.1_22885933	1	22885933	T/A	TCGCGACGATCAACTTCTGCTACAGATACGTCTAGTTTTGCGATCCCTGT[T/A]ATCTTAGGCATAGGGTCCCCTATGGCTGCATATACGTACCTACAAGTGTA
1831	SCM002812.1_23030116	1	23030116	C/A	CTGCACCATATTCCATGAGAAATTCTTTGATCGTGCAAATCACTTTATGT[C/A]TTCATGGAAACTAAGAGAGATTCTTAAATTCAAGCATCCATTTTTTCGAT
1832	SCM002812.1_23039110	1	23039110	C/A	GCAGCTTGACAGAGTGCCGCTTCCAGAACTGAGATGCAAATGTCTAACAC[TCA/TAA]AGTTGCAATTGACAAAGTGCAATTTTTCTGGAGTAGCTAGCATATTGCAG
1833	SCM002812.1_23039217	1	23039217	C/T	TCCCTCACGTGGAGACACTCAACATCGACATGCAAGTCAATGTAAGTTCC[C/T]ACATCCTCTATTGTTCCCTTCGTATAACTATTCATATTTTGGCATTTTTG
1834	SCM002812.1_23039244	1	23039244	A/T	ACATGCAAGTCAATGTAAGTTCCCACATCCTCTATTGTTCCCTTCGTATA[A/T]CTATTCATATTTTGGCATTTTTGACATGCCCTCTTATCTTGTTAAAGTTG
1835	SCM002812.1_23039261	1	23039261	A/G	AGTTCCCACATCCTCTATTGTTCCCTTCGTATAACTATTCATATTTTGGC[A/G]TTTTTGACATGCCCTCTTATCTTGTTAAAGTTGTACAATAGCAGCTGCTA
1836	SCM002812.1_23039280	1	23039280	T/C	GTTCCCTTCGTATAACTATTCATATTTTGGCATTTTTGACATGCCCTCTT[ATC/ACC]TTGTTAAAGTTGTACAATAGCAGCTGCTACTTTCTAGTTTGACTAATTCT
1837	SCM002812.1_23043846	1	23043846	A/G	TGACAATCAGTCAGTGATCTGCTTGGCCGGAATTCCTGTTTTTCATGCAC[A/G]GACTAAGCATGTGGAAATATATTAccatttcatcaaagaaaaagtgTTGA
1838	SCM002812.1_23052010	1	23052010	C/A	TTCCCAATCCAAAGATTCACCGCTTCAGGCAAACACCCAAACGCCTGAGA[A/C]GCCCAGTCAATATCCTCATCACAATCATTCCTCAACGCCCCATACTCACT
1839	SCM002812.1_23518507	1	23518507	C/G	tgattttgatttttgagaatgtATGCTGATCTTGCAGCAGATTTTGGTTA[C/G]TATGTATCTTCTATTTGCACCTAAGTACCTGCATAGTGTGTTGTAATTAG
1840	SCM002812.1_23626601	1	23626601	A/T	TATCTACAATCGAGTTCTCTAATTATTTGTCCACAGACTGAAACATTCTT[CAAT/CTAT]GTTTCAGCTATGTCATCGTTGTGGAGCATGATCTTAGTGTGCTTGATTAT
1841	SCM002812.1_23626886	1	23626886	G/A	ATATCATGGAAATATTATCTGAATGTTGACATTTTCCCATAGGTTGCTGA[G/A]ACCCCGCAAGAGGCTGCCGAGGAAATTGAATCATATGCACGTTACAGATA
1842	SCM002812.1_23626982	1	23626982	T/G	AGATATCCAACCATGACCAAGACTCAAGGTAATTTCAAGCTGAAGGTTGC[T/G]GAGGGTGAATTTACTGATTCACAGATTGTTGTGATGCTTGGTGAGAATGG
1843	SCM002812.1_23627116	1	23627116	T/C	ATGCTTGCTTTACAATTATGACATTTCTGAAAGGCTGCTTTTTCCAGTCC[T/C]CTGTGTTATAAAGACTGTTCTTCTTTTGGATTTGAATACTGCAGGCTGGT
1844	SCM002812.1_23627182	1	23627182	A/G	TGTTCTTCTTTTGGATTTGAATACTGCAGGCTGGTCTATTAAAGCCTGAT[A/G]TGGTGGAAGGATCTGATGTCGAGATACCAGAATTCAATGTTTCATACAAG
1845	SCM002812.1_23697573	1	23697573	T/C	ACAGAAACTGAGGTCTACCAGGTTCTTTCTCAATGTGCCATAGATAAGAC[T/C]CCTGACCGAGATGGTTTCACAATGGCTTTTTACAAGTTTTGCTTGGAAGT
1846	SCM002812.1_23697580	1	23697580	C/T	CTGAGGTCTACCAGGTTCTTTCTCAATGTGCCATAGATAAGACTCCTGAC[C/T]GAGATGGTTTCACAATGGCTTTTTACAAGTTTTGCTTGGAAGTTTTGAAA
1847	SCM002812.1_23698703	1	23698703	G/A	ATGCCCTTCCCACTTATATGATGGCTTGCTTTCGTGTTCCTAAGGGGGTA[G/A]TGAAGAAGATAGATAAATTAAGAAGGATTTTCTGTGGAATGGGAagagaa
1848	SCM002812.1_23698745	1	23698745	G/T	AGGGGGTAGTGAAGAAGATAGATAAATTAAGAAGGATTTTCTGTGGAATG[GG/GTTGTG]AagagaagaagaacaaaaatCTTGTGAGATGGGATTCACTAATTTGCAGC
1849	SCM002812.1_23704195	1	23704195	A/T	GTATGATTTCAAAAGCTATTTACTTTTGCCAAATAGttggttaaaaaata[A/T]aagttcataGAGGTAAGGTTTGTAGGTGCAACAGCAAATACATAACTGAA
1850	SCM002812.1_23708071	1	23708071	T/A	ATGGACGTTTCCACAAGAAATAAGGCTTTCTTTGACACAATAGCTGCACC[T/A]ATCCACAAGAAAGATCTACAAATAGCATCTATcatcttcattattttctt
1851	SCM002812.1_23723936	1	23723936	A/T	ATGGCACATCGATTATTTGCTTTGCATTCAGTTCTGCAAGTTGACAAGGT[A/T]GGATATTGATTTCTTCTCACCCCTTTTTTTGGCTGCCTGAAGAAAGTATG
1852	SCM002812.1_23748228	1	23748228	G/C	ATGCTGTATTGGTTCGATTGATAAACTTTCTTTTGTGGTTTCACTGCTTA[G/C]CGTTAAATCCATTTTCAGGATGAATTTTCAGCTGttattacaaaatcatt
1853	SCM002812.1_23748249	1	23748249	T/C	TAAACTTTCTTTTGTGGTTTCACTGCTTAGCGTTAAATCCATTTTCAGGA[T/C]GAATTTTCAGCTGttattacaaaatcattgattacattagTGCATGGAAT
1854	SCM002812.1_23748794	1	23748794	C/A	GAGACTGGAGCACAGCAAGTACTGATAATCTTGATTTGCTATCATCACTT[C/A]AGCTATACAGTTTTTCTCATCAACATAGATCTTGACTGGGTGAGCCAAGC
1855	SCM002812.1_23749266	1	23749266	G/A	AGGTAATTTGTAGTTTTGATGAAACTGAATATGATTGATCCTAGAAAGCG[G/A]AATAGGCAAAGATGACCGGCACTCATTTGAAATATTCAGTCTCCTGATGA
1856	SCM002812.1_23750882	1	23750882	T/A	GCCTAATTGATGAATTATAGTCTGAAATGAGGCTCTTGTATTCCTTCTTC[T/A]GGATAGTATACTGAGTTAACTTTATTTAAACAGGTCATACTGTCTCCAAT
1857	SCM002812.1_23751597	1	23751597	G/A	ACTTCTGAGCTCTATCATTCTTGGCAGCTCTTTTCCTTTATTAGCTTCTC[G/A]GTATCTTCCTTCCTTGTACCCTATTATTGTATTCATTAATGCTTTTCCAG
1858	SCM002812.1_23809929	1	23809929	G/A	AGATGCAGGACTGCAGCTTTTGAAGAACGAGTCATTATTAATAAAGAAAC[G/A]TGATATGATAATTGCTACTTCTACAAAGTTAAAAAATTTTAGATTTGGAT
1859	SCM002812.1_23809986	1	23809986	G/C	GATAATTGCTACTTCTACAAAGTTAAAAAATTTTAGATTTGGATTCAACA[AG/AC]GCCAATTGAAGAAATCaggattaaaaaaattactattcatGATTTGAGAC
1860	SCM002812.1_23970179	1	23970179	T/C	CACCCCCTAAAGATTGGCTGCAAAATGGCCTCATATAAACTATCAactgt[T/C]tatttatttttgcacaCTTCTACCTCATTACCATTGCCAAAGTTTGTCGG
1861	SCM002812.1_23970467	1	23970467	T/A	ccacatatatacatacacagaGAATTACAATCAGATATCACATCCGTGCA[AT/AA]TTTAGTTAGCATTTAGGATTAGATTTTGTATGCATGCGAATACAacatat
1862	SCM002812.1_23986132	1	23986132	C/T	tttccttaaacATGTCTTTTGGAAACCTGTTTTTCATAGAAAGTAATAGT[C/T]TTAGACAATCGGATATTGCGCTGATGAAATTTTGGTTATTAAAGGgtgat
1863	SCM002812.1_24029555	1	24029555	A/G	ACCCTTCTTTTAAGTTGTCCTTGCCTCAACTGTTTTCCAATGCAGATATC[A/G]GATTTGCTGGGGATAGAAACATCTCTATGTAATACCTTACTGGTTCTCAA
1864	SCM002812.1_24032445	1	24032445	A/T	TGATTCTACTACAGTATTGCCACATTAGACgcattatgcttttatatgtt[A/T]ACCATATATAATTCCATGCAGATGTGTGAGCAAGCAGCAGAGGCGCACAA
1865	SCM002812.1_24048210	1	24048210	C/G	AACAACAGGGTTGGATAAATGGCTTCAATCTTAATGTGATGGATCAAGGC[C/G]ATATACACATTATACACTTTTATGCCGATGGCTCTTTGATTTTCTGTGAA
1866	SCM002812.1_24048853	1	24048853	C/T	GTCAAGAGAAAGAGGTATTGTGGAGAGTGATAATTGCTGCAAAATCTGAC[C/T]TTCTCAACTCCTGGACTACCAAGTTTCCACACTTCCAGAGCCTCTTATGG
1867	SCM002812.1_24064741	1	24064741	G/A	CATTCATATTGTGTAATTCATATGTGTTATTTATGCAGTACAGAAACCGC[G/A]AAGCTTCTTACTGTGGAAGGTCAGGCAAAGGTTGGAGGTACCATTGTTTG
1868	SCM002812.1_24068408	1	24068408	G/C	TGCATCAGCAATTTTGTCTAGTATTTTTCTTGGGAGCGCTATTTATCTGG[G/C]AAGGTTAGTGCTCTGATTTATTCTGAATATGTATCATACTCCGAAAATAA
1869	SCM002812.1_24081516	1	24081516	A/T	TGGTACACACTCTAAAAATGCTGCATAGCTTTCAAGAATCAtgcattata[A/T]taatattaaataataatattaaaatgctaaaataacatcaaaggtAATTT
1870	SCM002812.1_24081542	1	24081542	G/A	AGCTTTCAAGAATCAtgcattataataatattaaataataatattaaaat[G/A]ctaaaataacatcaaaggtAATTTATTTACCCAAGGAAGAGAACTGAACT
1871	SCM002812.1_24081842	1	24081842	A/C	ATCAGATAAGAAATGGACTCTGTCAATATACCTAAGCAAGCATGCTGGAT[GA/GC]TAAGGAAACTGTTTAAAGCAAAATCATTGTTATCATAGCTGCAGCTGCAG
1872	SCM002812.1_24081863	1	24081863	A/T	GTCAATATACCTAAGCAAGCATGCTGGATGATAAGGAAACTGTTTAAAGC[A/T]AAATCATTGTTATCATAGCTGCAGCTGCAGAACACCGTGAAAAGCTTGGT
1873	SCM002812.1_24314390	1	24314390	G/A	ATTTCTCTGCTTAAGCTTGTAACACTATCTTCAACCTTCAAATAGAAGCA[AGA/AAA]CAGTGGGTTCATTTGAAGAATCGAGTGAACTATGAAACAGTGATTCCCAT
1874	SCM002812.1_24314566	1	24314566	T/A	ATAATTAAACTGCAATGCCTGTCCTTTCCTGATTGTGTATTAAACAACAT[T/A]AAAGGCTGCTGAGAACAATATATTGTGAAAGGTTAAAGGCTAAAGAGGAT
1875	SCM002812.1_24320326	1	24320326	C/T	ACAGGCTTTGTTGCCTTCGGAAGCAGCTTGACAGCTGAATCTGCAGTCGT[C/T]AAAAAAGCTTCATTTTCATCCAGGCAAGACCTAACAATGTAAGAGTGAGC
1876	SCM002812.1_24320389	1	24320389	A/G	TTTTCATCCAGGCAAGACCTAACAATGTAAGAGTGAGCTCAGGAAATTCC[A/G]ATCAATAGTTACCTTGCTATGAAATTTCCAATTGCATTCAACACAGGAGA
1877	SCM002812.1_24328059	1	24328059	C/T	tgtaGATAATTACAGAAGTTTAGAAGCTGCAGTTTGTGTTTTTACTAGGA[C/T]AGTTGAAACCAAATGAAatttttgatacttgaatgatcaTATGCACTCCA
1878	SCM002812.1_24328131	1	24328131	T/A	ttgatacttgaatgatcaTATGCACTCCAAAATGGTAACAACTGACCATT[A/T]cttaataaaagaaataaggaaGTAGTAAGAGATGATCATTGTAAAGTGTG
1879	SCM002812.1_24337277	1	24337277	C/T	cgtgtcggattctccaaaaatgaactaatttggagaatccgacatacacc[C/T]attgacattttggaagagtccaagcaacataccCGGGTATCTGCTACATC
1880	SCM002812.1_24337618	1	24337618	A/C	TCTAGACGTAGTGccacattaaaatatttttacctCTTTGAGCATAGTGC[A/C]GTGTTCTGCACTGAGAGTCTATCGCAGGCCCCTATCGGTAGGGATATTAT
1881	SCM002812.1_24535918	1	24535918	T/C	TACTATTGGAATGTTACATGATCATGAGCACTTActaaagtgaaaacaag[T/C]ttgaCAGAATATTAGTTTGTATCATTTATGACATATAATATCATACGGGA
1882	SCM002812.1_24540005	1	24540005	A/T	AAGCTGCTTATTGCGTTTACAATAATCTAGATAATCAGCTAATTTCTTTA[A/T]GATAATTGTGAGAATGATAATAAGAGCTATTGCACCAGCAATCCAATAAC
1883	SCM002812.1_24540190	1	24540190	A/C	TCATATACTATTTTCTTTGGACATgtatgtgattctttcttttgttttgc[A/C]TTACTGTGCTTAGATGATAAcaaagattcttgaatttggcaATATGCTGC
1884	SCM002812.1_24643197	1	24643197	A/G	tagATGCTGCCTGGCGTAAGTTATACAGAAAGGTGCATTATCTTGCActt[A/G]ttttgtgtttttatagTAATATAGTTGAATTGGTTGTTGATAGTATATTG
1885	SCM002812.1_24643215	1	24643215	A/T	AGTTATACAGAAAGGTGCATTATCTTGCActtattttgtgtttttatagT[AATA/GTAA]TAGTTGAATTGGTTGTTGATAGTATATTGTCACTTTTTTGTTTGCGTAGA
1886	SCM002812.1_24643756	1	24643756	G/A	ATAATGGTGATGCCTGGATGAGCTTGCGTATACCTTGACTATTAGTACAA[G/A]TACTGGGTAACTATGCTGACCAAGGTGCAGATAGGCAGAAACCGTTTGCT
1887	SCM002812.1_24643818	1	24643818	T/A	TATGCTGACCAAGGTGCAGATAGGCAGAAACCGTTTGCTTTTCTAACACT[T/A]TCTTGCTTAGCTGCACAGTGGAGAGGTAATAGGATCTACTGGTATTTCTG
1888	SCM002812.1_24647459	1	24647459	C/T	ATGACACACTGAAGCGAAAGACTTTCGAGCTGCTGTATAAAATGACAAAG[C/T]CGTCAAATGTAGAAGTTATTGTTGACCGAATGATTGATTACATGATGAGT
1889	SCM002812.1_24672350	1	24672350	G/T	TAAGTGTCTCTTGGATCACCCTTGTAGTCGTAGGCATTTTTCTTGTGTCT[G/T]CCCAACTCAACACTTTGCCTTCACCATTCTCCTCTTTTTCCCTCATTATC
1890	SCM002812.1_24672389	1	24672389	T/C	TTCTTGTGTCTGCCCAACTCAACACTTTGCCTTCACCATTCTCCTCTTTT[T/C]CCCTCATTATCCCCTCTTGCTCTTCCTACAAACACCACAAAAAAAGTTCC
1891	SCM002812.1_24811568	1	24811568	C/T	GATGTGAAAGCTCACTTTGCGTTGTAAGACAAAGTGTTGAAATGATTCAG[C/T]TTTTATTCTGCAGCAAAAAGATTCTTGATCAATATGCTCATAATGCAAGT
1892	SCM002812.1_25107444	1	25107444	C/G	TTATCTGGAAATATGGTGGTGCTTATAACATGCTGCCCAGAGCATCCTGT[C/G]ATTTTCTGATTGATAATGAGGATTTGTTTCCATATTGACTGACCTTGACC
1893	SCM002812.1_25107467	1	25107467	T/G	TATAACATGCTGCCCAGAGCATCCTGTCATTTTCTGATTGATAATGAGGA[T/G]TTGTTTCCATATTGACTGACCTTGACCTTGTTTCCgtgtaaagttaacaa
1894	SCM002812.1_25107543	1	25107543	G/A	CCTTGTTTCCgtgtaaagttaacaagtataGTTGACAATAACTGATAACA[G/A]ATaaaaagttgaaggatcttcAGCAGAAGACAAAGCATGACATGTGAAGC
1895	SCM002812.1_25107591	1	25107591	A/T	CAGATaaaaagttgaaggatcttcAGCAGAAGACAAAGCATGACATGTGA[A/T]GCGTGCATGGCTTTATAGTGGAGTTCAATGTGCAGCAAGGGGAGTTTTTT
1896	SCM002812.1_25717928	1	25717928	C/A	TGTAGGAGGTATTCCCTATCAAAATTCATACAGCCCAATGAATGCAAAAA[C/A]CCCCTCTTCCTCCCATACTCTCCCCCAATAACAAGTAAAAAGAAGGTTCA
1897	SCM002812.1_25718510	1	25718510	C/T	aaaccTTGGAACAGCCTCTGcggaaatgcaaggtaaggttgcatacgata[C/T]acccttgtggtggggcccttccccggatatcgtgcatagcggtagcttta
1898	SCM002812.1_25718687	1	25718687	C/T	GTACACTGGATAGTTCATTGCTCTAAATGTAATGTTACATGAATGGAATT[C/T]TTCTAGTTGAAGCTTCATGGCTAATGACTGGTCTTCTTGATGCAGGAAAT
1899	SCM002812.1_25718730	1	25718730	C/T	TGGAATTCTTCTAGTTGAAGCTTCATGGCTAATGACTGGTCTTCTTGATG[C/T]AGGAAATGTCATATAACAACTATCTGGATGCTGATGCAGCTTGGAATTGT
1900	SCM002812.1_25891610	1	25891610	A/G	TATTATATGAAGAAAAAGACAAATTAATTCAAGTTTCCTTTATAAATATa[A/G]cttttttctattattttaggtgGTTTGCACAATGCAATTTTCAACACTTT
1901	SCM002812.1_25891618	1	25891618	C/A	GAAGAAAAAGACAAATTAATTCAAGTTTCCTTTATAAATATaactttttt[C/A]tattattttaggtgGTTTGCACAATGCAATTTTCAACACTTTGGAATAAG
1902	SCM002812.1_25918221	1	25918221	G/C	TCTTGCTTCTGCTTCCATGTTGTCTGTGTCGTCTATGACTGATCCTTCTG[G/C]ATGAACTAAATCACCTTGTGCATCCCTTAAACGATAAGCCCATGAGCTCC
1903	SCM002812.1_26089892	1	26089892	T/C	CTTCCATCGAAGGGTTGCATTTGTAAAATATTAACATTGATGTATGAAAA[T/C]GTAGAATTCTTTGATCATCAATGTCTGAGAGATACTTTATTTCTCGAGGA
1904	SCM002812.1_26090124	1	26090124	A/G	CATGCTACTCTAATCAAGTTGCTATTTATTGTTTACAAGTCAACTCCATT[A/G]GTAATTGTTTGGTGTGTAAGCCATATTATATAGTTTGGTCTTTAGGGCCA
1905	SCM002812.1_26090125	1	26090125	G/A	ATGCTACTCTAATCAAGTTGCTATTTATTGTTTACAAGTCAACTCCATTA[G/A]TAATTGTTTGGTGTGTAAGCCATATTATATAGTTTGGTCTTTAGGGCCAA
1906	SCM002812.1_26090171	1	26090171	G/A	ATTAGTAATTGTTTGGTGTGTAAGCCATATTATATAGTTTGGTCTTTAGG[G/A]CCAATTAACTATATATTAGGACCAATGATGCATGTTTCCAGCAGCGTAAT
1907	SCM002812.1_26196772	1	26196772	A/G	AATCAACAAGGCTGCTATTTAAGCATGTTTGAAAGGTCTCACAACATTGC[CAG/CG]GTTggttaattttaaattcaaacaagAACATTATATTAACTTAGTGAACA
1908	SCM002812.1_26196810	1	26196810	T/A	TCACAACATTGCCAGGTTggttaattttaaattcaaacaagAACATTATA[T/A]TAACTTAGTGAACACATGGTAGTGCTTGTCAGATAtttaatttatgtaat
1909	SCM002812.1_26196876	1	26196876	T/A	ATGGTAGTGCTTGTCAGATAtttaatttatgtaattaaagtaatcaaaaa[T/A]tttaaaagaaaagataaacATGCGAATATTTCCAATTTAGGCAAGTTTAA
1910	SCM002812.1_26196902	1	26196902	A/C	ttatgtaattaaagtaatcaaaaattttaaaagaaaagataaacATGCGA[A/C]TATTTCCAATTTAGGCAAGTTTAACAATTGTTGACCAATACCTTATTCAT
1911	SCM002812.1_26196925	1	26196925	A/G	attttaaaagaaaagataaacATGCGAATATTTCCAATTTAGGCAAGTTT[A/G]ACAATTGTTGACCAATACCTTATTCATACAGCTTGCCGTAGCCACTCATT
1912	SCM002812.1_26492488	1	26492488	T/C	ACTTTATTCTTTTGTACCCTTAAGTTTAAGTTCCCTAGTTTTTTATTTAG[T/C]CTCCTACTTGATCGTGATAATTGATACTTTTTAGATAAATGATCTTGCAC
1913	SCM002812.1_26492643	1	26492643	A/G	AAAACCCATATTTCATAAATCCAACCAATTAcacaaaagttttaaaatgg[A/G]ccTTGTTTGTAGAAGAGTACCTCTAAATATAAAGCAAAGAGGTCCTCAAA
1914	SCM002812.1_26643384	1	26643384	G/C	TTTCCTGTGTATTTAACTATTAGTAATAGCAGCCAGCTGCTATTGTGTCT[G/C]TGTATATACACAACTCTTGGTAAAATAACTATTTTCTTTGTTCACATTTA
1915	SCM002812.1_26643811	1	26643811	G/A	ttgtcacTTGAACTGTTTATGTCACTCGTGTATGTGAATGTTTTTTATCA[G/A]TTTGTTTGGCTTGCCTTGCTGCTTGTAGTAATATTTTGATTGAAGTTGGA
1916	SCM002812.1_26644015	1	26644015	G/A	ATGTTCGCTTGACATATGTTAGTTGATTTCAGTTTCAGGTAAGTCATGAA[G/A]CACAACAACGTTATTCCCAATGGGCACTTCAAGAAGCATTGGCAGAACTA
1917	SCM002812.1_26644042	1	26644042	C/T	TTCAGTTTCAGGTAAGTCATGAAGCACAACAACGTTATTCCCAATGGGCA[C/T]TTCAAGAAGCATTGGCAGAACTATGTAAGGACATGGTTCAACCAACCTGC
1918	SCM002812.1_26644177	1	26644177	G/T	TTCCTGTTGAGCTACTTGCATGATTCTTTTCATTTTGAAAATTCATATTT[GG/GT]TAGGACAGTACTAAAATTTTCCCTTCTCTTATTTTATTGTCAACAGCTAG
1919	SCM002812.1_26644265	1	26644265	C/T	TTGTCAACAGCTAGGCAGCAGAAGGCTGTGAAGATCTTCCCTAGGCCAAC[C/T]GCTGGATCTCTTCGACCTATTGTTCATGGACAAACTCTAAAATACAACAT
1920	SCM002812.1_26644614	1	26644614	G/A	TTGTTATTAATGAGTAGCTCTGGTTTTCAGGCAGCTGGTATTCCCAAAAA[G/A]CTAGCACCAACCATTGGCATTTCTGTTGATCATCGCCGCAGGAACAGATC
1921	SCM002812.1_26722773	1	26722773	C/T	agttcCCAAAAAGAATGTATAAATGAATCATACCTGCTGCCAAGGACTAG[T/C]TTTTTCAGCCCAAAACTTAGAAGCAGAATTCAAGTATTCTGAGTTGAATC
1922	SCM002812.1_26847896	1	26847896	C/T	AACTGTCTGATTAGTGTTGGTTAATTGGGTCACCTTTGCTCTTCATATTT[C/T]TCCTCTAATTTTATATCCTGTTTTGCAGGTTTTATTTGGTGATGTTGAGA
1923	SCM002812.1_26847952	1	26847952	T/C	TAATTTTATATCCTGTTTTGCAGGTTTTATTTGGTGATGTTGAGAGCATA[T/C]CTCCTCTAAAAGCCCCCACTGCAGCTCTAAATGGTGAGGAGACTGGTGGA
1924	SCM002812.1_26848393	1	26848393	G/A	AGCTTTCAATGTCAGAAATTGGTCCTGTTCAGTCTCTTTCTGAGAATAAC[AA/AG]TCAATTGGATGCTGCCATTGCTCCTGAACATTCAAAGGGAGTTCGAGTTT
1925	SCM002812.1_26857477	1	26857477	T/C	CTGCTCTGCAAGAAGTGGTTATAGCTATGACAGCAGCAAGAGAAAGGTTG[T/C]CTATAATATTCATGCCTCTTCTGTGGCTTTTGTATCATCTGAGTTTATCC
1926	SCM002812.1_26912117	1	26912117	T/A	TCCAACTAACTCGTTTCTTCGAAGGCTTAATCTTCGAATTGAAGAGAGGT[T/A]CTTCATTTCATTTGGTATGCTTCCTGCAAATGCATTCCAAAAACCTAATT
1927	SCM002812.1_26912120	1	26912120	T/C	AACTAACTCGTTTCTTCGAAGGCTTAATCTTCGAATTGAAGAGAGGTTCT[T/C]CATTTCATTTGGTATGCTTCCTGCAAATGCATTCCAAAAACCTAATTAAC
1928	SCM002812.1_26972770	1	26972770	C/G	TGAAGCAAGTGATACCTCTTGTCCTCTTCCTATTTTGATGCTGCAATCTC[G/C]TCGTCCCCTCCCCTTTAACCACCGTAGCAAGCCTGCTAGTAATCATAATT
1929	SCM002812.1_26972923	1	26972923	T/C	CATAGTGCAACCAAGACTTCTTTTAATGATAGGTCTTTTCTGTGAATCTG[T/C]CGATTGAACCTCTAACCGGGGCATTCGCACACTCTTTTCAAAGCTGCTCT
1930	SCM002812.1_26972935	1	26972935	C/A	AAGACTTCTTTTAATGATAGGTCTTTTCTGTGAATCTGTCGATTGAACCT[C/A]TAACCGGGGCATTCGCACACTCTTTTCAAAGCTGCTCTATTTGTTTTTGG
1931	SCM002812.1_26972939	1	26972939	C/T	CTTCTTTTAATGATAGGTCTTTTCTGTGAATCTGTCGATTGAACCTCTAA[C/T]CGGGGCATTCGCACACTCTTTTCAAAGCTGCTCTATTTGTTTTTGGTTAA
1932	SCM002812.1_27156906	1	27156906	G/T	GGTCTTGCAGCAATTGCACTTACCCAATATCCCTGCAATGTCATACTTTT[G/T]TTATCAGGAAAGGATTGTTGCAGAAACTTATATAAGCTAGTTCTTGTATA
1933	SCM002812.1_27157099	1	27157099	T/G	ATAGTAACATAAGACCCCTTGAAATTCCCAGTAACAGGACCACAAGATTG[T/G]CTAACATGGGAGATTGGCTCTAGACAACTTCTTGATTTGCTTGCTACTTC
1934	SCM002812.1_27157191	1	27157191	T/C	TGCTACTTCTAATAAACGTCTGTAAACGATGCTTGGGCTGCCAAGTTCAC[C/T]GCTTGCAACGTATACTaggaacacaaagatgactaaGACCACGTGTACTG
1935	SCM002812.1_27157262	1	27157262	T/G	acacaaagatgactaaGACCACGTGTACTGAAATCAACAGCCGCAGATTG[G/T]TTTTAGATGAGCGCGTGAAAAAGAGTAAAGCCGATATAAAGAGTAAAAAG
1936	SCM002812.1_27157371	1	27157371	C/A	TATGACGGAATGTATATAGCTAGCCAAGAAAGTGGCTTTTAGCCCTCCTG[A/C]TAAGGTGTAAACTATAACACCAAGAGGGATAAGAAAACTAGCAGCATAAA
1937	SCM002812.1_27299857	1	27299857	G/T	CCGATGTTTATAGAACTTAAAACTGTAGCTGACCGAAGAAGCTCCTTCGA[G/T]GGAGAATCTTATACTGGCAGCTGAAGTGGAATCTTCTTTATGGGTATACA
1938	SCM002812.1_27299970	1	27299970	T/C	ACTTTAGTAAGCAATACGGGCTCAATTTTGAAGGTTAATGTGAATGGAAT[T/C]CTCTCTTTTGTATTAGATGATGTCGAACCTGCTGTGCCCCATTAACTAAG
1939	SCM002812.1_27300234	1	27300234	G/A	AAGCAGGCGATTACTGCTTTCTGGAAACAAAACTAGAAGGCAACGTACAG[G/A]TTGGTTAAGCAGCTATTGAGCAACATGTTGGTGCATTTTGCACATTTGGA
1940	SCM002812.1_27307673	1	27307673	C/A	AGCACCAGTAAGTAAGAAAACCAATATTAGAACTGGTGGTTTTGAGAGAT[C/A]CTACTAGTTGTCTGCAATAATAAGATGTAGGCTAGAACAGACCTAGAAAA
1941	SCM002812.1_27307680	1	27307680	G/C	GTAAGTAAGAAAACCAATATTAGAACTGGTGGTTTTGAGAGATCCTACTA[G/C]TTGTCTGCAATAATAAGATGTAGGCTAGAACAGACCTAGAAAATCCTCCA
1942	SCM002812.1_27310275	1	27310275	A/C	TAGTTCTCGTTGATAGAGAACACACTGCATTCAACAGCTGATAAGGTTCC[A/C]atgtagttttttcaaaataaatcctTACACAATTCAGGCCTCACACCCTG
1943	SCM002812.1_27310305	1	27310305	C/T	TCAACAGCTGATAAGGTTCCAatgtagttttttcaaaataaatcctTACA[C/T]AATTCAGGCCTCACACCCTGAAAATTCTGAAAAATAAGACCTGCAAAAAA
1944	SCM002812.1_27310382	1	27310382	A/C	CTGAAAAATAAGACCTGCAAAAAATTTCCCTTGTATCCTCCTTTAAACTC[A/C]catgttttcagtatttatgcATTCAAGGCTTAAACAGAAATCACTCGATC
1945	SCM002812.1_27310401	1	27310401	G/A	AAAAATTTCCCTTGTATCCTCCTTTAAACTCAcatgttttcagtatttat[G/A]cATTCAAGGCTTAAACAGAAATCACTCGATCTATCTGATTACCCACAGCA
1946	SCM002812.1_27310548	1	27310548	C/T	TTTTTAATAAGCGAGACATTAAATATATACTGTTCCAGTTGGTATCATTT[C/T]AGGCATCCACAGGTGATACATTAAAAGAATTTGGAAAACCTTAACcaaat
1947	SCM002812.1_27313190	1	27313190	T/A	GGTTAGGCCAAATGAACCTTGCTCAAGTACAACGTGAGTTAGTATATACA[A/T]GCACTTGACAGATTAAACCATCCACACtgatcataaatatgaaaataaac
1948	SCM002812.1_27319644	1	27319644	T/G	CAAACCCAGCCCGTGTGAGAACAAAAGGGCGCTTGTTTCCATTAGCTAGC[T/G]CCATCCCTTCATAGGTTGATCTTGCCATGAGCATGCCATAAACCTTAAAA
1949	SCM002812.1_27319916	1	27319916	G/A	GATTCTGGCAACCTCCAAATTCAGGATCTCCCCTGTGAATATTGCTCTCC[G/A]GCATTGTCTTTGTCACTGTctgcaaccaaaaaaaaaacagatgAAAAAAG
1950	SCM002812.1_27378564	1	27378564	T/C	GATATATGTGTTCAACTTGTCAACTCCATTAGTGAGGATCTCAGCTTCTG[C/T]GAATCAACAACATTGTCCACATTTGCCTGCAAGAAGCAAGTAGACAGTGT
1951	SCM002812.1_27378694	1	27378694	C/A	CAACAAGAAGCTAGTATGTGCTTAAGCTCTAAAAAGGCATGATGATAAAG[C/A]GGGGAATCAAATCACATAATAATGAGCTATGCTGCTCTACCTCCTCCTCG
1952	SCM002812.1_27486309	1	27486309	A/G	TTGTTCCAGAATCCAAGGTCTATTTGCAGTTCAGGAAGAGAATCCTTGGA[TAC/TGC]TCACTaattatcaatttaaaacatCCATGTGTCATTTCTCTTATCGATAA
1953	SCM002812.1_27486343	1	27486343	T/C	GAAGAGAATCCTTGGATACTCACTaattatcaatttaaaacatCCATGTG[T/C]CATTTCTCTTATCGATAAATGACATTCAATTTGCTCTCGGACTCTTTAAC
1954	SCM002812.1_27533727	1	27533727	G/C	aagaaaattaattccAGTAAGTTGTTGGGAAGATTAGCTGCTTCTCAAAA[G/C]AGAGGGTCCCTTATTAGTTaggaaaaaatgtttttttttttcagtgaTCT
1955	SCM002812.1_27534031	1	27534031	C/T	ACCATGACTCATATATTTATAGTTTGTTTGATTAAATTTCGTAAATCAAC[C/T]tatttttaaaagtgtttttttaaaaagtatttttagtgAGAAATAGTTTG
1956	SCM002812.1_27534052	1	27534052	A/T	GTTTGTTTGATTAAATTTCGTAAATCAACctatttttaaaagtgtttttt[TA/TT]aaaagtatttttagtgAGAAATAGTTTGTATTTGaccaaataaattttaa
1957	SCM002812.1_27534345	1	27534345	G/A	aaaaaaaaaaaaagtaaatacttttgagaaaaaatgaaatatttttgaaa[G/A]aaaattagtCAGTCTAAACAAGCTATTACTTGTGTCGCTGCTATTTCCAA
1958	SCM002812.1_27534350	1	27534350	T/C	aaaaaaaagtaaatacttttgagaaaaaatgaaatatttttgaaagaaaa[T/C]tagtCAGTCTAAACAAGCTATTACTTGTGTCGCTGCTATTTCCAACCAAT
1959	SCM002812.1_27558117	1	27558117	T/A	ATTTAATAGGTGTgttcttaatcttatatataaattgaattatataattt[T/A]attgtgAATATACATTATAATTTCATCGTGATGAGGGAAACCATTTGGGC
1960	SCM002812.1_27706445	1	27706445	A/G	CAAGGGCACATTTGCTTTTATAAAGAAAGTTCTCTCCAGATCACAGTATG[A/G]AGCTGTAAAATATGAAACAGACCTGTAAAGATGCATCTGTTGGCTCTGCG
1961	SCM002812.1_27706646	1	27706646	T/G	AGTGTGTAtgaggagaggtagaggtaggctgaagcAATATTGGGGAGACT[T/G]GATTAGGCAGGACATGACACAACTTCAACTTATCGAGGATATGACCCTAG
1962	SCM002812.1_27706940	1	27706940	A/G	CTTGTCCGTATGCTCTGCACTGGTTTCTTATTAGTTGCTATATTTTCTTC[A/G]TTgcgattttttcttttcattgctACTTTGGTTTGCTTCACTTGAGTCGA
1963	SCM002812.1_27711160	1	27711160	T/C	TCATCAATATTTAAGCTAAAGTTTTTTTTTGACGTCATCTAAACTTAAGT[T/C]TATATTCAACATAATAGGCTGCTTATTAACCACGAAATTCAGAAAGACGT
1964	SCM002812.1_27711170	1	27711170	A/C	TTAAGCTAAAGTTTTTTTTTGACGTCATCTAAACTTAAGTTTATATTCAA[C/A]ATAATAGGCTGCTTATTAACCACGAAATTCAGAAAGACGTTTGGGCTGAT
1965	SCM002812.1_27712834	1	27712834	G/T	GGACAAGACTTGTAAGCCCACTTGGCCAGGAACAGCGCTGCATAATTTAA[G/T]CCCCAAGTGGCCACTGTACAGAAAGGCAAAACGCAAGCCTCAAGAAGCTT
1966	SCM002812.1_27712862	1	27712862	A/G	GGAACAGCGCTGCATAATTTAAGCCCCAAGTGGCCACTGTACAGAAAGGC[A/G]AAACGCAAGCCTCAAGAAGCTTTCTCCAAAGCAGAAAGACATCTAAACCT
1967	SCM002812.1_27712971	1	27712971	G/C	CAACTTCATGCGCTCAAAGGTTCTTCAAAAACCACCAACATGTTGCCTTG[C/G]GGTATTCCCATATCTTCCAGGGACCATGTTATTGGCAGCAGGTGCATTGC
1968	SCM002812.1_27720932	1	27720932	G/A	AGCCAACATAAGGTAAAGATTTTCCCTTGCACTGCAAAGTTGCTTTTTCT[G/A]CTGTAATTCTAGTTTTGCGACTAGTACTTACAAATTTAGTTTGTTATTCT
1969	SCM002812.1_27721049	1	27721049	T/C	TGTTGGTATGAGTCTTTACTCAAGATGAATAAACGTGATAGATTTAAGGT[T/C]CTCAGTTTTCTATTTCAACTCGCTATTTTGCAGATATTAAAGCTGGAGAA
1970	SCM002812.1_27730163	1	27730163	C/T	ATTTAGCTGCTTGAaagctgttgttgttgttatatcttGTCAACAAGATA[C/T]CTTCCAAGGGAATTGGTAGGCTTGGAGTCAGAATGTTGCATTCCCCTCTG
1971	SCM002812.1_27734460	1	27734460	G/T	TTATGATGCTGGTCACCCTAATTTTTGGGACTTCTGCAAAAAACCAGGCA[G/T]AGGGAGAATGCCGGAAAGGTGTACTTTCGACCACACAGATAAAATCCTTT
1972	SCM002812.1_27734549	1	27734549	T/C	ATAAAATCCTTTATTCAGAATATTTTTCACCCTTTGGAAGATAGCAGTTC[T/C]CTGGGGATTAGAATTTGATGTAATTTCTCTCACAATGGTGGCAGCATAGT
1973	SCM002812.1_27734601	1	27734601	C/T	TGGGGATTAGAATTTGATGTAATTTCTCTCACAATGGTGGCAGCATAGTA[T/C]GTCAAAATATTCCTATTCAAGTTCCACATGCCCTCATCCATGAAAGTAAT
1974	SCM002812.1_27734651	1	27734651	T/C	TGTCAAAATATTCCTATTCAAGTTCCACATGCCCTCATCCATGAAAGTAA[TCCGCAAA/TTCGTAAA]AAACGATCTGAAACATGCTTATAGTTCCTGAGGACTCTATTGGATAGCTC
1975	SCM002812.1_27734796	1	27734796	T/A	GTAACCAACCTCTACAACATCATCAGATTCTCCAGTTCTCTTGAGAAGGT[T/A]AGGATTATTCAACAGCCATCTCTGGATGTGCTGCAACTTCTGAATAGCAT
1976	SCM002812.1_27734818	1	27734818	C/A	TCAGATTCTCCAGTTCTCTTGAGAAGGTTAGGATTATTCAACAGCCATCT[C/A]TGGATGTGCTGCAACTTCTGAATAGCATCATTGACAGGCCTTTTGTACGA
1977	SCM002812.1_27734977	1	27734977	G/A	AAGAATTCATTTGTCATCTGATGCTGATTAACTATGCCTTTGTGCAAAAC[CA/CG]CATTCACCAGAAACACGACCTTAAAGCTTATACCTTCATGGTTTTGGAAG
1978	SCM002812.1_27734992	1	27734992	C/T	ATCTGATGCTGATTAACTATGCCTTTGTGCAAAACCACATTCACCAGAAA[C/T]ACGACCTTAAAGCTTATACCTTCATGGTTTTGGAAGCAGAAGAAAGGTTC
1979	SCM002812.1_27735049	1	27735049	G/A	TTAAAGCTTATACCTTCATGGTTTTGGAAGCAGAAGAAAGGTTCTGGCAT[G/A]GAAACCCCAAAATCAGGCTCATCTCTCACCCGGAGCCGCTGCCTGTTACA
1980	SCM002812.1_27735180	1	27735180	A/G	GAAATGTTTCTTGGCCTTTTCAAAGCTAGGACCATTGTGAGGCCGAATTG[A/G]GATACGGTAGGTATTACACCTACCAATGGCTCCACTACATGTAATGTCTG
1981	SCM002812.1_27740155	1	27740155	C/G	TTGGCCTCTGAATGTCTAAGTAATACTGAGACCATTGCTGAATCATGACG[C/G]GTATTAAGTGCACAAAGAACTGCCCCAGCCATCGGTACCCCAAAGTGCAG
1982	SCM002812.1_27740194	1	27740194	C/T	GAATCATGACGCGTATTAAGTGCACAAAGAACTGCCCCAGCCATCGGTAC[C/T]CCAAAGTGCAGCTCATACATTGCAGGAATATTTGGAGCCAAGGCAGCAAC
1983	SCM002812.1_27741447	1	27741447	C/T	CAAGTTGTGGCAGCTGTTCATGAGTTTGAAAGGTCTAAACTGGATTATGC[C/T]TACGACAACTGCTGAAATGATAGTATGCAGGAATGACCCAGCCAACTTAT
1984	SCM002812.1_27741473	1	27741473	T/A	TGAAAGGTCTAAACTGGATTATGCCTACGACAACTGCTGAAATGATAGTA[T/A]GCAGGAATGACCCAGCCAACTTATTGAGGAAGAAGACTTAGTGGAATATG
1985	SCM002812.1_27742564	1	27742564	T/G	CCCAATTTATTCAACACTTTCGCCTTAGGAAAGTTAATTTAACTAATCTT[T/G]GAAGCTAAATTGGATTAAATCAGctcaatatttaaaaatttaaaacatag
1986	SCM002812.1_27780279	1	27780279	T/C	CACTATGTTGCGCAGGTTGAGAAATTGGAGATTGGTGCATTGGTCACTAT[T/C]AGGGGTGTAGGCCGTGTCAAAATTCTGAAATTTGAACAGGTAAGAACCCG
1987	SCM002812.1_27780332	1	27780332	A/G	GGGTGTAGGCCGTGTCAAAATTCTGAAATTTGAACAGGTAAGAACCCGAC[A/G]TGGTAATTCTCCTACATGGCTGCTGACACATTTTTCTATCTAGTAAACAT
1988	SCM002812.1_27781312	1	27781312	A/G	GCTTTGTTGCAAACTTTAACTGTGAACTCTTTGAGATGGTCTGAGAATAC[A/G]CCTGTTCTGGATTGTGACAACAGCTTCATACCACCTCTTGCTGAGCTTGT
1989	SCM002812.1_27781491	1	27781491	G/A	TTGTATCTAAGGCATTTGACAGCTTCTGAATGGATTGGGAGCATGTCTCT[G/A]TTACAGGTCTAACTTGTCTCTATAAATAACTATATATTGAAACTCTAGGT
1990	SCM002812.1_27781635	1	27781635	G/T	ACTTTTAGTAGTTGCTGCGTTCTGAAGTCCGTTAAGGTTTGTCTAACTTG[G/T]CTCTATAAATAACTATATATTGAAACTCTAGGTTTGGAACAGGATGATTG
1991	SCM002812.1_27781658	1	27781658	A/C	GAAGTCCGTTAAGGTTTGTCTAACTTGGCTCTATAAATAACTATATATTG[A/C]AACTCTAGGTTTGGAACAGGATGATTGTCATCTGCCTGTTTAGCTTCAGC
1992	SCM002812.1_27781783	1	27781783	A/T	CTGAAGTCCGTTAAGGTTTGTTAGTTATAAACATGTGAGCCTGTAATTAC[A/T]GttcattcaaaactcaaaattgtgcCAACTCTTGAAACAACTTACACTGA
[truncated: 64,758 more rows]
