# Supplementary material for: Single nucleotide polymorphisms reveal genetic diversity in New Mexican chile peppers (Capsicum spp.)
Source: BMC Genomics. 2021 May 17;22:356. doi: 10.1186/s12864-021-07662-7 (PMC8130101; doi:10.1186/s12864-021-07662-7)
Supplement: Supplementary file 2 — Additional file 2: Table S1. Fixation indices (Fst) across the different Capsicum species. Table S2. Inference on the best number of clusters K for the Capsicum population using Evanno criterion. Table S3. Distribution of the Capsicum genotypes based on hierarchical and Bayesian-based model clustering for number of clusters, K = 2. Inferred group designation for each entry is highlighted. Table S4. Distribution of the Capsicum genotypes based on hierarchical and Bayesian-based model clustering for number of clusters, K= 4. Inferred group designation for each entry is highlighted. Table S5. Overview of linkage disequilibrium for the intrachromosomal marker pairs in the Capsicum population. Table S6. Details of the 165 Capsicum genotypes used in this study. [file 12864_2021_7662_MOESM2_ESM.xlsx]

## Sheet: Legend
Single nucleotide polymorphisms reveal genetic diversity in New Mexican chile peppers (Capsicum spp.)
Dennis N. Lozada1,2*, Madhav Bhatta3, Danise Coon1,2, and Paul W. Bosland1,2
1 Department of Plant and Environmental Sciences, New Mexico State University, Las Cruces, NM, USA 88003
2 Chile Pepper Institute, New Mexico State University, Las Cruces, NM, USA 88003
3 Bayer Crop Science, Chesterfield, MO, USA 63017
Correspondence: dlozada@nmsu.edu
Legend
Additional File 2
Table S1. Fixation indices (Fst) across the different Capsicum species.
Table S2. Inference on the best number of clusters K for the Capsicum population using Evanno criterion.
Table S3. Distribution of the Capsicum genotypes based on hierarchical and Bayesian-based model clustering for number of clusters, K = 2. Inferred group designation for each entry is highlighted.
Table S4. Distribution of the Capsicum genotypes based on hierarchical and Bayesian-based model clustering for number of clusters, K= 4. Inferred group designation for each entry is highlighted.
Table S5. Overview of linkage disequilibrium for the intrachromosomal marker pairs in the Capsicum population.
Table S6. Details of the 165 Capsicum genotypes used in this study.

## Sheet: Table S1
Single nucleotide polymorphisms reveal genetic diversity in New Mexican chile peppers (Capsicum spp.)
Dennis N. Lozada1,2*, Madhav Bhatta3, Danise Coon1,2, and Paul W. Bosland1,2
1 Department of Plant and Environmental Sciences, New Mexico State University, Las Cruces, NM, USA 88003
2 Chile Pepper Institute, New Mexico State University, Las Cruces, NM, USA 88003
3 Bayer Crop Science, Chesterfield, MO, USA 63017
Correspondence: dlozada@nmsu.edu
Table S1. Fixation indices (Fst) across the different Capsicum species.
Group	Species	C. annuum	C. baccatum & C. chacoense	C. frutescens
I	C. annuum	-
II	C. baccatum & C. chacoense	0.545843	-
III	C. frutescens	0.612754	0.380327	-
IV	C. chinense	0.705071	0.480672	0.545144

## Sheet: Table S2
Single nucleotide polymorphisms reveal genetic diversity in New Mexican chile peppers (Capsicum spp.)
Dennis N. Lozada1,2*, Madhav Bhatta3, Danise Coon1,2, and Paul W. Bosland1,2
1 Department of Plant and Environmental Sciences, New Mexico State University, Las Cruces, NM, USA 88003
2 Chile Pepper Institute, New Mexico State University, Las Cruces, NM, USA 88003
3 Bayer Crop Science, Chesterfield, MO, USA 63017
Correspondence: dlozada@nmsu.edu
Table S2. Inference on the best number of clusters K for the Capsicum population using Evanno criterion.
K	No. of replications	Mean LnP(K)	Stdev LnP(K)	Ln'(K)	|Ln''(K)|	Delta K
1	5	-1.11e+07	201.951	0	0	0
2	5	-5.3322e+06	797.193	5.76784e+06	5.23983e+06	6572.84
3	5	-4.80419e+06	143097	528016	216699	1.51435
4	5	-4.49287e+06	10327.7	311317	1.1436e+06	110.732
5	5	-5.32516e+06	1.76054e+06	-832284	1.73257e+06	0.984115
6	5	-4.42487e+06	228652	900290	1.05152e+07	45.9878
7	5	-1.40398e+07	2.05009e+07	-9.61489e+06	1.92322e+07	0.938114
8	5	-4.42243e+06	175152	9.61732e+06	9.67001e+06	55.2093
9	5	-4.47513e+06	344883	-52692.2	54184484	157.11
10	5	-5.87123e+07	1.21426e+08	-5.42372e+07	0	0

## Sheet: Table S3
Single nucleotide polymorphisms reveal genetic diversity in New Mexican chile peppers (Capsicum spp.)
Dennis N. Lozada1,2*, Madhav Bhatta3, Danise Coon1,2, and Paul W. Bosland1,2
1 Department of Plant and Environmental Sciences, New Mexico State University, Las Cruces, NM, USA 88003
2 Chile Pepper Institute, New Mexico State University, Las Cruces, NM, USA 88003
3 Bayer Crop Science, Chesterfield, MO, USA 63017
Correspondence: dlozada@nmsu.edu
Table S3. Distribution of the Capsicum genotypes based on hierarchical and Bayesian-based model clustering for number of clusters, K = 2. Inferred group designation for each entry is highlighted.
Sample	GBS No.	Name	K1	K2	Species
1	GBS001	NuMex Big Jim	0.001	0.999	C. annuum
2	GBS002	NuMex Sandia	0.001	0.999	C. annuum
3	GBS003	NuMex Eclipse	0.001	0.999	C. annuum
4	GBS004	NuMex Sunset	0.001	0.999	C. annuum
5	GBS005	NuMex Sunrise	0.001	0.999	C. annuum
6	GBS006	NuMex Conquistador	0.001	0.999	C. annuum
7	GBS007	NuMex R Naky	0.001	0.999	C. annuum
8	GBS008	NuMex NM 6-4	0	1	C. annuum
9	GBS009	NuMex Centennial	0.001	0.999	C. annuum
10	GBS010	NuMex Espanola Improved	0.001	0.999	C. annuum
11	GBS011	NuMex Twilight	0.001	0.999	C. annuum
12	GBS012	NuMex Bailey Piquin	0.002	0.998	C. annuum
13	GBS013	NuMex Rio Grande 21	0.001	0.999	C. annuum
14	GBS014	NuMex SunBurst	0.001	0.999	C. annuum
15	GBS015	NuMex Sunglo	0	1	C. annuum
16	GBS016	NuMex Sunflare	0.001	0.999	C. annuum
17	GBS017	NuMex Sweet	0.001	0.999	C. annuum
18	GBS018	NuMex Joe E. Parker	0.002	0.998	C. annuum
19	GBS019	NuMex Mirasol	0.001	0.999	C. annuum
20	GBS020	NuMex Primavera	0.002	0.998	C. annuum
21	GBS021	NuMex Pinata	0.002	0.998	C. annuum
22	GBS023	NuMex Christmas	0.003	0.997	C. annuum
23	GBS024	NuMex Memorial Day	0.002	0.998	C. annuum
24	GBS025	NuMex St Patrick’s Day	0.002	0.998	C. annuum
25	GBS026	NuMex Halloween	0.002	0.998	C. annuum
26	GBS027	NuMex Thanksgiving	0.003	0.997	C. annuum
27	GBS028	NuMex Valentines Day	0.001	0.999	C. annuum
28	GBS029	NuMex Jalmundo	0.001	0.999	C. annuum
29	GBS030	NuMex Garnet	0.001	0.999	C. annuum
30	GBS031	NuMex Heritage Big Jim	0.001	0.999	C. annuum
31	GBS032	NuMex Heritage 6-4	0.001	0.999	C. annuum
32	GBS033	NuMex Vaquero	0.002	0.998	C. annuum
33	GBS034	NuMex Las Cruces	0.001	0.999	C. annuum
34	GBS035	NuMex Cinco de Mayo	0.004	0.996	C. annuum
35	GBS036	NuMex April Fools Day	0.001	0.999	C. annuum
36	GBS037	NuMex Easter	0.001	0.999	C. annuum
37	GBS038	NuMex Chinese New Year	0.002	0.998	C. annuum
38	GBS039	NuMex Earth Day	0.003	0.997	C. annuum
39	GBS040	NuMex Veterans Day	0.002	0.998	C. annuum
40	GBS041	NuMex Orange Spice	0.002	0.998	C. annuum
41	GBS042	NuMex Lemon Spice	0.001	0.999	C. annuum
42	GBS043	NuMex Pumpkin Spice	0.002	0.998	C. annuum
43	GBS044	NuMex Sandia Select	0.001	0.999	C. annuum
44	GBS045	NuMex Summer Solstice	0.001	0.999	C. annuum
45	GBS046	NuMex Columbus Day	0.002	0.998	C. annuum
46	GBS047	NuMex Vince Hernandez	0.003	0.997	C. annuum
47	GBS048	NuMex Sabroso	0.001	0.999	C. annuum
48	GBS049	NuMex Cajohns Serrano	0.004	0.996	C. annuum
49	GBS050	NuMex Lotalutein	0.009	0.991	C. annuum
50	GBS051	NuMex Suave Red	0.994	0.006	C. chinense
51	GBS052	NuMex Suave Orange	0.991	0.009	C. chinense
52	GBS053	NuMex Farolitos	0.996	0.004	C. chinense
53	GBS054	NuMex Trick or Treat	0.992	0.008	C. chinense
54	GBS055	NuMex Nobasco	0.636	0.364	C. frutescens
55	GBS056	Floral Gem	0.005	0.995	C. annuum
56	GBS057	Chilehuacle Orange	0.003	0.997	C. annuum
57	GBS058	Tipo Ancho	0.003	0.997	C. annuum
58	GBS059	Pasilla Salvaterra	0.004	0.996	C. annuum
59	GBS060	Mulato- NMCA 10459	0.001	0.999	C. annuum
60	GBS061	CM-334	0.002	0.998	C. annuum
61	GBS062	Giant Szegedi	0.001	0.999	C. annuum
62	GBS063	Esmerelda Ancho	0.002	0.998	C. annuum
63	GBS064	Novojoa	0.003	0.997	C. annuum
64	GBS066	Oaxaca chiltepin	0.004	0.996	C. annuum
65	GBS068	Chiltepin_18C 4 -18c 40	0.054	0.946	C. annuum var. glabriusculum
66	GBS069	Chiltepin_18C 4 -18c 41	0.052	0.948	C. annuum var. glabriusculum
67	GBS070	Chiltepin_18C 4 -18c 42	0.055	0.945	C. annuum var. glabriusculum
68	GBS071	Chiltepin_18C 4 -18c 43	0.01	0.99	C. annuum var. glabriusculum
69	GBS072	Chiltepin_18C 4 -18c 44	0.001	0.999	C. annuum var. glabriusculum
70	GBS073	Chiltepin_18C 4 -18c 45	0.002	0.998	C. annuum var. glabriusculum
71	GBS074	Chiltepin_18C 4 -18c 46	0.009	0.991	C. annuum var. glabriusculum
72	GBS075	Chiltepin_18C 4 -18c 47	0.019	0.981	C. annuum var. glabriusculum
73	GBS076	Chiltepin_18C 4 -18c 48	0.003	0.997	C. annuum var. glabriusculum
74	GBS079	Chiltepin_18C 4 -18c 49	0.006	0.994	C. annuum var. glabriusculum
75	GBS080	Chiltepin_18C 4 -18c 50	0.029	0.971	C. annuum var. glabriusculum
76	GBS081	Chiltepin_18C 4 -18c 51	0.003	0.997	C. annuum var. glabriusculum
77	GBS083	Chiltepin_18C 4 -18c 52	0.004	0.996	C. annuum var. glabriusculum
78	GBS084	Chiltepin_18C 4 -18c 53	0.003	0.997	C. annuum var. glabriusculum
79	GBS085	Chiltepin_18C 4 -18c 54	0.005	0.995	C. annuum var. glabriusculum
80	GBS087	Chiltepin_18C 4 -18c 55	0.002	0.998	C. annuum var. glabriusculum
81	GBS088	Chiltepin_18C 4 -18c 56	0.004	0.996	C. annuum var. glabriusculum
82	GBS089	Chiltepin_18C 4 -18c 57	0.003	0.997	C. annuum var. glabriusculum
83	GBS090	Chiltepin_18C 4 -18c 58	0.002	0.998	C. annuum var. glabriusculum
84	GBS092	Chiltepin_18C 4 -18c 59	0.006	0.994	C. annuum var. glabriusculum
85	GBS127	Chiltepin_18C 1121-1156	0.084	0.916	C. annuum var. glabriusculum
86	GBS130	Chiltepin_18C 1121-1157	0.089	0.911	C. annuum var. glabriusculum
87	GBS223	Costeno Amarillo	0.016	0.984	C. annuum
88	GBS224	Purple Flash	0.004	0.996	C. annuum
89	GBS225	Chilly chili	0.003	0.997	C. annuum
90	GBS226	Jigsaw	0.006	0.994	C. annuum
91	GBS227	Corcel	0.003	0.997	C. annuum
92	GBS228	Chiltepin	0.1	0.9	C. annuum var. glabriusculum
93	GBS229	Aji Verde	0.456	0.544	C. baccatum
94	GBS230	Uba Tuba	0.457	0.543	C. baccatum
95	GBS231	Bolivian Aji	0.95	0.05	C. chinense
96	GBS232	Brazilian wild	0.995	0.005	C. chinense
97	GBS233	Aji Red	0.489	0.511	C. baccatum
98	GBS234	Omnicolor	0.495	0.505	C. baccatum
99	GBS235	Aji Limon	0.491	0.509	C. baccatum
100	GBS236	Peri Peri	0.644	0.356	C. frutescens
101	GBS237	Rocotillo	0.993	0.007	C. chinense
102	GBS238	Surinam Color	0.993	0.007	C. chinense
103	GBS239	Brown Habanero	0.989	0.011	C. chinense
104	GBS240	Maya	0.98	0.02	C. chinense
105	GBS241	Red Caribbean Hab	0.992	0.008	C. chinense
106	GBS242	Habanada	0.994	0.006	C. chinense
107	GBS243	Fatalii	0.989	0.011	C. chinense
108	GBS244	Chichen Itza	0.991	0.009	C. chinense
109	GBS245	Bhut Jolokia	0.992	0.008	C. chinense
110	GBS246	Trinidad Perfume	0.989	0.011	C. chinense
111	GBS247	Trinidad Moruga Scorpion	0.991	0.009	C. chinense
112	GBS248	Cajamarca	0.983	0.017	C. chinense
113	GBS249	Datil	0.995	0.005	C. chinense
114	GBS250	Aji Rojo	0.991	0.009	C. chinense
115	GBS251	Capsicum chacoense	0.468	0.532	C. chacoense
116	GBS252	Zimbabwe Bird	0.638	0.362	C. frutescens
117	GBS253	Diente de Perro	0.655	0.345	C. frutescens
118	GBS254	Tabasco	0.636	0.364	C. frutescens
119	GBS255	Birds Eye	0.645	0.355	C. frutescens
120	GBS257	Thailand Phet Mordingdang	0.998	0.002	C. chinense
121	GBS258	Thailand PBC 932	0.998	0.002	C. chinense
122	GBS259	Thailand HB3	0.997	0.003	C. chinense
123	GBS260	Thailand TibTim Mordingdang	0.997	0.003	C. chinense
124	GBS261	Thailand HB 1	0.996	0.004	C. chinense
125	GBS262	Thailand HB 2	0.996	0.004	C. chinense
126	GBS263	Thailand Akanee Pirot	0.994	0.006	C. chinense
127	GBS264	Thailand	0.993	0.007	C. chinense
128	GBS265	Carolina Reaper	0.992	0.008	C. chinense
129	GBS266	Scorpion	0.993	0.007	C. chinense
130	GBS267	TAM Jalapeno	0.004	0.996	C. annuum
131	GBS268	Early Jalapeno	0.004	0.996	C. annuum
132	GBS269	Jalapeno M	0.005	0.995	C. annuum
133	GBS270	Large Red Thick Cayenne	0.007	0.993	C. annuum
134	GBS271	Orange Habanero	0.994	0.006	C. chinense
135	GBS272	Mulato- NMCA 10045	0.007	0.993	C. annuum
136	GBS273	Shishito	0.003	0.997	C. annuum
137	GBS274	Siling Labuyo	0.613	0.387	C. frutescens
138	GBS275	12C-162	0.003	0.997	C. annuum
139	GBS276	15C-388	0.005	0.995	C. annuum
140	GBS277	16C-353	0.006	0.994	C. annuum
141	GBS278	16C-359	0.004	0.996	C. annuum
142	GBS279	16c-460	0.003	0.997	C. annuum
143	GBS280	16c-469	0.003	0.997	C. annuum
144	GBS281	16c-470	0.003	0.997	C. annuum
145	GBS282	18C-499	0.001	0.999	C. annuum
146	GBS283	Turnpike	0.002	0.998	C. annuum
147	GBS284	Camelot	0.003	0.997	C. annuum
148	GBS285	Paladin	0.003	0.997	C. annuum
149	GBS286	13C 105-1	0.002	0.998	C. annuum
150	GBS288	13C 104-6	0.004	0.996	C. annuum
151	GBS289	13C 104-5	0.003	0.997	C. annuum
152	GBS290	13C 104-4	0.003	0.997	C. annuum
153	GBS291	13C 104-3	0.002	0.998	C. annuum
154	GBS292	13C 104-2	0.002	0.998	C. annuum
155	GBS293	13C 104-1	0.003	0.997	C. annuum
156	GBS295	CM-334 X Orange Habanero 1	0.873	0.127	C. chinense
157	GBS296	CM-334 X Orange Habanero 2	0.767	0.233	C. chinense
158	GBS297	CM-334 X Orange Habanero 3	0.883	0.117	C. chinense
159	GBS298	CM-334 X Orange Habanero 4	0.903	0.097	C. chinense
160	GBS299	SONORA	0.004	0.996	C. annuum
161	GBS300	VERTICILLIUM RESISTANT	0.005	0.995	C. annuum
162	GBS301	SUPER SUSC. Jalapeno Espinalteco	0.006	0.994	C. annuum
163	GBS302	7 pot evergreen	0.986	0.014	C. chinense
164	GBS303	Aji Guyana	0.469	0.531	C. baccatum
165	GBS304	Venezuelan Tiger	1	0	C. chinense

## Sheet: Table S4
Single nucleotide polymorphisms reveal genetic diversity in New Mexican chile peppers (Capsicum spp.)
Dennis N. Lozada1,2*, Madhav Bhatta3, Danise Coon1,2, and Paul W. Bosland1,2
1 Department of Plant and Environmental Sciences, New Mexico State University, Las Cruces, NM, USA 88003
2 Chile Pepper Institute, New Mexico State University, Las Cruces, NM, USA 88003
3 Bayer Crop Science, Chesterfield, MO, USA 63017
Correspondence: dlozada@nmsu.edu
Table S4. Distribution of the Capsicum genotypes based on hierarchical and Bayesian-based model clustering for number of clusters, K= 4. Inferred group designation for each entry is highlighted.
Sample	GBS No.	Name	K1	K2	K3	K4	Species
1	GBS001	NuMex Big Jim	0.007	0.992	0	0.001	C. annuum
2	GBS002	NuMex Sandia	0.046	0.953	0	0.001	C. annuum
3	GBS003	NuMex Eclipse	0.034	0.966	0	0.001	C. annuum
4	GBS004	NuMex Sunset	0.008	0.992	0	0.001	C. annuum
5	GBS005	NuMex Sunrise	0.008	0.991	0	0.001	C. annuum
6	GBS006	NuMex Conquistador	0.005	0.993	0.001	0.001	C. annuum
7	GBS007	NuMex R Naky	0.028	0.971	0	0.001	C. annuum
8	GBS008	NuMex NM 6-4	0.002	0.998	0	0	C. annuum
9	GBS009	NuMex Centennial	0.78	0.22	0	0	C. annuum
10	GBS010	NuMex Espanola Improved	0.129	0.871	0	0	C. annuum
11	GBS011	NuMex Twilight	0.851	0.149	0	0	C. annuum
12	GBS012	NuMex Bailey Piquin	0.767	0.23	0.002	0.001	C. annuum
13	GBS013	NuMex Rio Grande 21	0.017	0.982	0	0.001	C. annuum
14	GBS014	NuMex SunBurst	0.392	0.607	0	0.001	C. annuum
15	GBS015	NuMex Sunglo	0.384	0.616	0	0	C. annuum
16	GBS016	NuMex Sunflare	0.382	0.617	0	0.001	C. annuum
17	GBS017	NuMex Sweet	0.01	0.989	0	0.001	C. annuum
18	GBS018	NuMex Joe E. Parker	0.018	0.98	0	0.002	C. annuum
19	GBS019	NuMex Mirasol	0.531	0.469	0	0.001	C. annuum
20	GBS020	NuMex Primavera	0.931	0.068	0	0.001	C. annuum
21	GBS021	NuMex Pinata	0.986	0.013	0	0.001	C. annuum
22	GBS023	NuMex Christmas	0.918	0.08	0	0.002	C. annuum
23	GBS024	NuMex Memorial Day	0.709	0.289	0	0.001	C. annuum
24	GBS025	NuMex St Patrick’s Day	0.841	0.158	0	0.001	C. annuum
25	GBS026	NuMex Halloween	0.786	0.213	0	0.001	C. annuum
26	GBS027	NuMex Thanksgiving	0.883	0.115	0	0.002	C. annuum
27	GBS028	NuMex Valentines Day	0.896	0.104	0	0.001	C. annuum
28	GBS029	NuMex Jalmundo	0.852	0.148	0	0	C. annuum
29	GBS030	NuMex Garnet	0.071	0.928	0	0.001	C. annuum
30	GBS031	NuMex Heritage Big Jim	0.007	0.992	0	0.001	C. annuum
31	GBS032	NuMex Heritage 6-4	0.004	0.996	0	0.001	C. annuum
32	GBS033	NuMex Vaquero	0.922	0.076	0	0.002	C. annuum
33	GBS034	NuMex Las Cruces	0.448	0.551	0	0.001	C. annuum
34	GBS035	NuMex Cinco de Mayo	0.805	0.192	0.001	0.003	C. annuum
35	GBS036	NuMex April Fools Day	0.744	0.256	0	0	C. annuum
36	GBS037	NuMex Easter	0.832	0.168	0	0	C. annuum
37	GBS038	NuMex Chinese New Year	0.763	0.236	0	0.001	C. annuum
38	GBS039	NuMex Earth Day	0.925	0.073	0.001	0.002	C. annuum
39	GBS040	NuMex Veterans Day	0.861	0.137	0	0.001	C. annuum
40	GBS041	NuMex Orange Spice	0.931	0.068	0	0.001	C. annuum
41	GBS042	NuMex Lemon Spice	0.915	0.085	0	0	C. annuum
42	GBS043	NuMex Pumpkin Spice	0.911	0.088	0	0.001	C. annuum
43	GBS044	NuMex Sandia Select	0.016	0.982	0	0.001	C. annuum
44	GBS045	NuMex Summer Solstice	0.895	0.105	0	0	C. annuum
45	GBS046	NuMex Columbus Day	0.927	0.072	0	0.001	C. annuum
46	GBS047	NuMex Vince Hernandez	0.125	0.871	0	0.003	C. annuum
47	GBS048	NuMex Sabroso	0.017	0.981	0.001	0.001	C. annuum
48	GBS049	NuMex Cajohns Serrano	0.761	0.236	0	0.003	C. annuum
49	GBS050	NuMex Lotalutein	0.494	0.497	0	0.009	C. annuum
50	GBS051	NuMex Suave Red	0.007	0.001	0.008	0.983	C. chinense
51	GBS052	NuMex Suave Orange	0.006	0.004	0.011	0.979	C. chinense
52	GBS053	NuMex Farolitos	0.005	0.001	0	0.994	C. chinense
53	GBS054	NuMex Trick or Treat	0.005	0.004	0.022	0.969	C. chinense
54	GBS055	NuMex Nobasco	0.003	0	0.937	0.06	C. frutescens
55	GBS056	Floral Gem	0.318	0.675	0.003	0.004	C. annuum
56	GBS057	Chilehuacle Orange	0.557	0.441	0	0.002	C. annuum
57	GBS058	Tipo Ancho	0.547	0.45	0	0.003	C. annuum
58	GBS059	Pasilla Salvaterra	0.25	0.746	0	0.004	C. annuum
59	GBS060	Mulato- NMCA 10459	0.219	0.78	0	0.001	C. annuum
60	GBS061	CM-334	0.62	0.374	0.006	0	C. annuum
61	GBS062	Giant Szegedi	0.355	0.644	0	0.001	C. annuum
62	GBS063	Esmerelda Ancho	0.236	0.763	0.001	0.001	C. annuum
63	GBS064	Novojoa	0.877	0.12	0.001	0.002	C. annuum
64	GBS066	Oaxaca chiltepin	0.974	0.021	0.004	0.001	C. annuum
65	GBS068	Chiltepin_18C 4 -18c 40	0.82	0.036	0.144	0	C. annuum var. glabriusculum
66	GBS069	Chiltepin_18C 4 -18c 41	0.806	0.052	0.142	0	C. annuum var. glabriusculum
67	GBS070	Chiltepin_18C 4 -18c 42	0.817	0.037	0.145	0.001	C. annuum var. glabriusculum
68	GBS071	Chiltepin_18C 4 -18c 43	0.885	0.078	0.037	0	C. annuum var. glabriusculum
69	GBS072	Chiltepin_18C 4 -18c 44	0.222	0.777	0	0.001	C. annuum var. glabriusculum
70	GBS073	Chiltepin_18C 4 -18c 45	0.926	0.072	0	0.001	C. annuum var. glabriusculum
71	GBS074	Chiltepin_18C 4 -18c 46	0.904	0.065	0.031	0	C. annuum var. glabriusculum
72	GBS075	Chiltepin_18C 4 -18c 47	0.777	0.159	0.065	0	C. annuum var. glabriusculum
73	GBS076	Chiltepin_18C 4 -18c 48	0.634	0.362	0.002	0.002	C. annuum var. glabriusculum
74	GBS079	Chiltepin_18C 4 -18c 49	0.908	0.068	0.025	0	C. annuum var. glabriusculum
75	GBS080	Chiltepin_18C 4 -18c 50	0.773	0.142	0.085	0.001	C. annuum var. glabriusculum
76	GBS081	Chiltepin_18C 4 -18c 51	0.866	0.13	0.003	0.001	C. annuum var. glabriusculum
77	GBS083	Chiltepin_18C 4 -18c 52	0.753	0.241	0.005	0.002	C. annuum var. glabriusculum
78	GBS084	Chiltepin_18C 4 -18c 53	0.871	0.127	0	0.002	C. annuum var. glabriusculum
79	GBS085	Chiltepin_18C 4 -18c 54	0.898	0.097	0.002	0.003	C. annuum var. glabriusculum
80	GBS087	Chiltepin_18C 4 -18c 55	0.92	0.079	0	0.001	C. annuum var. glabriusculum
81	GBS088	Chiltepin_18C 4 -18c 56	0.781	0.215	0	0.004	C. annuum var. glabriusculum
82	GBS089	Chiltepin_18C 4 -18c 57	0.799	0.199	0	0.002	C. annuum var. glabriusculum
83	GBS090	Chiltepin_18C 4 -18c 58	0.54	0.458	0.001	0.002	C. annuum var. glabriusculum
84	GBS092	Chiltepin_18C 4 -18c 59	0.916	0.07	0.012	0.001	C. annuum var. glabriusculum
85	GBS127	Chiltepin_18C 1121-1156	0.469	0.294	0.237	0	C. annuum var. glabriusculum
86	GBS130	Chiltepin_18C 1121-1157	0.467	0.287	0.245	0.001	C. annuum var. glabriusculum
87	GBS223	Costeno Amarillo	0.826	0.149	0.016	0.009	C. annuum
88	GBS224	Purple Flash	0.721	0.274	0.002	0.002	C. annuum
89	GBS225	Chilly chili	0.725	0.272	0.001	0.002	C. annuum
90	GBS226	Jigsaw	0.751	0.243	0.002	0.004	C. annuum
91	GBS227	Corcel	0.236	0.76	0.003	0.002	C. annuum
92	GBS228	Chiltepin	0.461	0.274	0.265	0	C. annuum var. glabriusculum
93	GBS229	Aji Verde	0.031	0.011	0.958	0	C. baccatum
94	GBS230	Uba Tuba	0.031	0.008	0.961	0	C. baccatum
95	GBS231	Bolivian Aji	0.023	0.009	0.113	0.855	C. chinense
96	GBS232	Brazilian wild	0.004	0	0.034	0.962	C. chinense
97	GBS233	Aji Red	0.008	0.001	0.98	0.012	C. baccatum
98	GBS234	Omnicolor	0.007	0.001	0.971	0.021	C. baccatum
99	GBS235	Aji Limon	0.008	0	0.976	0.015	C. baccatum
100	GBS236	Peri Peri	0.001	0	0.955	0.044	C. frutescens
101	GBS237	Rocotillo	0.005	0.002	0.013	0.979	C. chinense
102	GBS238	Surinam Color	0.003	0.003	0.025	0.969	C. chinense
103	GBS239	Brown Habanero	0.003	0	0.126	0.871	C. chinense
104	GBS240	Maya	0.009	0.002	0.081	0.908	C. chinense
105	GBS241	Red Caribbean Hab	0.008	0.001	0.01	0.981	C. chinense
106	GBS242	Habanada	0.002	0.004	0.024	0.971	C. chinense
107	GBS243	Fatalii	0.01	0	0.021	0.969	C. chinense
108	GBS244	Chichen Itza	0.006	0.003	0.02	0.971	C. chinense
109	GBS245	Bhut Jolokia	0.008	0.003	0.002	0.987	C. chinense
110	GBS246	Trinidad Perfume	0.006	0.003	0.03	0.96	C. chinense
111	GBS247	Trinidad Moruga Scorpion	0.01	0.001	0.009	0.979	C. chinense
112	GBS248	Cajamarca	0.004	0.002	0.136	0.858	C. chinense
113	GBS249	Datil	0.006	0	0.016	0.977	C. chinense
114	GBS250	Aji Rojo	0.002	0	0.131	0.868	C. chinense
115	GBS251	Capsicum chacoense	0.033	0.002	0.965	0	C. chacoense
116	GBS252	Zimbabwe Bird	0.001	0	0.977	0.022	C. frutescens
117	GBS253	Diente de Perro	0	0	0.962	0.038	C. frutescens
118	GBS254	Tabasco	0	0	0.964	0.036	C. frutescens
119	GBS255	Birds Eye	0	0	0.984	0.015	C. frutescens
120	GBS257	Thailand Phet Mordingdang	0.004	0	0	0.996	C. chinense
121	GBS258	Thailand PBC 932	0.004	0	0	0.996	C. chinense
122	GBS259	Thailand HB3	0.005	0.001	0	0.994	C. chinense
123	GBS260	Thailand TibTim Mordingdang	0.004	0	0	0.996	C. chinense
124	GBS261	Thailand HB 1	0.003	0	0.02	0.976	C. chinense
125	GBS262	Thailand HB 2	0.003	0.004	0	0.993	C. chinense
126	GBS263	Thailand Akanee Pirot	0.004	0.004	0.004	0.988	C. chinense
127	GBS264	Thailand	0.01	0	0	0.99	C. chinense
128	GBS265	Carolina Reaper	0.006	0.004	0.007	0.984	C. chinense
129	GBS266	Scorpion	0.009	0	0.005	0.985	C. chinense
130	GBS267	TAM Jalapeno	0.811	0.186	0	0.003	C. annuum
131	GBS268	Early Jalapeno	0.894	0.103	0	0.003	C. annuum
132	GBS269	Jalapeno M	0.339	0.656	0	0.004	C. annuum
133	GBS270	Large Red Thick Cayenne	0.343	0.65	0	0.006	C. annuum
134	GBS271	Orange Habanero	0.008	0.001	0	0.992	C. chinense
135	GBS272	Mulato- NMCA 10045	0.229	0.764	0	0.007	C. annuum
136	GBS273	Shishito	0.584	0.413	0	0.002	C. annuum
137	GBS274	Siling Labuyo	0.024	0	0.971	0.006	C. frutescens
138	GBS275	12C-162	0.396	0.601	0	0.002	C. annuum
139	GBS276	15C-388	0.495	0.501	0	0.004	C. annuum
140	GBS277	16C-353	0.552	0.44	0.004	0.004	C. annuum
141	GBS278	16C-359	0.467	0.529	0	0.004	C. annuum
142	GBS279	16c-460	0.656	0.341	0	0.003	C. annuum
143	GBS280	16c-469	0.497	0.501	0	0.002	C. annuum
144	GBS281	16c-470	0.509	0.489	0	0.002	C. annuum
145	GBS282	18C-499	0.011	0.987	0	0.002	C. annuum
146	GBS283	Turnpike	0.415	0.582	0.002	0.001	C. annuum
147	GBS284	Camelot	0.394	0.604	0.001	0.002	C. annuum
148	GBS285	Paladin	0.417	0.581	0	0.002	C. annuum
149	GBS286	13C 105-1	0.357	0.641	0	0.002	C. annuum
150	GBS288	13C 104-6	0.997	0	0	0.003	C. annuum
151	GBS289	13C 104-5	0.997	0	0	0.002	C. annuum
152	GBS290	13C 104-4	0.99	0.008	0	0.003	C. annuum
153	GBS291	13C 104-3	0.995	0.003	0	0.002	C. annuum
154	GBS292	13C 104-2	0.992	0.007	0	0.001	C. annuum
155	GBS293	13C 104-1	0.991	0.006	0	0.002	C. annuum
156	GBS295	CM-334 X Orange Habanero 1	0.078	0.059	0	0.863	C. chinense
157	GBS296	CM-334 X Orange Habanero 2	0.156	0.088	0	0.755	C. chinense
158	GBS297	CM-334 X Orange Habanero 3	0.086	0.042	0	0.872	C. chinense
159	GBS298	CM-334 X Orange Habanero 4	0.064	0.042	0	0.894	C. chinense
160	GBS299	SONORA	0.011	0.985	0	0.004	C. annuum
161	GBS300	VERTICILLIUM RESISTANT	0.856	0.138	0.002	0.003	C. annuum
162	GBS301	SUPER SUSC. Jalapeno Espinalteco	0.925	0.067	0.005	0.003	C. annuum
163	GBS302	7 pot evergreen	0.011	0.005	0.009	0.975	C. chinense
164	GBS303	Aji Guyana	0.009	0.008	0.983	0	C. baccatum
165	GBS304	Venezuelan Tiger	0	0	0.033	0.967	C. chinense

## Sheet: Table S5
Single nucleotide polymorphisms reveal genetic diversity in New Mexican chile peppers (Capsicum spp.)
Dennis N. Lozada1,2*, Madhav Bhatta3, Danise Coon1,2, and Paul W. Bosland1,2
1 Department of Plant and Environmental Sciences, New Mexico State University, Las Cruces, NM, USA 88003
2 Chile Pepper Institute, New Mexico State University, Las Cruces, NM, USA 88003
3 Bayer Crop Science, Chesterfield, MO, USA 63017
Correspondence: dlozada@nmsu.edu
Table S5. Overview of linkage disequilibrium for the intrachromosomal marker pairs in the Capsicum population.
Chr.	Total no. of intrachromosomal pairs	Ave. r2 of all pairs	Ave distance of all pairs (Mb)	No. of intrachromosomal pairs in significant LD 1	Percentage of significant pairs	Ave. r2 of pairs in significant LD	Ave distance of pairs in significant LD (Mb)	No. of pairs in complete LD2	Ave distance of pairs in complete LD (Mb)
P1	380475	0.26	1.01	321020	84.4	0.31	1.03	23	0.4
P2	328162	0.33	0.59	270116	82.3	0.4	0.61	9062	0.71
P3	430029	0.33	0.73	350768	81.57	0.4	0.77	13720	0.99
P4	233675	0.35	1.13	192597	82.42	0.42	1.21	8147	1.56
P5	187865	0.32	1.41	150879	80.31	0.4	1.5	5279	1.79
P6	282749	0.32	0.94	227134	80.33	0.4	0.97	7721	1.02
P7	205617	0.31	1.31	166219	80.84	0.38	1.38	6008	1.7
P8	268018	0.34	0.7	217690	81.22	0.41	0.77	10386	1.27
P9	189526	0.32	1.54	153458	80.97	0.39	1.63	4935	1.41
P10	191049	0.28	1.31	150604	78.83	0.36	1.37	4830	1.64
P11	181190	0.31	1.48	144789	79.91	0.38	1.59	5543	2.12
P12	239034	0.04	1.15	196592	82.24	0.43	1.26	7154	1.84
1 Pairs in significant LD are those pairs with P < 0.05.
2 Pairs in complete LD are those pairs with r2 = 1.0.

## Sheet: Table S6
Single nucleotide polymorphisms reveal genetic diversity in New Mexican chile peppers (Capsicum spp.)
Dennis N. Lozada1,2*, Madhav Bhatta3, Danise Coon1,2, and Paul W. Bosland1,2
1 Department of Plant and Environmental Sciences, New Mexico State University, Las Cruces, NM, USA 88003
2 Chile Pepper Institute, New Mexico State University, Las Cruces, NM, USA 88003
3 Bayer Crop Science, Chesterfield, MO, USA 63017
Correspondence: dlozada@nmsu.edu
Table S6. Details of the 165 Capsicum genotypes used in this study.
No.	GBS No.	Name	Species
1	GBS001	NuMex Big Jim	C. annuum
2	GBS002	NuMex Sandia	C. annuum
3	GBS003	NuMex Eclipse	C. annuum
4	GBS004	NuMex Sunset	C. annuum
5	GBS005	NuMex Sunrise	C. annuum
6	GBS006	NuMex Conquistador	C. annuum
7	GBS007	NuMex R Naky	C. annuum
8	GBS008	NuMex NM 6-4	C. annuum
9	GBS009	NuMex Centennial	C. annuum
10	GBS010	NuMex Espanola Improved	C. annuum
11	GBS011	NuMex Twilight	C. annuum
12	GBS012	NuMex Bailey Piquin	C. annuum
13	GBS013	NuMex Rio Grande 21	C. annuum
14	GBS014	NuMex SunBurst	C. annuum
15	GBS015	NuMex Sunglo	C. annuum
16	GBS016	NuMex Sunflare	C. annuum
17	GBS017	NuMex Sweet	C. annuum
18	GBS018	NuMex Joe E. Parker	C. annuum
19	GBS019	NuMex Mirasol	C. annuum
20	GBS020	NuMex Primavera	C. annuum
21	GBS021	NuMex Pinata	C. annuum
22	GBS023	NuMex Christmas	C. annuum
23	GBS024	NuMex Memorial Day	C. annuum
24	GBS025	NuMex St Patrick’s Day	C. annuum
25	GBS026	NuMex Halloween	C. annuum
26	GBS027	NuMex Thanksgiving	C. annuum
27	GBS028	NuMex Valentines Day	C. annuum
28	GBS029	NuMex Jalmundo	C. annuum
29	GBS030	NuMex Garnet	C. annuum
30	GBS031	NuMex Heritage Big Jim	C. annuum
31	GBS032	NuMex Heritage 6-4	C. annuum
32	GBS033	NuMex Vaquero	C. annuum
33	GBS034	NuMex Las Cruces	C. annuum
34	GBS035	NuMex Cinco de Mayo	C. annuum
35	GBS036	NuMex April Fools Day	C. annuum
36	GBS037	NuMex Easter	C. annuum
37	GBS038	NuMex Chinese New Year	C. annuum
38	GBS039	NuMex Earth Day	C. annuum
39	GBS040	NuMex Veterans Day	C. annuum
40	GBS041	NuMex Orange Spice	C. annuum
41	GBS042	NuMex Lemon Spice	C. annuum
42	GBS043	NuMex Pumpkin Spice	C. annuum
43	GBS044	NuMex Sandia Select	C. annuum
44	GBS045	NuMex Summer Solstice	C. annuum
45	GBS046	NuMex Columbus Day	C. annuum
46	GBS047	NuMex Vince Hernandez	C. annuum
47	GBS048	NuMex Sabroso	C. annuum
48	GBS049	NuMex Cajohns Serrano	C. annuum
49	GBS050	NuMex Lotalutein	C. annuum
50	GBS051	NuMex Suave Red	C. chinense
51	GBS052	NuMex Suave Orange	C. chinense
52	GBS053	NuMex Farolitos	C. chinense
53	GBS054	NuMex Trick or Treat	C. chinense
54	GBS055	NuMex Nobasco	C. frutescens
55	GBS056	Floral Gem	C. annuum
56	GBS057	Chilehuacle Orange	C. annuum
57	GBS058	Tipo Ancho	C. annuum
58	GBS059	Pasilla Salvaterra	C. annuum
59	GBS060	Mulato- NMCA 10459	C. annuum
60	GBS061	CM-334	C. annuum
61	GBS062	Giant Szegedi	C. annuum
62	GBS063	Esmerelda Ancho	C. annuum
63	GBS064	Novojoa	C. annuum
64	GBS066	Oaxaca chiltepin	C. annuum
65	GBS068	Chiltepin_18C 4 -18c 40	C. annuum var. glabriusculum
66	GBS069	Chiltepin_18C 4 -18c 41	C. annuum var. glabriusculum
67	GBS070	Chiltepin_18C 4 -18c 42	C. annuum var. glabriusculum
68	GBS071	Chiltepin_18C 4 -18c 43	C. annuum var. glabriusculum
69	GBS072	Chiltepin_18C 4 -18c 44	C. annuum var. glabriusculum
70	GBS073	Chiltepin_18C 4 -18c 45	C. annuum var. glabriusculum
71	GBS074	Chiltepin_18C 4 -18c 46	C. annuum var. glabriusculum
72	GBS075	Chiltepin_18C 4 -18c 47	C. annuum var. glabriusculum
73	GBS076	Chiltepin_18C 4 -18c 48	C. annuum var. glabriusculum
74	GBS079	Chiltepin_18C 4 -18c 49	C. annuum var. glabriusculum
75	GBS080	Chiltepin_18C 4 -18c 50	C. annuum var. glabriusculum
76	GBS081	Chiltepin_18C 4 -18c 51	C. annuum var. glabriusculum
77	GBS083	Chiltepin_18C 4 -18c 52	C. annuum var. glabriusculum
78	GBS084	Chiltepin_18C 4 -18c 53	C. annuum var. glabriusculum
79	GBS085	Chiltepin_18C 4 -18c 54	C. annuum var. glabriusculum
80	GBS087	Chiltepin_18C 4 -18c 55	C. annuum var. glabriusculum
81	GBS088	Chiltepin_18C 4 -18c 56	C. annuum var. glabriusculum
82	GBS089	Chiltepin_18C 4 -18c 57	C. annuum var. glabriusculum
83	GBS090	Chiltepin_18C 4 -18c 58	C. annuum var. glabriusculum
84	GBS092	Chiltepin_18C 4 -18c 59	C. annuum var. glabriusculum
85	GBS127	Chiltepin_18C 1121-1156	C. annuum var. glabriusculum
86	GBS130	Chiltepin_18C 1121-1157	C. annuum var. glabriusculum
87	GBS223	Costeno Amarillo	C. annuum
88	GBS224	Purple Flash	C. annuum
89	GBS225	Chilly chili	C. annuum
90	GBS226	Jigsaw	C. annuum
91	GBS227	Corcel	C. annuum
92	GBS228	Chiltepin	C. annuum var. glabriusculum
93	GBS229	Aji Verde	C. baccatum
94	GBS230	Uba Tuba	C. baccatum
95	GBS231	Bolivian Aji	C. chinense
96	GBS232	Brazilian wild	C. chinense
97	GBS233	Aji Red	C. baccatum
98	GBS234	Omnicolor	C. baccatum
99	GBS235	Aji Limon	C. baccatum
100	GBS236	Peri Peri	C. frutescens
101	GBS237	Rocotillo	C. chinense
102	GBS238	Surinam Color	C. chinense
103	GBS239	Brown Habanero	C. chinense
104	GBS240	Maya	C. chinense
105	GBS241	Red Caribbean Hab	C. chinense
106	GBS242	Habanada	C. chinense
107	GBS243	Fatalii	C. chinense
108	GBS244	Chichen Itza	C. chinense
109	GBS245	Bhut Jolokia	C. chinense
110	GBS246	Trinidad Perfume	C. chinense
111	GBS247	Trinidad Moruga Scorpion	C. chinense
112	GBS248	Cajamarca	C. chinense
113	GBS249	Datil	C. chinense
114	GBS250	Aji Rojo	C. chinense
115	GBS251	Capsicum chacoense	C. chacoense
116	GBS252	Zimbabwe Bird	C. frutescens
117	GBS253	Diente de Perro	C. frutescens
118	GBS254	Tabasco	C. frutescens
119	GBS255	Birds Eye	C. frutescens
120	GBS257	Thailand Phet Mordingdang	C. chinense
121	GBS258	Thailand PBC 932	C. chinense
122	GBS259	Thailand HB3	C. chinense
123	GBS260	Thailand TibTim Mordingdang	C. chinense
124	GBS261	Thailand HB 1	C. chinense
125	GBS262	Thailand HB 2	C. chinense
126	GBS263	Thailand Akanee Pirot	C. chinense
127	GBS264	Thailand	C. chinense
128	GBS265	Carolina Reaper	C. chinense
129	GBS266	Scorpion	C. chinense
130	GBS267	TAM Jalapeno	C. annuum
131	GBS268	Early Jalapeno	C. annuum
132	GBS269	Jalapeno M	C. annuum
133	GBS270	Large Red Thick Cayenne	C. annuum
134	GBS271	Orange Habanero	C. chinense
135	GBS272	Mulato- NMCA 10045	C. annuum
136	GBS273	Shishito	C. annuum
137	GBS274	Siling Labuyo	C. frutescens
138	GBS275	12C-162	C. annuum
139	GBS276	15C-388	C. annuum
140	GBS277	16C-353	C. annuum
141	GBS278	16C-359	C. annuum
142	GBS279	16c-460	C. annuum
143	GBS280	16c-469	C. annuum
144	GBS281	16c-470	C. annuum
145	GBS282	18C-499	C. annuum
146	GBS283	Turnpike	C. annuum
147	GBS284	Camelot	C. annuum
148	GBS285	Paladin	C. annuum
149	GBS286	13C 105-1	C. annuum
150	GBS288	13C 104-6	C. annuum
151	GBS289	13C 104-5	C. annuum
152	GBS290	13C 104-4	C. annuum
153	GBS291	13C 104-3	C. annuum
154	GBS292	13C 104-2	C. annuum
155	GBS293	13C 104-1	C. annuum
156	GBS295	CM-334 X Orange Habanero 1	C. chinense
157	GBS296	CM-334 X Orange Habanero 2	C. chinense
158	GBS297	CM-334 X Orange Habanero 3	C. chinense
159	GBS298	CM-334 X Orange Habanero 4	C. chinense
160	GBS299	SONORA	C. annuum
161	GBS300	VERTICILLIUM RESISTANT	C. annuum
162	GBS301	SUPER SUSC. Jalapeno Espinalteco	C. annuum
163	GBS302	7 pot evergreen	C. chinense
164	GBS303	Aji Guyana	C. baccatum
165	GBS304	Venezuelan Tiger	C. chinense
